# Supplementary material for: Enhanced degradation of softwood versus hardwood by the white-rot fungus Pycnoporus coccineus
Source: Biotechnol Biofuels. 2015 Dec 18;8:216. doi: 10.1186/s13068-015-0407-8 (PMC4683735; doi:10.1186/s13068-015-0407-8)
Supplement: Supplementary file 4 — 10.1186/s13068-015-0407-8 Proteomics complementary information. For each condition (Maltose, Pine and Aspen), data are given regarding identified proteins (e.g. number of identified spectra, number of unique peptides, number of specific peptides) and data regarding each identified peptide (e.g. sequence, e value, charge). [file 13068_2015_407_MOESM4_ESM.xlsx]

## Sheet: infos
	Id :	db279
	Species	Pycnoporus coccineus	Pycco1
	Entries	12690
	Sequence Type :	Protein
	PAI	Protein Abundance Index
				ms	ms2	spectras
	A1	Maltose	20140311_01	5207	9020	1749
	A5	Pine	20140311_05	4733	10050	1829
	A6	Aspen	20140311_06	4608	10549	2032

## Sheet: combine_compare
						A1	A5	A6
Group	Sub-group	Description	Redundancy	MW	Evalue	Maltose	Pine	Aspen	Type
1	1.01	jgi|Pycco1|1424818	-	49.2	-528.67944	11	96	75	Spectra
1	1.02	jgi|Pycco1|1389216	-	49	-268.23068	6	45	37	Spectra
1	1.03	jgi|Pycco1|1366028	-	48.7	-91.67147	2	9	8	Spectra
2	2.01	jgi|Pycco1|1373467	-	89.8	-447.35165	92	147	176	Spectra
3	3.01	jgi|Pycco1|1431197	-	44.4	-438.20755	35	39	126	Spectra
4	4.01	jgi|Pycco1|1366139	-	55.7	-433.60645	154	57	61	Spectra
4	4.02	jgi|Pycco1|1452465	-	56	-73.70693	5	7	9	Spectra
4	4.03	jgi|Pycco1|1434777	-	56.2	-60.565792	14	4	6	Spectra
4	4.04	jgi|Pycco1|1477425	-	56.9	-44.597015	12	3	7	Spectra
5	5.01	jgi|Pycco1|1382005	-	43.8	-521.0609	45	96	130	Spectra
6	6.01	jgi|Pycco1|1437412	-	41.7	-378.09216	35	47	25	Spectra
6	6.02	jgi|Pycco1|1469417	-	40.8	-201.35915	39	27	20	Spectra
7	7.01	jgi|Pycco1|1466845	-	81.3	-358.89572	101	61	48	Spectra
8	8.01	jgi|Pycco1|1364528	-	76	-368.2606	31	65	84	Spectra
9	9.01	jgi|Pycco1|1507511	-	60.9	-290.68387	68	59	64	Spectra
10	10.01	jgi|Pycco1|320973	-	41.1	-185.75766	42	30	45	Spectra
11	11.01	jgi|Pycco1|1377179	-	81.8	-348.1409		30	54	Spectra
11	11.02	jgi|Pycco1|1401294	-	79.3	-91.88784	3	12	13	Spectra
12	12.01	jgi|Pycco1|1435894	-	57.1	-177.95146	29	28	33	Spectra
13	13.01	jgi|Pycco1|1435997	-	52.9	-247.3464	70	6	12	Spectra
14	14.01	jgi|Pycco1|1371481	-	26.1	-175.10358	31	9	13	Spectra
14	14.02	jgi|Pycco1|1437297	-	26.7	-156.87898	8	18	23	Spectra
15	15.01	jgi|Pycco1|1431843	-	47.7	-166.02298	26	32	27	Spectra
16	16.01	jgi|Pycco1|1365564	-	89.5	-225.8011	2	28	23	Spectra
17	17.01	jgi|Pycco1|1357326	-	47.4	-167.52396		13	16	Spectra
18	18.01	jgi|Pycco1|1407107	-	64.1	-189.98523	18	30	24	Spectra
19	19.01	jgi|Pycco1|1367686	-	106.9	-215.84167	51	12	6	Spectra
20	20.01	jgi|Pycco1|1480292	-	98.8	-179.73918	10	23	19	Spectra
21	21.01	jgi|Pycco1|1370947	-	43.8	-130.77579	18	19	26	Spectra
22	22.01	jgi|Pycco1|1357629	-	69.9	-163.36345	5	25	29	Spectra
23	23.01	jgi|Pycco1|1445175	-	33.8	-112.67995	15	14	29	Spectra
23	23.02	jgi|Pycco1|1361613	-	34.1	-13.950007	2	2	1	Spectra
24	24.01	jgi|Pycco1|1465736	-	74.3	-90.05394	11	17	9	Spectra
24	24.02	jgi|Pycco1|1433108	-	70.1	-87.94583	13	7	6	Spectra
24	24.03	jgi|Pycco1|1430367	-	74.4	-31.105247	5	3	4	Spectra
24	24.04	jgi|Pycco1|1437875	-	72.2	-27.252478	1	1	1	Spectra
25	25.01	jgi|Pycco1|1435663	-	34.9	-170.03197	32	17	12	Spectra
26	26.01	jgi|Pycco1|1439266	-	15.1	-42.419308	3	14	9	Spectra
26	26.02	jgi|Pycco1|1356397	-	14.5	-44.056465	3	11	10	Spectra
26	26.03	jgi|Pycco1|1419907	-	13.7	-16.847834	1	3	3	Spectra
26	26.04	jgi|Pycco1|1429324	-	15.2	-26.508034		5	2	Spectra
27	27.01	jgi|Pycco1|1443101	-	89.4	-168.9331	9	18	23	Spectra
28	28.01	jgi|Pycco1|1409615	-	83.8	-108.5578	8	17	14	Spectra
28	28.02	jgi|Pycco1|1477152	-	87.1	-54.58194	5	7	6	Spectra
29	29.01	jgi|Pycco1|1457071	-	59.7	-113.61942	23	11	24	Spectra
30	30.01	jgi|Pycco1|1430637	-	66.5	-141.6046	19	22	17	Spectra
31	31.01	jgi|Pycco1|1440257	-	55.6	-83.4241	14	14	14	Spectra
32	32.01	jgi|Pycco1|1442243	-	58.6	-96.20043	23	15	14	Spectra
33	33.01	jgi|Pycco1|1435938	-	57.2	-93.65016	13	5	16	Spectra
33	33.02	jgi|Pycco1|1391002	-	57.2	-43.75962	12	3	6	Spectra
34	34.01	jgi|Pycco1|1372762	-	27.6	-55.72207	22	1	7	Spectra
35	35.01	jgi|Pycco1|1437837	-	42	-78.16155		9	7	Spectra
35	35.02	jgi|Pycco1|1426850	-	42.6	-55.610962		6	8	Spectra
35	35.03	jgi|Pycco1|1395316	-	37.8	-21.647818			3	Spectra
36	36.01	jgi|Pycco1|1435229	-	64.6	-152.36679	39	12	3	Spectra
37	37.01	jgi|Pycco1|1369807	-	105.5	-91.97453	9	13	13	Spectra
38	38.01	jgi|Pycco1|1357891	-	81.9	-119.0996	13	17	8	Spectra
39	39.01	jgi|Pycco1|1357645	-	51.6	-104.416145	5	13	15	Spectra
40	40.01	jgi|Pycco1|1369367	-	59.7	-69.40625	24	2	4	Spectra
41	41.01	jgi|Pycco1|688728	-	37.8	-113.80174		19	16	Spectra
42	42.01	jgi|Pycco1|1438246	-	32.5	-77.98792	7	12	11	Spectra
43	43.01	jgi|Pycco1|1373375	-	36.8	-88.51692	8	9	9	Spectra
44	44.01	jgi|Pycco1|1359658	-	42.4	-78.028694	8	8	12	Spectra
45	45.01	jgi|Pycco1|1378664	-	38.4	-59.04471	12	8	7	Spectra
46	46.01	jgi|Pycco1|1425475	-	46.8	-84.832306	14	5	11	Spectra
47	47.01	jgi|Pycco1|1370654	-	46.4	-88.23168	1	8	9	Spectra
48	48.01	jgi|Pycco1|1437289	-	60.1	-81.79437	12	6	6	Spectra
49	49.01	jgi|Pycco1|68108	-	70	-97.07144	20			Spectra
49	49.02	jgi|Pycco1|1465734	-	64.9	-56.767216	11			Spectra
50	50.01	jgi|Pycco1|1374028	-	24.7	-79.694664		4	4	Spectra
51	51.01	jgi|Pycco1|1439531	-	111	-106.76185	2	5	18	Spectra
52	52.01	jgi|Pycco1|1444114	-	56.5	-103.922325	3	6	6	Spectra
53	53.01	jgi|Pycco1|1471070	-	24.5	-56.834488	9	4	5	Spectra
54	54.01	jgi|Pycco1|1435501	-	36.1	-77.69144		13	14	Spectra
55	55.01	jgi|Pycco1|1430584	-	65.4	-80.63854	3	9	12	Spectra
56	56.01	jgi|Pycco1|1424636	-	37.7	-63.857334	10	6	5	Spectra
57	57.01	jgi|Pycco1|1436014	-	14.7	-90.906334		11	6	Spectra
58	58.01	jgi|Pycco1|1471500	-	44.4	-73.359695	19	3	1	Spectra
58	58.02	jgi|Pycco1|1471512	-	43.8	-42.289265	15	3	1	Spectra
59	59.01	jgi|Pycco1|1368066	-	59.5	-92.07088	14	3	2	Spectra
60	60.01	jgi|Pycco1|1411666	-	86.9	-95.64276		14	8	Spectra
61	61.01	jgi|Pycco1|1497577	-	60.9	-76.50342	11	7	7	Spectra
62	62.01	jgi|Pycco1|1445623	-	47.3	-77.125145	1	8	12	Spectra
63	63.01	jgi|Pycco1|1434821	-	35	-90.05131	10	6	12	Spectra
64	64.01	jgi|Pycco1|1404940	-	85.1	-68.017746		2	5	Spectra
64	64.02	jgi|Pycco1|1434274	-	96.5	-53.03685				Spectra
65	65.01	jgi|Pycco1|1424871	-	36	-73.07269	9	7	8	Spectra
66	66.01	jgi|Pycco1|1432108	-	65.4	-79.83387	9	3	4	Spectra
67	67.01	jgi|Pycco1|1429596	-	58.7	-94.04225	1	10	9	Spectra
68	68.01	jgi|Pycco1|1471466	-	61.7	-92.344406	5	3	13	Spectra
69	69.01	jgi|Pycco1|1358510	-	61.2	-66.172485		15	14	Spectra
70	70.01	jgi|Pycco1|718112	-	57	-60.7497	6	6	8	Spectra
71	71.01	jgi|Pycco1|1401955	-	81.7	-69.964554		7	8	Spectra
72	72.01	jgi|Pycco1|1445051	-	44.9	-70.47815	1	17	7	Spectra
73	73.01	jgi|Pycco1|1445926	-	28.4	-58.464367		9	8	Spectra
74	74.01	jgi|Pycco1|1441479	-	62.2	-39.943356	1	7	7	Spectra
75	75.01	jgi|Pycco1|1371414	-	18.6	-32.64924	6	7	5	Spectra
76	76.01	jgi|Pycco1|1432218	-	58.3	-88.96173	21			Spectra
77	77.01	jgi|Pycco1|1381402	-	40.2	-44.142517	7	5	7	Spectra
78	78.01	jgi|Pycco1|1473510	-	77.8	-70.68797	4	11	5	Spectra
79	79.01	jgi|Pycco1|1436321	-	38.2	-36.33972		6	2	Spectra
79	79.02	jgi|Pycco1|1464049	-	38.1	-61.86855		3	8	Spectra
80	80.01	jgi|Pycco1|1423919	-	65.6	-79.5174		1		Spectra
81	81.01	jgi|Pycco1|1433997	-	47.7	-48.777042	6	4	6	Spectra
82	82.01	jgi|Pycco1|1429791	-	45.9	-41.859398		3	4	Spectra
83	83.01	jgi|Pycco1|1451679	-	25.5	-26.737726	5	7	5	Spectra
84	84.01	jgi|Pycco1|1447824	-	47.6	-58.00124	4	2	5	Spectra
85	85.01	jgi|Pycco1|1359888	-	46.9	-37.15968		6	5	Spectra
86	86.01	jgi|Pycco1|1468129	-	99.2	-59.024513	9		1	Spectra
87	87.01	jgi|Pycco1|1426153	-	107.3	-59.42148	2	4	4	Spectra
88	88.01	jgi|Pycco1|1433845	-	40.5	-33.17095	3	2	2	Spectra
89	89.01	jgi|Pycco1|1480250	-	19.8	-15.961777	9	2	2	Spectra
90	90.01	jgi|Pycco1|1377173	-	38.1	-49.15116		1	4	Spectra
90	90.02	jgi|Pycco1|1392142	-	38	-14.892791			2	Spectra
91	91.01	jgi|Pycco1|1439310	-	43.5	-34.182182	1	3	4	Spectra
92	92.01	jgi|Pycco1|1432154	-	15.3	-30.972977	13	1	1	Spectra
93	93.01	jgi|Pycco1|1438060	-	72.4	-50.219097	1	3		Spectra
94	94.01	jgi|Pycco1|1453798	-	73.5	-45.094612	9			Spectra
95	95.01	jgi|Pycco1|1467772	-	35.7	-33.88012		2	3	Spectra
96	96.01	jgi|Pycco1|1442230	-	62.5	-34.85862	3	5	1	Spectra
97	97.01	jgi|Pycco1|1358049	-	26.1	-39.653034		7	1	Spectra
98	98.01	jgi|Pycco1|1375024	-	40.7	-35.176796		2	6	Spectra
99	99.01	jgi|Pycco1|1369309	-	8.8	-33.264145	13			Spectra
100	100.01	jgi|Pycco1|1439328	-	37.5	-33.50675		1	1	Spectra
101	101.01	jgi|Pycco1|672392	-	67.4	-67.094864		2	1	Spectra
102	102.01	jgi|Pycco1|1430664	-	17.9	-54.76119		8	5	Spectra
103	103.01	jgi|Pycco1|378107	-	37.3	-16.80264	3	2	4	Spectra
104	104.01	jgi|Pycco1|793241	-	26	-20.232363				Spectra
104	104.02	jgi|Pycco1|1368522	-	42.1	-24.8245				Spectra
104	104.03	jgi|Pycco1|1466495	-	27.2	-24.227955				Spectra
105	105.01	jgi|Pycco1|1453868	-	90.9	-46.646275	1	2	2	Spectra
106	106.01	jgi|Pycco1|1423642	-	28.4	-33.270393			3	Spectra
107	107.01	jgi|Pycco1|1365786	-	62.4	-22.739262	3	4	2	Spectra
108	108.01	jgi|Pycco1|1372485	-	48.7	-33.651196	8	2	2	Spectra
109	109.01	jgi|Pycco1|1428287	-	44.8	-39.52702	4	1		Spectra
110	110.01	jgi|Pycco1|1435885	-	39.4	-48.353626				Spectra
111	111.01	jgi|Pycco1|1421509	-	87	-30.794565	2	5	6	Spectra
112	112.01	jgi|Pycco1|1375723	-	26.1	-29.750566		2	1	Spectra
113	113.01	jgi|Pycco1|1378812	-	44.2	-42.01763	5		1	Spectra
114	114.01	jgi|Pycco1|1435742	-	14.2	-31.287575	3		2	Spectra
115	115.01	jgi|Pycco1|1433077	-	20.7	-32.489384		2	3	Spectra
116	116.01	jgi|Pycco1|1415976	-	32.6	-28.29931		5	6	Spectra
117	117.01	jgi|Pycco1|1370680	-	52	-37.380054	6	1		Spectra
118	118.01	jgi|Pycco1|1480891	-	80.7	-46.793064	2	1	3	Spectra
119	119.01	jgi|Pycco1|1468712	-	49.8	-27.250572		2	2	Spectra
120	120.01	jgi|Pycco1|1361311	-	84.6	-27.978914	1	3	3	Spectra
121	121.01	jgi|Pycco1|1368320	-	41.8	-49.352276			1	Spectra
122	122.01	jgi|Pycco1|1451086	-	69.5	-12.36244	4	5	1	Spectra
123	123.01	jgi|Pycco1|1433632	-	44.6	-33.7414		1		Spectra
124	124.01	jgi|Pycco1|1361091	-	51.1	-10.424582	4	1	3	Spectra
125	125.01	jgi|Pycco1|1430281	-	48.9	-21.173645	4	2	3	Spectra
126	126.01	jgi|Pycco1|1456924	-	51.8	-47.817932		1	6	Spectra
127	127.01	jgi|Pycco1|1447621	-	38.9	-21.378399	1	3	3	Spectra
128	128.01	jgi|Pycco1|1463186	-	55.7	-18.47131		1	5	Spectra
128	128.02	jgi|Pycco1|1463187	-	66.2	-18.400547			3	Spectra
129	129.01	jgi|Pycco1|1514584	-	90.8	-27.793869	2		4	Spectra
130	130.01	jgi|Pycco1|1399808	-	104.1	-34.231476	2	2	4	Spectra
131	131.01	jgi|Pycco1|1439747	-	24.2	-24.181404	5	4	1	Spectra
132	132.01	jgi|Pycco1|1431377	-	53.4	-20.361055		2	1	Spectra
133	133.01	jgi|Pycco1|1370491	-	55.4	-24.895939	2	4	4	Spectra
134	134.01	jgi|Pycco1|695093	-	21.2	-8.912929	3	3	2	Spectra
135	135.01	jgi|Pycco1|1439666	-	58.6	-29.61682		1		Spectra
136	136.01	jgi|Pycco1|1106774	-	61	-25.602964		4	2	Spectra
137	137.01	jgi|Pycco1|1417214	-	23.9	-29.486107			1	Spectra
138	138.01	jgi|Pycco1|1427559	-	13.9	-24.510307	5	2	1	Spectra
139	139.01	jgi|Pycco1|1425989	-	59.8	-18.17857	5	2		Spectra
140	140.01	jgi|Pycco1|1464761	-	40.8	-19.241089	1	3	1	Spectra
141	141.01	jgi|Pycco1|1438510	-	38.8	-17.392895	4			Spectra
142	142.01	jgi|Pycco1|1430912	-	52	-22.533651		1	2	Spectra
143	143.01	jgi|Pycco1|1441629	-	57.9	-19.032358	3	2	1	Spectra
144	144.01	jgi|Pycco1|1434718	-	39.5	-25.968008		2	4	Spectra
145	145.01	jgi|Pycco1|1422852	-	42.1	-14.562579	4	1		Spectra
146	146.01	jgi|Pycco1|1372016	-	42.1	-11.85636	1	1	2	Spectra
147	147.01	jgi|Pycco1|1372210	-	45.4	-20.94858		2	4	Spectra
148	148.01	jgi|Pycco1|1471169	-	108.7	-18.467245		1	2	Spectra
149	149.01	jgi|Pycco1|1450700	-	34.9	-9.182434	2	1	1	Spectra
150	150.01	jgi|Pycco1|1408249	-	36.9	-11.778179		2	2	Spectra
151	151.01	jgi|Pycco1|582532	-	32.3	-22.55567				Spectra
152	152.01	jgi|Pycco1|1438412	-	53.4	-23.699112	4			Spectra
153	153.01	jgi|Pycco1|1374467	-	77.9	-28.950912				Spectra
154	154.01	jgi|Pycco1|1446585	-	57.7	-15.704653		1	1	Spectra
155	155.01	jgi|Pycco1|320808	-	14.4	-19.916454	3			Spectra
156	156.01	jgi|Pycco1|1466289	-	41.2	-12.29585		2	3	Spectra
157	157.01	jgi|Pycco1|1432550	-	51.7	-8.774691				Spectra
158	158.01	jgi|Pycco1|1474634	-	58.6	-8.333388		2	2	Spectra
159	159.01	jgi|Pycco1|1369390	-	25.2	-7.303818		1	1	Spectra
160	160.01	jgi|Pycco1|1470260	-	49.8	-17.806875				Spectra
161	161.01	jgi|Pycco1|1067038	-	71.5	-13.595694				Spectra
162	162.01	jgi|Pycco1|1445359	-	37.6	-18.7184	1	2		Spectra
163	163.01	jgi|Pycco1|408613	-	35.6	-8.442252		2		Spectra
164	164.01	jgi|Pycco1|1438837	-	59.2	-24.77614		2	2	Spectra
165	165.01	jgi|Pycco1|1373530	-	63.8	-15.642911	4			Spectra
166	166.01	jgi|Pycco1|1418607	-	42	-10.903619	1		1	Spectra
167	167.01	jgi|Pycco1|1434602	-	65.9	-16.496756		3		Spectra
168	168.01	jgi|Pycco1|1428145	-	33.6	-13.39794				Spectra
169	169.01	jgi|Pycco1|1476810	-	40.5	-10.739928		1	1	Spectra
170	170.01	jgi|Pycco1|316489	-	29.9	-11.537602	1			Spectra
171	171.01	jgi|Pycco1|1369226	-	27.4	-23.13069			2	Spectra
172	172.01	jgi|Pycco1|1373549	-	56.2	-15.644616			1	Spectra
173	173.01	jgi|Pycco1|1468666	-	60.5	-15.711641	1			Spectra
174	174.01	jgi|Pycco1|651762	-	40.9	-12.802719		2	2	Spectra
175	175.01	jgi|Pycco1|1373420	-	53.5	-11.243212	3			Spectra
176	176.01	jgi|Pycco1|1042478	-	44.2	-14.512721	1			Spectra
177	177.01	jgi|Pycco1|1413494	-	35.8	-14.540155				Spectra
178	178.01	jgi|Pycco1|1468947	-	53.7	-6.5243287	3			Spectra
179	179.01	jgi|Pycco1|1434191	-	70.8	-14.157391				Spectra
180	180.01	jgi|Pycco1|1378713	-	20.3	-13.899285	2			Spectra
181	181.01	jgi|Pycco1|1437681	-	57.7	-14.611189	1			Spectra
182	182.01	jgi|Pycco1|1436839	-	50.9	-6.0861864	2			Spectra
183	183.01	jgi|Pycco1|1456629	-	100.8	-14.86742	1			Spectra
184	184.01	jgi|Pycco1|1438288	-	59.6	-13.962972				Spectra
185	185.01	jgi|Pycco1|1374607	-	27.7	-8.126197				Spectra
186	186.01	jgi|Pycco1|1419500	-	58.8	-10.619789		1	1	Spectra
187	187.01	jgi|Pycco1|1446545	-	68.3	-9.195861				Spectra
188	188.01	jgi|Pycco1|1363452	-	72.9	-5.550676				Spectra
189	189.01	jgi|Pycco1|1472584	-	25.6	-6.3845763				Spectra
190	190.01	jgi|Pycco1|1418820	-	44.8	-6.642065				Spectra
191	191.01	jgi|Pycco1|1466629	-	32.8	-15.636388	2			Spectra
192	192.01	jgi|Pycco1|1435353	-	19.2	-10.046241			2	Spectra
193	193.01	jgi|Pycco1|1364698	-	23.1	-10.338187				Spectra
194	194.01	jgi|Pycco1|1431537	-	52.2	-5.2006598				Spectra
195	195.01	jgi|Pycco1|1438352	-	37.5	-12.958608	2			Spectra
196	196.01	jgi|Pycco1|1401603	-	40.2	-4.931814	1			Spectra
197	197.01	jgi|Pycco1|1363671	-	36.6	-5.7624564			1	Spectra
198	198.01	jgi|Pycco1|1418425	-	60	-7.7447276				Spectra
199	199.01	jgi|Pycco1|1405174	-	58.8	-8.97021				Spectra
200	200.01	jgi|Pycco1|1370768	-	64.6	-13.440093		2		Spectra
1	1.01	jgi|Pycco1|1424818	-	49.2	-528.67944	6	66	51	Specific
1	1.02	jgi|Pycco1|1389216	-	49	-268.23068		14	12	Specific
1	1.03	jgi|Pycco1|1366028	-	48.7	-91.67147		5	3	Specific
2	2.01	jgi|Pycco1|1373467	-	89.8	-447.35165	92	147	176	Specific
3	3.01	jgi|Pycco1|1431197	-	44.4	-438.20755	35	39	126	Specific
4	4.01	jgi|Pycco1|1366139	-	55.7	-433.60645	139	51	52	Specific
4	4.02	jgi|Pycco1|1452465	-	56	-73.70693		6	5	Specific
4	4.03	jgi|Pycco1|1434777	-	56.2	-60.565792	4			Specific
4	4.04	jgi|Pycco1|1477425	-	56.9	-44.597015	2			Specific
5	5.01	jgi|Pycco1|1382005	-	43.8	-521.0609	45	96	130	Specific
6	6.01	jgi|Pycco1|1437412	-	41.7	-378.09216	32	41	22	Specific
6	6.02	jgi|Pycco1|1469417	-	40.8	-201.35915	36	21	17	Specific
7	7.01	jgi|Pycco1|1466845	-	81.3	-358.89572	101	61	48	Specific
8	8.01	jgi|Pycco1|1364528	-	76	-368.2606	31	65	84	Specific
9	9.01	jgi|Pycco1|1507511	-	60.9	-290.68387	68	59	64	Specific
10	10.01	jgi|Pycco1|320973	-	41.1	-185.75766	42	30	45	Specific
11	11.01	jgi|Pycco1|1377179	-	81.8	-348.1409		28	53	Specific
11	11.02	jgi|Pycco1|1401294	-	79.3	-91.88784	3	10	12	Specific
12	12.01	jgi|Pycco1|1435894	-	57.1	-177.95146	29	28	33	Specific
13	13.01	jgi|Pycco1|1435997	-	52.9	-247.3464	70	6	12	Specific
14	14.01	jgi|Pycco1|1371481	-	26.1	-175.10358	28	7	10	Specific
14	14.02	jgi|Pycco1|1437297	-	26.7	-156.87898	5	16	20	Specific
15	15.01	jgi|Pycco1|1431843	-	47.7	-166.02298	26	32	27	Specific
16	16.01	jgi|Pycco1|1365564	-	89.5	-225.8011	2	28	23	Specific
17	17.01	jgi|Pycco1|1357326	-	47.4	-167.52396		13	16	Specific
18	18.01	jgi|Pycco1|1407107	-	64.1	-189.98523	18	30	24	Specific
19	19.01	jgi|Pycco1|1367686	-	106.9	-215.84167	51	12	6	Specific
20	20.01	jgi|Pycco1|1480292	-	98.8	-179.73918	10	23	19	Specific
21	21.01	jgi|Pycco1|1370947	-	43.8	-130.77579	18	19	26	Specific
22	22.01	jgi|Pycco1|1357629	-	69.9	-163.36345	5	25	29	Specific
23	23.01	jgi|Pycco1|1445175	-	33.8	-112.67995	14	14	29	Specific
23	23.02	jgi|Pycco1|1361613	-	34.1	-13.950007	1	2	1	Specific
24	24.01	jgi|Pycco1|1465736	-	74.3	-90.05394	8	15	6	Specific
24	24.02	jgi|Pycco1|1433108	-	70.1	-87.94583	9	4	2	Specific
24	24.03	jgi|Pycco1|1430367	-	74.4	-31.105247	1			Specific
24	24.04	jgi|Pycco1|1437875	-	72.2	-27.252478	1			Specific
25	25.01	jgi|Pycco1|1435663	-	34.9	-170.03197	32	17	12	Specific
26	26.01	jgi|Pycco1|1439266	-	15.1	-42.419308	3	12	9	Specific
26	26.02	jgi|Pycco1|1356397	-	14.5	-44.056465	3	10	10	Specific
26	26.03	jgi|Pycco1|1419907	-	13.7	-16.847834	1	2	3	Specific
26	26.04	jgi|Pycco1|1429324	-	15.2	-26.508034		3	2	Specific
27	27.01	jgi|Pycco1|1443101	-	89.4	-168.9331	9	18	23	Specific
28	28.01	jgi|Pycco1|1409615	-	83.8	-108.5578	8	16	14	Specific
28	28.02	jgi|Pycco1|1477152	-	87.1	-54.58194	5	6	6	Specific
29	29.01	jgi|Pycco1|1457071	-	59.7	-113.61942	23	11	24	Specific
30	30.01	jgi|Pycco1|1430637	-	66.5	-141.6046	19	22	17	Specific
31	31.01	jgi|Pycco1|1440257	-	55.6	-83.4241	14	14	14	Specific
32	32.01	jgi|Pycco1|1442243	-	58.6	-96.20043	23	15	14	Specific
33	33.01	jgi|Pycco1|1435938	-	57.2	-93.65016	10	5	13	Specific
33	33.02	jgi|Pycco1|1391002	-	57.2	-43.75962	9	3	3	Specific
34	34.01	jgi|Pycco1|1372762	-	27.6	-55.72207	22	1	7	Specific
35	35.01	jgi|Pycco1|1437837	-	42	-78.16155		6	5	Specific
35	35.02	jgi|Pycco1|1426850	-	42.6	-55.610962		3	5	Specific
35	35.03	jgi|Pycco1|1395316	-	37.8	-21.647818			2	Specific
36	36.01	jgi|Pycco1|1435229	-	64.6	-152.36679	39	12	3	Specific
37	37.01	jgi|Pycco1|1369807	-	105.5	-91.97453	9	13	13	Specific
38	38.01	jgi|Pycco1|1357891	-	81.9	-119.0996	13	17	8	Specific
39	39.01	jgi|Pycco1|1357645	-	51.6	-104.416145	5	13	15	Specific
40	40.01	jgi|Pycco1|1369367	-	59.7	-69.40625	24	2	4	Specific
41	41.01	jgi|Pycco1|688728	-	37.8	-113.80174		19	16	Specific
42	42.01	jgi|Pycco1|1438246	-	32.5	-77.98792	7	12	11	Specific
43	43.01	jgi|Pycco1|1373375	-	36.8	-88.51692	8	9	9	Specific
44	44.01	jgi|Pycco1|1359658	-	42.4	-78.028694	8	8	12	Specific
45	45.01	jgi|Pycco1|1378664	-	38.4	-59.04471	12	8	7	Specific
46	46.01	jgi|Pycco1|1425475	-	46.8	-84.832306	14	5	11	Specific
47	47.01	jgi|Pycco1|1370654	-	46.4	-88.23168	1	8	9	Specific
48	48.01	jgi|Pycco1|1437289	-	60.1	-81.79437	12	6	6	Specific
49	49.01	jgi|Pycco1|68108	-	70	-97.07144	12			Specific
49	49.02	jgi|Pycco1|1465734	-	64.9	-56.767216	3			Specific
50	50.01	jgi|Pycco1|1374028	-	24.7	-79.694664		4	4	Specific
51	51.01	jgi|Pycco1|1439531	-	111	-106.76185	2	5	18	Specific
52	52.01	jgi|Pycco1|1444114	-	56.5	-103.922325	3	6	6	Specific
53	53.01	jgi|Pycco1|1471070	-	24.5	-56.834488	9	4	5	Specific
54	54.01	jgi|Pycco1|1435501	-	36.1	-77.69144		13	14	Specific
55	55.01	jgi|Pycco1|1430584	-	65.4	-80.63854	3	9	12	Specific
56	56.01	jgi|Pycco1|1424636	-	37.7	-63.857334	10	6	5	Specific
57	57.01	jgi|Pycco1|1436014	-	14.7	-90.906334		11	6	Specific
58	58.01	jgi|Pycco1|1471500	-	44.4	-73.359695	6			Specific
58	58.02	jgi|Pycco1|1471512	-	43.8	-42.289265	2			Specific
59	59.01	jgi|Pycco1|1368066	-	59.5	-92.07088	14	3	2	Specific
60	60.01	jgi|Pycco1|1411666	-	86.9	-95.64276		14	8	Specific
61	61.01	jgi|Pycco1|1497577	-	60.9	-76.50342	11	7	7	Specific
62	62.01	jgi|Pycco1|1445623	-	47.3	-77.125145	1	8	12	Specific
63	63.01	jgi|Pycco1|1434821	-	35	-90.05131	10	6	12	Specific
64	64.01	jgi|Pycco1|1404940	-	85.1	-68.017746		2	5	Specific
64	64.02	jgi|Pycco1|1434274	-	96.5	-53.03685				Specific
65	65.01	jgi|Pycco1|1424871	-	36	-73.07269	9	7	8	Specific
66	66.01	jgi|Pycco1|1432108	-	65.4	-79.83387	9	3	4	Specific
67	67.01	jgi|Pycco1|1429596	-	58.7	-94.04225	1	10	9	Specific
68	68.01	jgi|Pycco1|1471466	-	61.7	-92.344406	5	3	13	Specific
69	69.01	jgi|Pycco1|1358510	-	61.2	-66.172485		15	14	Specific
70	70.01	jgi|Pycco1|718112	-	57	-60.7497	6	6	8	Specific
71	71.01	jgi|Pycco1|1401955	-	81.7	-69.964554		7	8	Specific
72	72.01	jgi|Pycco1|1445051	-	44.9	-70.47815	1	17	7	Specific
73	73.01	jgi|Pycco1|1445926	-	28.4	-58.464367		9	8	Specific
74	74.01	jgi|Pycco1|1441479	-	62.2	-39.943356	1	7	7	Specific
75	75.01	jgi|Pycco1|1371414	-	18.6	-32.64924	6	7	5	Specific
76	76.01	jgi|Pycco1|1432218	-	58.3	-88.96173	21			Specific
77	77.01	jgi|Pycco1|1381402	-	40.2	-44.142517	7	5	7	Specific
78	78.01	jgi|Pycco1|1473510	-	77.8	-70.68797	4	11	5	Specific
79	79.01	jgi|Pycco1|1436321	-	38.2	-36.33972		3		Specific
79	79.02	jgi|Pycco1|1464049	-	38.1	-61.86855			6	Specific
80	80.01	jgi|Pycco1|1423919	-	65.6	-79.5174		1		Specific
81	81.01	jgi|Pycco1|1433997	-	47.7	-48.777042	6	4	6	Specific
82	82.01	jgi|Pycco1|1429791	-	45.9	-41.859398		3	4	Specific
83	83.01	jgi|Pycco1|1451679	-	25.5	-26.737726	5	7	5	Specific
84	84.01	jgi|Pycco1|1447824	-	47.6	-58.00124	4	2	5	Specific
85	85.01	jgi|Pycco1|1359888	-	46.9	-37.15968		6	5	Specific
86	86.01	jgi|Pycco1|1468129	-	99.2	-59.024513	9		1	Specific
87	87.01	jgi|Pycco1|1426153	-	107.3	-59.42148	2	4	4	Specific
88	88.01	jgi|Pycco1|1433845	-	40.5	-33.17095	3	2	2	Specific
89	89.01	jgi|Pycco1|1480250	-	19.8	-15.961777	9	2	2	Specific
90	90.01	jgi|Pycco1|1377173	-	38.1	-49.15116		1	3	Specific
90	90.02	jgi|Pycco1|1392142	-	38	-14.892791			1	Specific
91	91.01	jgi|Pycco1|1439310	-	43.5	-34.182182	1	3	4	Specific
92	92.01	jgi|Pycco1|1432154	-	15.3	-30.972977	13	1	1	Specific
93	93.01	jgi|Pycco1|1438060	-	72.4	-50.219097	1	3		Specific
94	94.01	jgi|Pycco1|1453798	-	73.5	-45.094612	9			Specific
95	95.01	jgi|Pycco1|1467772	-	35.7	-33.88012		2	3	Specific
96	96.01	jgi|Pycco1|1442230	-	62.5	-34.85862	3	5	1	Specific
97	97.01	jgi|Pycco1|1358049	-	26.1	-39.653034		7	1	Specific
98	98.01	jgi|Pycco1|1375024	-	40.7	-35.176796		2	6	Specific
99	99.01	jgi|Pycco1|1369309	-	8.8	-33.264145	13			Specific
100	100.01	jgi|Pycco1|1439328	-	37.5	-33.50675		1	1	Specific
101	101.01	jgi|Pycco1|672392	-	67.4	-67.094864		2	1	Specific
102	102.01	jgi|Pycco1|1430664	-	17.9	-54.76119		8	5	Specific
103	103.01	jgi|Pycco1|378107	-	37.3	-16.80264	3	2	4	Specific
104	104.01	jgi|Pycco1|793241	-	26	-20.232363				Specific
104	104.02	jgi|Pycco1|1368522	-	42.1	-24.8245				Specific
104	104.03	jgi|Pycco1|1466495	-	27.2	-24.227955				Specific
105	105.01	jgi|Pycco1|1453868	-	90.9	-46.646275	1	2	2	Specific
106	106.01	jgi|Pycco1|1423642	-	28.4	-33.270393			3	Specific
107	107.01	jgi|Pycco1|1365786	-	62.4	-22.739262	3	4	2	Specific
108	108.01	jgi|Pycco1|1372485	-	48.7	-33.651196	8	2	2	Specific
109	109.01	jgi|Pycco1|1428287	-	44.8	-39.52702	4	1		Specific
110	110.01	jgi|Pycco1|1435885	-	39.4	-48.353626				Specific
111	111.01	jgi|Pycco1|1421509	-	87	-30.794565	2	5	6	Specific
112	112.01	jgi|Pycco1|1375723	-	26.1	-29.750566		2	1	Specific
113	113.01	jgi|Pycco1|1378812	-	44.2	-42.01763	5		1	Specific
114	114.01	jgi|Pycco1|1435742	-	14.2	-31.287575	3		2	Specific
115	115.01	jgi|Pycco1|1433077	-	20.7	-32.489384		2	3	Specific
116	116.01	jgi|Pycco1|1415976	-	32.6	-28.29931		5	6	Specific
117	117.01	jgi|Pycco1|1370680	-	52	-37.380054	6	1		Specific
118	118.01	jgi|Pycco1|1480891	-	80.7	-46.793064	2	1	3	Specific
119	119.01	jgi|Pycco1|1468712	-	49.8	-27.250572		2	2	Specific
120	120.01	jgi|Pycco1|1361311	-	84.6	-27.978914	1	3	3	Specific
121	121.01	jgi|Pycco1|1368320	-	41.8	-49.352276			1	Specific
122	122.01	jgi|Pycco1|1451086	-	69.5	-12.36244	4	5	1	Specific
123	123.01	jgi|Pycco1|1433632	-	44.6	-33.7414		1		Specific
124	124.01	jgi|Pycco1|1361091	-	51.1	-10.424582	4	1	3	Specific
125	125.01	jgi|Pycco1|1430281	-	48.9	-21.173645	4	2	3	Specific
126	126.01	jgi|Pycco1|1456924	-	51.8	-47.817932		1	6	Specific
127	127.01	jgi|Pycco1|1447621	-	38.9	-21.378399	1	3	3	Specific
128	128.01	jgi|Pycco1|1463186	-	55.7	-18.47131		1	4	Specific
128	128.02	jgi|Pycco1|1463187	-	66.2	-18.400547			2	Specific
129	129.01	jgi|Pycco1|1514584	-	90.8	-27.793869	2		4	Specific
130	130.01	jgi|Pycco1|1399808	-	104.1	-34.231476	2	2	4	Specific
131	131.01	jgi|Pycco1|1439747	-	24.2	-24.181404	5	4	1	Specific
132	132.01	jgi|Pycco1|1431377	-	53.4	-20.361055		2	1	Specific
133	133.01	jgi|Pycco1|1370491	-	55.4	-24.895939	2	4	4	Specific
134	134.01	jgi|Pycco1|695093	-	21.2	-8.912929	3	3	2	Specific
135	135.01	jgi|Pycco1|1439666	-	58.6	-29.61682		1		Specific
136	136.01	jgi|Pycco1|1106774	-	61	-25.602964		4	2	Specific
137	137.01	jgi|Pycco1|1417214	-	23.9	-29.486107			1	Specific
138	138.01	jgi|Pycco1|1427559	-	13.9	-24.510307	5	2	1	Specific
139	139.01	jgi|Pycco1|1425989	-	59.8	-18.17857	5	2		Specific
140	140.01	jgi|Pycco1|1464761	-	40.8	-19.241089	1	3	1	Specific
141	141.01	jgi|Pycco1|1438510	-	38.8	-17.392895	4			Specific
142	142.01	jgi|Pycco1|1430912	-	52	-22.533651		1	2	Specific
143	143.01	jgi|Pycco1|1441629	-	57.9	-19.032358	3	2	1	Specific
144	144.01	jgi|Pycco1|1434718	-	39.5	-25.968008		2	4	Specific
145	145.01	jgi|Pycco1|1422852	-	42.1	-14.562579	4	1		Specific
146	146.01	jgi|Pycco1|1372016	-	42.1	-11.85636	1	1	2	Specific
147	147.01	jgi|Pycco1|1372210	-	45.4	-20.94858		2	4	Specific
148	148.01	jgi|Pycco1|1471169	-	108.7	-18.467245		1	2	Specific
149	149.01	jgi|Pycco1|1450700	-	34.9	-9.182434	2	1	1	Specific
150	150.01	jgi|Pycco1|1408249	-	36.9	-11.778179		2	2	Specific
151	151.01	jgi|Pycco1|582532	-	32.3	-22.55567				Specific
152	152.01	jgi|Pycco1|1438412	-	53.4	-23.699112	4			Specific
153	153.01	jgi|Pycco1|1374467	-	77.9	-28.950912				Specific
154	154.01	jgi|Pycco1|1446585	-	57.7	-15.704653		1	1	Specific
155	155.01	jgi|Pycco1|320808	-	14.4	-19.916454	3			Specific
156	156.01	jgi|Pycco1|1466289	-	41.2	-12.29585		2	3	Specific
157	157.01	jgi|Pycco1|1432550	-	51.7	-8.774691				Specific
158	158.01	jgi|Pycco1|1474634	-	58.6	-8.333388		2	2	Specific
159	159.01	jgi|Pycco1|1369390	-	25.2	-7.303818		1	1	Specific
160	160.01	jgi|Pycco1|1470260	-	49.8	-17.806875				Specific
161	161.01	jgi|Pycco1|1067038	-	71.5	-13.595694				Specific
162	162.01	jgi|Pycco1|1445359	-	37.6	-18.7184	1	2		Specific
163	163.01	jgi|Pycco1|408613	-	35.6	-8.442252		2		Specific
164	164.01	jgi|Pycco1|1438837	-	59.2	-24.77614		2	2	Specific
165	165.01	jgi|Pycco1|1373530	-	63.8	-15.642911	4			Specific
166	166.01	jgi|Pycco1|1418607	-	42	-10.903619	1		1	Specific
167	167.01	jgi|Pycco1|1434602	-	65.9	-16.496756		3		Specific
168	168.01	jgi|Pycco1|1428145	-	33.6	-13.39794				Specific
169	169.01	jgi|Pycco1|1476810	-	40.5	-10.739928		1	1	Specific
170	170.01	jgi|Pycco1|316489	-	29.9	-11.537602	1			Specific
171	171.01	jgi|Pycco1|1369226	-	27.4	-23.13069			2	Specific
172	172.01	jgi|Pycco1|1373549	-	56.2	-15.644616			1	Specific
173	173.01	jgi|Pycco1|1468666	-	60.5	-15.711641	1			Specific
174	174.01	jgi|Pycco1|651762	-	40.9	-12.802719		2	2	Specific
175	175.01	jgi|Pycco1|1373420	-	53.5	-11.243212	3			Specific
176	176.01	jgi|Pycco1|1042478	-	44.2	-14.512721	1			Specific
177	177.01	jgi|Pycco1|1413494	-	35.8	-14.540155				Specific
178	178.01	jgi|Pycco1|1468947	-	53.7	-6.5243287	3			Specific
179	179.01	jgi|Pycco1|1434191	-	70.8	-14.157391				Specific
180	180.01	jgi|Pycco1|1378713	-	20.3	-13.899285	2			Specific
181	181.01	jgi|Pycco1|1437681	-	57.7	-14.611189	1			Specific
182	182.01	jgi|Pycco1|1436839	-	50.9	-6.0861864	2			Specific
183	183.01	jgi|Pycco1|1456629	-	100.8	-14.86742	1			Specific
184	184.01	jgi|Pycco1|1438288	-	59.6	-13.962972				Specific
185	185.01	jgi|Pycco1|1374607	-	27.7	-8.126197				Specific
186	186.01	jgi|Pycco1|1419500	-	58.8	-10.619789		1	1	Specific
187	187.01	jgi|Pycco1|1446545	-	68.3	-9.195861				Specific
188	188.01	jgi|Pycco1|1363452	-	72.9	-5.550676				Specific
189	189.01	jgi|Pycco1|1472584	-	25.6	-6.3845763				Specific
190	190.01	jgi|Pycco1|1418820	-	44.8	-6.642065				Specific
191	191.01	jgi|Pycco1|1466629	-	32.8	-15.636388	2			Specific
192	192.01	jgi|Pycco1|1435353	-	19.2	-10.046241			2	Specific
193	193.01	jgi|Pycco1|1364698	-	23.1	-10.338187				Specific
194	194.01	jgi|Pycco1|1431537	-	52.2	-5.2006598				Specific
195	195.01	jgi|Pycco1|1438352	-	37.5	-12.958608	2			Specific
196	196.01	jgi|Pycco1|1401603	-	40.2	-4.931814	1			Specific
197	197.01	jgi|Pycco1|1363671	-	36.6	-5.7624564			1	Specific
198	198.01	jgi|Pycco1|1418425	-	60	-7.7447276				Specific
199	199.01	jgi|Pycco1|1405174	-	58.8	-8.97021				Specific
200	200.01	jgi|Pycco1|1370768	-	64.6	-13.440093		2		Specific
1	1.01	jgi|Pycco1|1424818	-	49.2	-528.67944	8	45	37	Unique
1	1.02	jgi|Pycco1|1389216	-	49	-268.23068	5	19	17	Unique
1	1.03	jgi|Pycco1|1366028	-	48.7	-91.67147	2	8	6	Unique
2	2.01	jgi|Pycco1|1373467	-	89.8	-447.35165	31	46	57	Unique
3	3.01	jgi|Pycco1|1431197	-	44.4	-438.20755	19	22	39	Unique
4	4.01	jgi|Pycco1|1366139	-	55.7	-433.60645	59	28	34	Unique
4	4.02	jgi|Pycco1|1452465	-	56	-73.70693	3	5	7	Unique
4	4.03	jgi|Pycco1|1434777	-	56.2	-60.565792	9	3	5	Unique
4	4.04	jgi|Pycco1|1477425	-	56.9	-44.597015	6	2	4	Unique
5	5.01	jgi|Pycco1|1382005	-	43.8	-521.0609	21	53	59	Unique
6	6.01	jgi|Pycco1|1437412	-	41.7	-378.09216	20	34	22	Unique
6	6.02	jgi|Pycco1|1469417	-	40.8	-201.35915	18	19	12	Unique
7	7.01	jgi|Pycco1|1466845	-	81.3	-358.89572	50	37	29	Unique
8	8.01	jgi|Pycco1|1364528	-	76	-368.2606	14	31	39	Unique
9	9.01	jgi|Pycco1|1507511	-	60.9	-290.68387	25	30	33	Unique
10	10.01	jgi|Pycco1|320973	-	41.1	-185.75766	14	11	14	Unique
11	11.01	jgi|Pycco1|1377179	-	81.8	-348.1409		24	37	Unique
11	11.02	jgi|Pycco1|1401294	-	79.3	-91.88784	2	8	9	Unique
12	12.01	jgi|Pycco1|1435894	-	57.1	-177.95146	8	12	15	Unique
13	13.01	jgi|Pycco1|1435997	-	52.9	-247.3464	27	6	9	Unique
14	14.01	jgi|Pycco1|1371481	-	26.1	-175.10358	19	6	11	Unique
14	14.02	jgi|Pycco1|1437297	-	26.7	-156.87898	6	14	16	Unique
15	15.01	jgi|Pycco1|1431843	-	47.7	-166.02298	13	24	19	Unique
16	16.01	jgi|Pycco1|1365564	-	89.5	-225.8011	2	21	17	Unique
17	17.01	jgi|Pycco1|1357326	-	47.4	-167.52396		9	10	Unique
18	18.01	jgi|Pycco1|1407107	-	64.1	-189.98523	12	21	18	Unique
19	19.01	jgi|Pycco1|1367686	-	106.9	-215.84167	28	11	6	Unique
20	20.01	jgi|Pycco1|1480292	-	98.8	-179.73918	10	20	19	Unique
21	21.01	jgi|Pycco1|1370947	-	43.8	-130.77579	9	11	13	Unique
22	22.01	jgi|Pycco1|1357629	-	69.9	-163.36345	4	17	15	Unique
23	23.01	jgi|Pycco1|1445175	-	33.8	-112.67995	7	10	15	Unique
23	23.02	jgi|Pycco1|1361613	-	34.1	-13.950007	2	2	1	Unique
24	24.01	jgi|Pycco1|1465736	-	74.3	-90.05394	7	11	8	Unique
24	24.02	jgi|Pycco1|1433108	-	70.1	-87.94583	10	7	6	Unique
24	24.03	jgi|Pycco1|1430367	-	74.4	-31.105247	3	3	4	Unique
24	24.04	jgi|Pycco1|1437875	-	72.2	-27.252478	1	1	1	Unique
25	25.01	jgi|Pycco1|1435663	-	34.9	-170.03197	18	14	11	Unique
26	26.01	jgi|Pycco1|1439266	-	15.1	-42.419308	2	7	4	Unique
26	26.02	jgi|Pycco1|1356397	-	14.5	-44.056465	2	7	5	Unique
26	26.03	jgi|Pycco1|1419907	-	13.7	-16.847834	1	3	2	Unique
26	26.04	jgi|Pycco1|1429324	-	15.2	-26.508034		5	2	Unique
27	27.01	jgi|Pycco1|1443101	-	89.4	-168.9331	7	13	17	Unique
28	28.01	jgi|Pycco1|1409615	-	83.8	-108.5578	6	12	12	Unique
28	28.02	jgi|Pycco1|1477152	-	87.1	-54.58194	5	7	6	Unique
29	29.01	jgi|Pycco1|1457071	-	59.7	-113.61942	8	8	15	Unique
30	30.01	jgi|Pycco1|1430637	-	66.5	-141.6046	16	16	12	Unique
31	31.01	jgi|Pycco1|1440257	-	55.6	-83.4241	7	8	9	Unique
32	32.01	jgi|Pycco1|1442243	-	58.6	-96.20043	9	8	7	Unique
33	33.01	jgi|Pycco1|1435938	-	57.2	-93.65016	7	4	11	Unique
33	33.02	jgi|Pycco1|1391002	-	57.2	-43.75962	5	2	4	Unique
34	34.01	jgi|Pycco1|1372762	-	27.6	-55.72207	4	1	4	Unique
35	35.01	jgi|Pycco1|1437837	-	42	-78.16155		7	5	Unique
35	35.02	jgi|Pycco1|1426850	-	42.6	-55.610962		4	6	Unique
35	35.03	jgi|Pycco1|1395316	-	37.8	-21.647818			3	Unique
36	36.01	jgi|Pycco1|1435229	-	64.6	-152.36679	20	9	3	Unique
37	37.01	jgi|Pycco1|1369807	-	105.5	-91.97453	6	10	11	Unique
38	38.01	jgi|Pycco1|1357891	-	81.9	-119.0996	6	14	8	Unique
39	39.01	jgi|Pycco1|1357645	-	51.6	-104.416145	5	11	11	Unique
40	40.01	jgi|Pycco1|1369367	-	59.7	-69.40625	11	2	4	Unique
41	41.01	jgi|Pycco1|688728	-	37.8	-113.80174		16	13	Unique
42	42.01	jgi|Pycco1|1438246	-	32.5	-77.98792	4	6	7	Unique
43	43.01	jgi|Pycco1|1373375	-	36.8	-88.51692	5	7	7	Unique
44	44.01	jgi|Pycco1|1359658	-	42.4	-78.028694	7	5	8	Unique
45	45.01	jgi|Pycco1|1378664	-	38.4	-59.04471	6	5	5	Unique
46	46.01	jgi|Pycco1|1425475	-	46.8	-84.832306	12	5	9	Unique
47	47.01	jgi|Pycco1|1370654	-	46.4	-88.23168	1	7	9	Unique
48	48.01	jgi|Pycco1|1437289	-	60.1	-81.79437	9	6	5	Unique
49	49.01	jgi|Pycco1|68108	-	70	-97.07144	13			Unique
49	49.02	jgi|Pycco1|1465734	-	64.9	-56.767216	5			Unique
50	50.01	jgi|Pycco1|1374028	-	24.7	-79.694664		3	4	Unique
51	51.01	jgi|Pycco1|1439531	-	111	-106.76185	2	5	16	Unique
52	52.01	jgi|Pycco1|1444114	-	56.5	-103.922325	3	5	5	Unique
53	53.01	jgi|Pycco1|1471070	-	24.5	-56.834488	6	4	5	Unique
54	54.01	jgi|Pycco1|1435501	-	36.1	-77.69144		9	10	Unique
55	55.01	jgi|Pycco1|1430584	-	65.4	-80.63854	3	7	10	Unique
56	56.01	jgi|Pycco1|1424636	-	37.7	-63.857334	10	6	5	Unique
57	57.01	jgi|Pycco1|1436014	-	14.7	-90.906334		9	6	Unique
58	58.01	jgi|Pycco1|1471500	-	44.4	-73.359695	10	3	1	Unique
58	58.02	jgi|Pycco1|1471512	-	43.8	-42.289265	6	3	1	Unique
59	59.01	jgi|Pycco1|1368066	-	59.5	-92.07088	9	3	2	Unique
60	60.01	jgi|Pycco1|1411666	-	86.9	-95.64276		11	7	Unique
61	61.01	jgi|Pycco1|1497577	-	60.9	-76.50342	6	4	5	Unique
62	62.01	jgi|Pycco1|1445623	-	47.3	-77.125145	1	6	9	Unique
63	63.01	jgi|Pycco1|1434821	-	35	-90.05131	6	5	9	Unique
64	64.01	jgi|Pycco1|1404940	-	85.1	-68.017746		2	5	Unique
64	64.02	jgi|Pycco1|1434274	-	96.5	-53.03685				Unique
65	65.01	jgi|Pycco1|1424871	-	36	-73.07269	5	5	7	Unique
66	66.01	jgi|Pycco1|1432108	-	65.4	-79.83387	8	3	4	Unique
67	67.01	jgi|Pycco1|1429596	-	58.7	-94.04225	1	10	8	Unique
68	68.01	jgi|Pycco1|1471466	-	61.7	-92.344406	4	2	11	Unique
69	69.01	jgi|Pycco1|1358510	-	61.2	-66.172485		9	9	Unique
70	70.01	jgi|Pycco1|718112	-	57	-60.7497	5	6	8	Unique
71	71.01	jgi|Pycco1|1401955	-	81.7	-69.964554		6	8	Unique
72	72.01	jgi|Pycco1|1445051	-	44.9	-70.47815	1	11	7	Unique
73	73.01	jgi|Pycco1|1445926	-	28.4	-58.464367		8	5	Unique
74	74.01	jgi|Pycco1|1441479	-	62.2	-39.943356	1	5	5	Unique
75	75.01	jgi|Pycco1|1371414	-	18.6	-32.64924	4	4	2	Unique
76	76.01	jgi|Pycco1|1432218	-	58.3	-88.96173	14			Unique
77	77.01	jgi|Pycco1|1381402	-	40.2	-44.142517	4	2	4	Unique
78	78.01	jgi|Pycco1|1473510	-	77.8	-70.68797	3	9	4	Unique
79	79.01	jgi|Pycco1|1436321	-	38.2	-36.33972		5	2	Unique
79	79.02	jgi|Pycco1|1464049	-	38.1	-61.86855		3	8	Unique
80	80.01	jgi|Pycco1|1423919	-	65.6	-79.5174		1		Unique
81	81.01	jgi|Pycco1|1433997	-	47.7	-48.777042	5	4	6	Unique
82	82.01	jgi|Pycco1|1429791	-	45.9	-41.859398		3	3	Unique
83	83.01	jgi|Pycco1|1451679	-	25.5	-26.737726	2	4	3	Unique
84	84.01	jgi|Pycco1|1447824	-	47.6	-58.00124	1	1	2	Unique
85	85.01	jgi|Pycco1|1359888	-	46.9	-37.15968		5	4	Unique
86	86.01	jgi|Pycco1|1468129	-	99.2	-59.024513	9		1	Unique
87	87.01	jgi|Pycco1|1426153	-	107.3	-59.42148	2	4	3	Unique
88	88.01	jgi|Pycco1|1433845	-	40.5	-33.17095	3	2	2	Unique
89	89.01	jgi|Pycco1|1480250	-	19.8	-15.961777	3	1	1	Unique
90	90.01	jgi|Pycco1|1377173	-	38.1	-49.15116		1	4	Unique
90	90.02	jgi|Pycco1|1392142	-	38	-14.892791			2	Unique
91	91.01	jgi|Pycco1|1439310	-	43.5	-34.182182	1	3	4	Unique
92	92.01	jgi|Pycco1|1432154	-	15.3	-30.972977	5	1	1	Unique
93	93.01	jgi|Pycco1|1438060	-	72.4	-50.219097	1	3		Unique
94	94.01	jgi|Pycco1|1453798	-	73.5	-45.094612	8			Unique
95	95.01	jgi|Pycco1|1467772	-	35.7	-33.88012		2	3	Unique
96	96.01	jgi|Pycco1|1442230	-	62.5	-34.85862	3	5	1	Unique
97	97.01	jgi|Pycco1|1358049	-	26.1	-39.653034		6	1	Unique
98	98.01	jgi|Pycco1|1375024	-	40.7	-35.176796		2	5	Unique
99	99.01	jgi|Pycco1|1369309	-	8.8	-33.264145	5			Unique
100	100.01	jgi|Pycco1|1439328	-	37.5	-33.50675		1	1	Unique
101	101.01	jgi|Pycco1|672392	-	67.4	-67.094864		2	1	Unique
102	102.01	jgi|Pycco1|1430664	-	17.9	-54.76119		7	4	Unique
103	103.01	jgi|Pycco1|378107	-	37.3	-16.80264	3	2	4	Unique
104	104.01	jgi|Pycco1|793241	-	26	-20.232363				Unique
104	104.02	jgi|Pycco1|1368522	-	42.1	-24.8245				Unique
104	104.03	jgi|Pycco1|1466495	-	27.2	-24.227955				Unique
105	105.01	jgi|Pycco1|1453868	-	90.9	-46.646275	1	1	2	Unique
106	106.01	jgi|Pycco1|1423642	-	28.4	-33.270393			3	Unique
107	107.01	jgi|Pycco1|1365786	-	62.4	-22.739262	2	3	2	Unique
108	108.01	jgi|Pycco1|1372485	-	48.7	-33.651196	6	2	1	Unique
109	109.01	jgi|Pycco1|1428287	-	44.8	-39.52702	4	1		Unique
110	110.01	jgi|Pycco1|1435885	-	39.4	-48.353626				Unique
111	111.01	jgi|Pycco1|1421509	-	87	-30.794565	2	5	6	Unique
112	112.01	jgi|Pycco1|1375723	-	26.1	-29.750566		1	1	Unique
113	113.01	jgi|Pycco1|1378812	-	44.2	-42.01763	5		1	Unique
114	114.01	jgi|Pycco1|1435742	-	14.2	-31.287575	3		2	Unique
115	115.01	jgi|Pycco1|1433077	-	20.7	-32.489384		2	3	Unique
116	116.01	jgi|Pycco1|1415976	-	32.6	-28.29931		4	4	Unique
117	117.01	jgi|Pycco1|1370680	-	52	-37.380054	5	1		Unique
118	118.01	jgi|Pycco1|1480891	-	80.7	-46.793064	2	1	3	Unique
119	119.01	jgi|Pycco1|1468712	-	49.8	-27.250572		1	1	Unique
120	120.01	jgi|Pycco1|1361311	-	84.6	-27.978914	1	3	3	Unique
121	121.01	jgi|Pycco1|1368320	-	41.8	-49.352276			1	Unique
122	122.01	jgi|Pycco1|1451086	-	69.5	-12.36244	3	2	1	Unique
123	123.01	jgi|Pycco1|1433632	-	44.6	-33.7414		1		Unique
124	124.01	jgi|Pycco1|1361091	-	51.1	-10.424582	2	1	3	Unique
125	125.01	jgi|Pycco1|1430281	-	48.9	-21.173645	3	2	2	Unique
126	126.01	jgi|Pycco1|1456924	-	51.8	-47.817932		1	6	Unique
127	127.01	jgi|Pycco1|1447621	-	38.9	-21.378399	1	3	3	Unique
128	128.01	jgi|Pycco1|1463186	-	55.7	-18.47131		1	3	Unique
128	128.02	jgi|Pycco1|1463187	-	66.2	-18.400547			3	Unique
129	129.01	jgi|Pycco1|1514584	-	90.8	-27.793869	2		4	Unique
130	130.01	jgi|Pycco1|1399808	-	104.1	-34.231476	2	2	4	Unique
131	131.01	jgi|Pycco1|1439747	-	24.2	-24.181404	3	3	1	Unique
132	132.01	jgi|Pycco1|1431377	-	53.4	-20.361055		2	1	Unique
133	133.01	jgi|Pycco1|1370491	-	55.4	-24.895939	2	4	4	Unique
134	134.01	jgi|Pycco1|695093	-	21.2	-8.912929	1	2	2	Unique
135	135.01	jgi|Pycco1|1439666	-	58.6	-29.61682		1		Unique
136	136.01	jgi|Pycco1|1106774	-	61	-25.602964		3	2	Unique
137	137.01	jgi|Pycco1|1417214	-	23.9	-29.486107			1	Unique
138	138.01	jgi|Pycco1|1427559	-	13.9	-24.510307	5	2	1	Unique
139	139.01	jgi|Pycco1|1425989	-	59.8	-18.17857	4	2		Unique
140	140.01	jgi|Pycco1|1464761	-	40.8	-19.241089	1	2	1	Unique
141	141.01	jgi|Pycco1|1438510	-	38.8	-17.392895	4			Unique
142	142.01	jgi|Pycco1|1430912	-	52	-22.533651		1	2	Unique
143	143.01	jgi|Pycco1|1441629	-	57.9	-19.032358	3	2	1	Unique
144	144.01	jgi|Pycco1|1434718	-	39.5	-25.968008		2	3	Unique
145	145.01	jgi|Pycco1|1422852	-	42.1	-14.562579	3	1		Unique
146	146.01	jgi|Pycco1|1372016	-	42.1	-11.85636	1	1	2	Unique
147	147.01	jgi|Pycco1|1372210	-	45.4	-20.94858		2	4	Unique
148	148.01	jgi|Pycco1|1471169	-	108.7	-18.467245		1	2	Unique
149	149.01	jgi|Pycco1|1450700	-	34.9	-9.182434	1	1	1	Unique
150	150.01	jgi|Pycco1|1408249	-	36.9	-11.778179		2	2	Unique
151	151.01	jgi|Pycco1|582532	-	32.3	-22.55567				Unique
152	152.01	jgi|Pycco1|1438412	-	53.4	-23.699112	3			Unique
153	153.01	jgi|Pycco1|1374467	-	77.9	-28.950912				Unique
154	154.01	jgi|Pycco1|1446585	-	57.7	-15.704653		1	1	Unique
155	155.01	jgi|Pycco1|320808	-	14.4	-19.916454	3			Unique
156	156.01	jgi|Pycco1|1466289	-	41.2	-12.29585		2	2	Unique
157	157.01	jgi|Pycco1|1432550	-	51.7	-8.774691				Unique
158	158.01	jgi|Pycco1|1474634	-	58.6	-8.333388		2	2	Unique
159	159.01	jgi|Pycco1|1369390	-	25.2	-7.303818		1	1	Unique
160	160.01	jgi|Pycco1|1470260	-	49.8	-17.806875				Unique
161	161.01	jgi|Pycco1|1067038	-	71.5	-13.595694				Unique
162	162.01	jgi|Pycco1|1445359	-	37.6	-18.7184	1	1		Unique
163	163.01	jgi|Pycco1|408613	-	35.6	-8.442252		2		Unique
164	164.01	jgi|Pycco1|1438837	-	59.2	-24.77614		2	2	Unique
165	165.01	jgi|Pycco1|1373530	-	63.8	-15.642911	4			Unique
166	166.01	jgi|Pycco1|1418607	-	42	-10.903619	1		1	Unique
167	167.01	jgi|Pycco1|1434602	-	65.9	-16.496756		3		Unique
168	168.01	jgi|Pycco1|1428145	-	33.6	-13.39794				Unique
169	169.01	jgi|Pycco1|1476810	-	40.5	-10.739928		1	1	Unique
170	170.01	jgi|Pycco1|316489	-	29.9	-11.537602	1			Unique
171	171.01	jgi|Pycco1|1369226	-	27.4	-23.13069			2	Unique
172	172.01	jgi|Pycco1|1373549	-	56.2	-15.644616			1	Unique
173	173.01	jgi|Pycco1|1468666	-	60.5	-15.711641	1			Unique
174	174.01	jgi|Pycco1|651762	-	40.9	-12.802719		2	1	Unique
175	175.01	jgi|Pycco1|1373420	-	53.5	-11.243212	3			Unique
176	176.01	jgi|Pycco1|1042478	-	44.2	-14.512721	1			Unique
177	177.01	jgi|Pycco1|1413494	-	35.8	-14.540155				Unique
178	178.01	jgi|Pycco1|1468947	-	53.7	-6.5243287	2			Unique
179	179.01	jgi|Pycco1|1434191	-	70.8	-14.157391				Unique
180	180.01	jgi|Pycco1|1378713	-	20.3	-13.899285	2			Unique
181	181.01	jgi|Pycco1|1437681	-	57.7	-14.611189	1			Unique
182	182.01	jgi|Pycco1|1436839	-	50.9	-6.0861864	2			Unique
183	183.01	jgi|Pycco1|1456629	-	100.8	-14.86742	1			Unique
184	184.01	jgi|Pycco1|1438288	-	59.6	-13.962972				Unique
185	185.01	jgi|Pycco1|1374607	-	27.7	-8.126197				Unique
186	186.01	jgi|Pycco1|1419500	-	58.8	-10.619789		1	1	Unique
187	187.01	jgi|Pycco1|1446545	-	68.3	-9.195861				Unique
188	188.01	jgi|Pycco1|1363452	-	72.9	-5.550676				Unique
189	189.01	jgi|Pycco1|1472584	-	25.6	-6.3845763				Unique
190	190.01	jgi|Pycco1|1418820	-	44.8	-6.642065				Unique
191	191.01	jgi|Pycco1|1466629	-	32.8	-15.636388	2			Unique
192	192.01	jgi|Pycco1|1435353	-	19.2	-10.046241			2	Unique
193	193.01	jgi|Pycco1|1364698	-	23.1	-10.338187				Unique
194	194.01	jgi|Pycco1|1431537	-	52.2	-5.2006598				Unique
195	195.01	jgi|Pycco1|1438352	-	37.5	-12.958608	2			Unique
196	196.01	jgi|Pycco1|1401603	-	40.2	-4.931814	1			Unique
197	197.01	jgi|Pycco1|1363671	-	36.6	-5.7624564			1	Unique
198	198.01	jgi|Pycco1|1418425	-	60	-7.7447276				Unique
199	199.01	jgi|Pycco1|1405174	-	58.8	-8.97021				Unique
200	200.01	jgi|Pycco1|1370768	-	64.6	-13.440093		2		Unique
1	1.01	jgi|Pycco1|1424818	-	49.2	-528.67944	0.75	6.1	4.6	PAI
1	1.02	jgi|Pycco1|1389216	-	49	-268.23068	0.53846157	4.3076925	3.6153846	PAI
1	1.03	jgi|Pycco1|1366028	-	48.7	-91.67147	0.3	1.3	0.8	PAI
2	2.01	jgi|Pycco1|1373467	-	89.8	-447.35165	5.1	8.35	9.7	PAI
3	3.01	jgi|Pycco1|1431197	-	44.4	-438.20755	3.7	4.8	13.8	PAI
4	4.01	jgi|Pycco1|1366139	-	55.7	-433.60645	18	6	6.5	PAI
4	4.02	jgi|Pycco1|1452465	-	56	-73.70693	0.7777778	0.8888889	1	PAI
4	4.03	jgi|Pycco1|1434777	-	56.2	-60.565792	1.3571428	0.42857143	0.5	PAI
4	4.04	jgi|Pycco1|1477425	-	56.9	-44.597015	1.3333334	0.33333334	0.6666667	PAI
5	5.01	jgi|Pycco1|1382005	-	43.8	-521.0609	16.666666	36.333332	53.666668	PAI
6	6.01	jgi|Pycco1|1437412	-	41.7	-378.09216	7.8	10.4	6	PAI
6	6.02	jgi|Pycco1|1469417	-	40.8	-201.35915	8.333333	4.8333335	3.8333333	PAI
7	7.01	jgi|Pycco1|1466845	-	81.3	-358.89572	7.0588236	4.2352943	3.2941177	PAI
8	8.01	jgi|Pycco1|1364528	-	76	-368.2606	1.9411764	4.117647	5.352941	PAI
9	9.01	jgi|Pycco1|1507511	-	60.9	-290.68387	8.222222	7.5555553	7.2222223	PAI
10	10.01	jgi|Pycco1|320973	-	41.1	-185.75766	3.8181818	2.8181818	4.4545455	PAI
11	11.01	jgi|Pycco1|1377179	-	81.8	-348.1409	0.3	3.3	6.2	PAI
11	11.02	jgi|Pycco1|1401294	-	79.3	-91.88784	0.36363637	1.1818181	1.5454545	PAI
12	12.01	jgi|Pycco1|1435894	-	57.1	-177.95146	2.1333334	2	2.8	PAI
13	13.01	jgi|Pycco1|1435997	-	52.9	-247.3464	8.777778	0.6666667	1.5555556	PAI
14	14.01	jgi|Pycco1|1371481	-	26.1	-175.10358	20.5	5	8.5	PAI
14	14.02	jgi|Pycco1|1437297	-	26.7	-156.87898	3	6	8.333333	PAI
15	15.01	jgi|Pycco1|1431843	-	47.7	-166.02298	2.75	3	2.75	PAI
16	16.01	jgi|Pycco1|1365564	-	89.5	-225.8011	0.09090909	1.4090909	1.0909091	PAI
17	17.01	jgi|Pycco1|1357326	-	47.4	-167.52396	0.18181819	1.1818181	1.6363636	PAI
18	18.01	jgi|Pycco1|1407107	-	64.1	-189.98523	1.1578947	1.9473684	1.3157895	PAI
19	19.01	jgi|Pycco1|1367686	-	106.9	-215.84167	4.142857	0.85714287	0.42857143	PAI
20	20.01	jgi|Pycco1|1480292	-	98.8	-179.73918	0.46666667	0.8666667	0.73333335	PAI
21	21.01	jgi|Pycco1|1370947	-	43.8	-130.77579	2.1111112	2.5555556	3	PAI
22	22.01	jgi|Pycco1|1357629	-	69.9	-163.36345	0.25	1.35	1.55	PAI
23	23.01	jgi|Pycco1|1445175	-	33.8	-112.67995	4.6	4	7	PAI
23	23.02	jgi|Pycco1|1361613	-	34.1	-13.950007	0.71428573	0.5714286	0.2857143	PAI
24	24.01	jgi|Pycco1|1465736	-	74.3	-90.05394	0.6875	1.25	0.5625	PAI
24	24.02	jgi|Pycco1|1433108	-	70.1	-87.94583	0.8888889	0.5	0.33333334	PAI
24	24.03	jgi|Pycco1|1430367	-	74.4	-31.105247	0.33333334	0.2777778	0.22222222	PAI
24	24.04	jgi|Pycco1|1437875	-	72.2	-27.252478	0.0625	0.0625	0.0625	PAI
25	25.01	jgi|Pycco1|1435663	-	34.9	-170.03197	3.7	1.8	1.3	PAI
26	26.01	jgi|Pycco1|1439266	-	15.1	-42.419308	1	3.5	2.5	PAI
26	26.02	jgi|Pycco1|1356397	-	14.5	-44.056465	1.3333334	4	4	PAI
26	26.03	jgi|Pycco1|1419907	-	13.7	-16.847834	0.25	0.75	0.75	PAI
26	26.04	jgi|Pycco1|1429324	-	15.2	-26.508034		1.25	0.75	PAI
27	27.01	jgi|Pycco1|1443101	-	89.4	-168.9331	0.6111111	1.1666666	1.5	PAI
28	28.01	jgi|Pycco1|1409615	-	83.8	-108.5578	0.71428573	1.2857143	1.0714285	PAI
28	28.02	jgi|Pycco1|1477152	-	87.1	-54.58194	0.375	0.4375	0.375	PAI
29	29.01	jgi|Pycco1|1457071	-	59.7	-113.61942	1.3684211	0.6315789	1.4210526	PAI
30	30.01	jgi|Pycco1|1430637	-	66.5	-141.6046	1	1.1428572	0.85714287	PAI
31	31.01	jgi|Pycco1|1440257	-	55.6	-83.4241	0.84210527	0.8947368	0.94736844	PAI
32	32.01	jgi|Pycco1|1442243	-	58.6	-96.20043	2.4	1.5	1.6	PAI
33	33.01	jgi|Pycco1|1435938	-	57.2	-93.65016	1.5	0.5833333	1.5833334	PAI
33	33.02	jgi|Pycco1|1391002	-	57.2	-43.75962	1.4	0.3	0.6	PAI
34	34.01	jgi|Pycco1|1372762	-	27.6	-55.72207	5.75	0.25	1.75	PAI
35	35.01	jgi|Pycco1|1437837	-	42	-78.16155		1	0.9	PAI
35	35.02	jgi|Pycco1|1426850	-	42.6	-55.610962		0.6363636	0.8181818	PAI
35	35.03	jgi|Pycco1|1395316	-	37.8	-21.647818			0.8	PAI
36	36.01	jgi|Pycco1|1435229	-	64.6	-152.36679	2.368421	0.7368421	0.15789473	PAI
37	37.01	jgi|Pycco1|1369807	-	105.5	-91.97453	0.7058824	0.88235295	0.7647059	PAI
38	38.01	jgi|Pycco1|1357891	-	81.9	-119.0996	1.3636364	1.6363636	0.72727275	PAI
39	39.01	jgi|Pycco1|1357645	-	51.6	-104.416145	0.5	1.4	1.6	PAI
40	40.01	jgi|Pycco1|1369367	-	59.7	-69.40625	1.8235294	0.1764706	0.23529412	PAI
41	41.01	jgi|Pycco1|688728	-	37.8	-113.80174		2.3333333	2.1111112	PAI
42	42.01	jgi|Pycco1|1438246	-	32.5	-77.98792	1.75	3.25	2.75	PAI
43	43.01	jgi|Pycco1|1373375	-	36.8	-88.51692	1.25	1.125	1.125	PAI
44	44.01	jgi|Pycco1|1359658	-	42.4	-78.028694	2.25	2.25	3.5	PAI
45	45.01	jgi|Pycco1|1378664	-	38.4	-59.04471	1.5	1.25	1.25	PAI
46	46.01	jgi|Pycco1|1425475	-	46.8	-84.832306	1.5	0.5	1.4	PAI
47	47.01	jgi|Pycco1|1370654	-	46.4	-88.23168	0.14285715	1.1428572	1.4285715	PAI
48	48.01	jgi|Pycco1|1437289	-	60.1	-81.79437	0.9375	0.4375	0.375	PAI
49	49.01	jgi|Pycco1|68108	-	70	-97.07144	1			PAI
49	49.02	jgi|Pycco1|1465734	-	64.9	-56.767216	0.7058824			PAI
50	50.01	jgi|Pycco1|1374028	-	24.7	-79.694664		0.8333333	0.6666667	PAI
51	51.01	jgi|Pycco1|1439531	-	111	-106.76185	0.18181819	0.36363637	0.90909094	PAI
52	52.01	jgi|Pycco1|1444114	-	56.5	-103.922325	0.26666668	0.46666667	0.53333336	PAI
53	53.01	jgi|Pycco1|1471070	-	24.5	-56.834488	2.75	1	1.25	PAI
54	54.01	jgi|Pycco1|1435501	-	36.1	-77.69144		7	7.5	PAI
55	55.01	jgi|Pycco1|1430584	-	65.4	-80.63854	0.1764706	0.5294118	0.88235295	PAI
56	56.01	jgi|Pycco1|1424636	-	37.7	-63.857334	1	0.54545456	0.45454547	PAI
57	57.01	jgi|Pycco1|1436014	-	14.7	-90.906334	1	15	7	PAI
58	58.01	jgi|Pycco1|1471500	-	44.4	-73.359695	2	0.36363637	0.18181819	PAI
58	58.02	jgi|Pycco1|1471512	-	43.8	-42.289265	1.4545455	0.27272728	0.18181819	PAI
59	59.01	jgi|Pycco1|1368066	-	59.5	-92.07088	1.5	0.2857143	0.21428572	PAI
60	60.01	jgi|Pycco1|1411666	-	86.9	-95.64276		0.6086956	0.3478261	PAI
61	61.01	jgi|Pycco1|1497577	-	60.9	-76.50342	1.375	1.125	1	PAI
62	62.01	jgi|Pycco1|1445623	-	47.3	-77.125145	0.18181819	0.72727275	1.2727273	PAI
63	63.01	jgi|Pycco1|1434821	-	35	-90.05131	1.4285715	1.1428572	2.142857	PAI
64	64.01	jgi|Pycco1|1404940	-	85.1	-68.017746		0.10526316	0.31578946	PAI
64	64.02	jgi|Pycco1|1434274	-	96.5	-53.03685				PAI
65	65.01	jgi|Pycco1|1424871	-	36	-73.07269	1.4285715	1.1428572	1.2857143	PAI
66	66.01	jgi|Pycco1|1432108	-	65.4	-79.83387	0.625	0.1875	0.25	PAI
67	67.01	jgi|Pycco1|1429596	-	58.7	-94.04225	0.1	1.2	1	PAI
68	68.01	jgi|Pycco1|1471466	-	61.7	-92.344406	0.53846157	0.3846154	1.1538461	PAI
69	69.01	jgi|Pycco1|1358510	-	61.2	-66.172485		1.875	1.875	PAI
70	70.01	jgi|Pycco1|718112	-	57	-60.7497	0.9	0.9	0.9	PAI
71	71.01	jgi|Pycco1|1401955	-	81.7	-69.964554		0.61538464	0.6923077	PAI
72	72.01	jgi|Pycco1|1445051	-	44.9	-70.47815	0.2	3.8	2	PAI
73	73.01	jgi|Pycco1|1445926	-	28.4	-58.464367		1.2222222	1.1111112	PAI
74	74.01	jgi|Pycco1|1441479	-	62.2	-39.943356	0.083333336	0.5833333	0.5833333	PAI
75	75.01	jgi|Pycco1|1371414	-	18.6	-32.64924	6	7	5	PAI
76	76.01	jgi|Pycco1|1432218	-	58.3	-88.96173	1.5789474			PAI
77	77.01	jgi|Pycco1|1381402	-	40.2	-44.142517	1	0.71428573	1	PAI
78	78.01	jgi|Pycco1|1473510	-	77.8	-70.68797	0.2	0.6	0.35	PAI
79	79.01	jgi|Pycco1|1436321	-	38.2	-36.33972		0.6666667	0.22222222	PAI
79	79.02	jgi|Pycco1|1464049	-	38.1	-61.86855		0.42857143	1.1428572	PAI
80	80.01	jgi|Pycco1|1423919	-	65.6	-79.5174		0.05882353		PAI
81	81.01	jgi|Pycco1|1433997	-	47.7	-48.777042	0.6666667	0.7777778	0.7777778	PAI
82	82.01	jgi|Pycco1|1429791	-	45.9	-41.859398		1	1	PAI
83	83.01	jgi|Pycco1|1451679	-	25.5	-26.737726	1	1.1428572	0.71428573	PAI
84	84.01	jgi|Pycco1|1447824	-	47.6	-58.00124	0.6666667	0.33333334	0.8333333	PAI
85	85.01	jgi|Pycco1|1359888	-	46.9	-37.15968		3	3	PAI
86	86.01	jgi|Pycco1|1468129	-	99.2	-59.024513	0.4642857		0.035714287	PAI
87	87.01	jgi|Pycco1|1426153	-	107.3	-59.42148	0.1904762	0.3809524	0.23809524	PAI
88	88.01	jgi|Pycco1|1433845	-	40.5	-33.17095	1.3333334	0.6666667	1	PAI
89	89.01	jgi|Pycco1|1480250	-	19.8	-15.961777	2.25	0.5	0.5	PAI
90	90.01	jgi|Pycco1|1377173	-	38.1	-49.15116		0.33333334	1.3333334	PAI
90	90.02	jgi|Pycco1|1392142	-	38	-14.892791			0.5	PAI
91	91.01	jgi|Pycco1|1439310	-	43.5	-34.182182	0.09090909	0.45454547	0.36363637	PAI
92	92.01	jgi|Pycco1|1432154	-	15.3	-30.972977	3.75	0.25	0.25	PAI
93	93.01	jgi|Pycco1|1438060	-	72.4	-50.219097	0.04	0.12		PAI
94	94.01	jgi|Pycco1|1453798	-	73.5	-45.094612	0.57894737			PAI
95	95.01	jgi|Pycco1|1467772	-	35.7	-33.88012		0.33333334	0.5	PAI
96	96.01	jgi|Pycco1|1442230	-	62.5	-34.85862	0.2	0.33333334	0.06666667	PAI
97	97.01	jgi|Pycco1|1358049	-	26.1	-39.653034		1.75	0.25	PAI
98	98.01	jgi|Pycco1|1375024	-	40.7	-35.176796		1	2	PAI
99	99.01	jgi|Pycco1|1369309	-	8.8	-33.264145	4.25			PAI
100	100.01	jgi|Pycco1|1439328	-	37.5	-33.50675		0.4	0.4	PAI
101	101.01	jgi|Pycco1|672392	-	67.4	-67.094864		0.125	0.0625	PAI
102	102.01	jgi|Pycco1|1430664	-	17.9	-54.76119		2	1.25	PAI
103	103.01	jgi|Pycco1|378107	-	37.3	-16.80264	0.27272728	0.18181819	0.45454547	PAI
104	104.01	jgi|Pycco1|793241	-	26	-20.232363				PAI
104	104.02	jgi|Pycco1|1368522	-	42.1	-24.8245				PAI
104	104.03	jgi|Pycco1|1466495	-	27.2	-24.227955				PAI
105	105.01	jgi|Pycco1|1453868	-	90.9	-46.646275	0.045454547	0.09090909	0.09090909	PAI
106	106.01	jgi|Pycco1|1423642	-	28.4	-33.270393			1	PAI
107	107.01	jgi|Pycco1|1365786	-	62.4	-22.739262	0.33333334	0.44444445	0.22222222	PAI
108	108.01	jgi|Pycco1|1372485	-	48.7	-33.651196	0.8333333	0.25	0.16666667	PAI
109	109.01	jgi|Pycco1|1428287	-	44.8	-39.52702	0.33333334	0.083333336		PAI
110	110.01	jgi|Pycco1|1435885	-	39.4	-48.353626				PAI
111	111.01	jgi|Pycco1|1421509	-	87	-30.794565	0.14285715	0.21428572	0.21428572	PAI
112	112.01	jgi|Pycco1|1375723	-	26.1	-29.750566		0.6666667	0.6666667	PAI
113	113.01	jgi|Pycco1|1378812	-	44.2	-42.01763	0.5		0.1	PAI
114	114.01	jgi|Pycco1|1435742	-	14.2	-31.287575	4		2	PAI
115	115.01	jgi|Pycco1|1433077	-	20.7	-32.489384		0.75	1	PAI
116	116.01	jgi|Pycco1|1415976	-	32.6	-28.29931		5	6	PAI
117	117.01	jgi|Pycco1|1370680	-	52	-37.380054	0.625	0.0625		PAI
118	118.01	jgi|Pycco1|1480891	-	80.7	-46.793064	0.0952381	0.04761905	0.14285715	PAI
119	119.01	jgi|Pycco1|1468712	-	49.8	-27.250572		0.375	0.375	PAI
120	120.01	jgi|Pycco1|1361311	-	84.6	-27.978914	0.5	0.6666667	0.5	PAI
121	121.01	jgi|Pycco1|1368320	-	41.8	-49.352276			0.14285715	PAI
122	122.01	jgi|Pycco1|1451086	-	69.5	-12.36244	0.26666668	0.33333334	0.13333334	PAI
123	123.01	jgi|Pycco1|1433632	-	44.6	-33.7414		0.083333336		PAI
124	124.01	jgi|Pycco1|1361091	-	51.1	-10.424582	0.625	0.25	0.375	PAI
125	125.01	jgi|Pycco1|1430281	-	48.9	-21.173645	0.41666666	0.25	0.25	PAI
126	126.01	jgi|Pycco1|1456924	-	51.8	-47.817932		0.375	0.875	PAI
127	127.01	jgi|Pycco1|1447621	-	38.9	-21.378399	0.6	1	0.6	PAI
128	128.01	jgi|Pycco1|1463186	-	55.7	-18.47131		0.4	0.7	PAI
128	128.02	jgi|Pycco1|1463187	-	66.2	-18.400547		0.15384616	0.30769232	PAI
129	129.01	jgi|Pycco1|1514584	-	90.8	-27.793869	0.14285715		0.2857143	PAI
130	130.01	jgi|Pycco1|1399808	-	104.1	-34.231476	0.09375	0.0625	0.15625	PAI
131	131.01	jgi|Pycco1|1439747	-	24.2	-24.181404	2.5	2	0.5	PAI
132	132.01	jgi|Pycco1|1431377	-	53.4	-20.361055		0.2857143	0.14285715	PAI
133	133.01	jgi|Pycco1|1370491	-	55.4	-24.895939	0.25	0.5	0.5	PAI
134	134.01	jgi|Pycco1|695093	-	21.2	-8.912929	1.5	1.5	1	PAI
135	135.01	jgi|Pycco1|1439666	-	58.6	-29.61682		0.0625		PAI
136	136.01	jgi|Pycco1|1106774	-	61	-25.602964	0.14285715	0.2857143	0.2857143	PAI
137	137.01	jgi|Pycco1|1417214	-	23.9	-29.486107			0.25	PAI
138	138.01	jgi|Pycco1|1427559	-	13.9	-24.510307	1.75	0.75	0.5	PAI
139	139.01	jgi|Pycco1|1425989	-	59.8	-18.17857	0.41666666	0.16666667		PAI
140	140.01	jgi|Pycco1|1464761	-	40.8	-19.241089	0.1	0.3	0.1	PAI
141	141.01	jgi|Pycco1|1438510	-	38.8	-17.392895	0.2857143			PAI
142	142.01	jgi|Pycco1|1430912	-	52	-22.533651		0.083333336	0.16666667	PAI
143	143.01	jgi|Pycco1|1441629	-	57.9	-19.032358	0.30769232	0.23076923	0.07692308	PAI
144	144.01	jgi|Pycco1|1434718	-	39.5	-25.968008		0.6666667	1.3333334	PAI
145	145.01	jgi|Pycco1|1422852	-	42.1	-14.562579	1	0.25		PAI
146	146.01	jgi|Pycco1|1372016	-	42.1	-11.85636	0.25	0.25	0.5	PAI
147	147.01	jgi|Pycco1|1372210	-	45.4	-20.94858		0.2	0.5	PAI
148	148.01	jgi|Pycco1|1471169	-	108.7	-18.467245		0.06666667	0.06666667	PAI
149	149.01	jgi|Pycco1|1450700	-	34.9	-9.182434	0.6666667	0.33333334	0.33333334	PAI
150	150.01	jgi|Pycco1|1408249	-	36.9	-11.778179		0.25	0.25	PAI
151	151.01	jgi|Pycco1|582532	-	32.3	-22.55567				PAI
152	152.01	jgi|Pycco1|1438412	-	53.4	-23.699112	0.44444445			PAI
153	153.01	jgi|Pycco1|1374467	-	77.9	-28.950912				PAI
154	154.01	jgi|Pycco1|1446585	-	57.7	-15.704653	0.14285715	0.14285715	0.14285715	PAI
155	155.01	jgi|Pycco1|320808	-	14.4	-19.916454	9			PAI
156	156.01	jgi|Pycco1|1466289	-	41.2	-12.29585		0.16666667	0.33333334	PAI
157	157.01	jgi|Pycco1|1432550	-	51.7	-8.774691				PAI
158	158.01	jgi|Pycco1|1474634	-	58.6	-8.333388		0.18181819	0.18181819	PAI
159	159.01	jgi|Pycco1|1369390	-	25.2	-7.303818		0.5	0.5	PAI
160	160.01	jgi|Pycco1|1470260	-	49.8	-17.806875				PAI
161	161.01	jgi|Pycco1|1067038	-	71.5	-13.595694				PAI
162	162.01	jgi|Pycco1|1445359	-	37.6	-18.7184	0.083333336	0.16666667		PAI
163	163.01	jgi|Pycco1|408613	-	35.6	-8.442252		1		PAI
164	164.01	jgi|Pycco1|1438837	-	59.2	-24.77614		0.375	0.25	PAI
165	165.01	jgi|Pycco1|1373530	-	63.8	-15.642911	0.27272728			PAI
166	166.01	jgi|Pycco1|1418607	-	42	-10.903619	0.11111111		0.11111111	PAI
167	167.01	jgi|Pycco1|1434602	-	65.9	-16.496756		0.21428572		PAI
168	168.01	jgi|Pycco1|1428145	-	33.6	-13.39794				PAI
169	169.01	jgi|Pycco1|1476810	-	40.5	-10.739928		0.16666667	0.16666667	PAI
170	170.01	jgi|Pycco1|316489	-	29.9	-11.537602	0.14285715			PAI
171	171.01	jgi|Pycco1|1369226	-	27.4	-23.13069			0.6666667	PAI
172	172.01	jgi|Pycco1|1373549	-	56.2	-15.644616			0.07692308	PAI
173	173.01	jgi|Pycco1|1468666	-	60.5	-15.711641	0.2			PAI
174	174.01	jgi|Pycco1|651762	-	40.9	-12.802719		0.5	0.5	PAI
175	175.01	jgi|Pycco1|1373420	-	53.5	-11.243212	0.42857143			PAI
176	176.01	jgi|Pycco1|1042478	-	44.2	-14.512721	0.1			PAI
177	177.01	jgi|Pycco1|1413494	-	35.8	-14.540155				PAI
178	178.01	jgi|Pycco1|1468947	-	53.7	-6.5243287	0.4			PAI
179	179.01	jgi|Pycco1|1434191	-	70.8	-14.157391				PAI
180	180.01	jgi|Pycco1|1378713	-	20.3	-13.899285	2			PAI
181	181.01	jgi|Pycco1|1437681	-	57.7	-14.611189	0.125			PAI
182	182.01	jgi|Pycco1|1436839	-	50.9	-6.0861864	0.33333334			PAI
183	183.01	jgi|Pycco1|1456629	-	100.8	-14.86742	0.045454547			PAI
184	184.01	jgi|Pycco1|1438288	-	59.6	-13.962972				PAI
185	185.01	jgi|Pycco1|1374607	-	27.7	-8.126197				PAI
186	186.01	jgi|Pycco1|1419500	-	58.8	-10.619789		0.071428575	0.071428575	PAI
187	187.01	jgi|Pycco1|1446545	-	68.3	-9.195861				PAI
188	188.01	jgi|Pycco1|1363452	-	72.9	-5.550676				PAI
189	189.01	jgi|Pycco1|1472584	-	25.6	-6.3845763				PAI
190	190.01	jgi|Pycco1|1418820	-	44.8	-6.642065				PAI
191	191.01	jgi|Pycco1|1466629	-	32.8	-15.636388	0.375			PAI
192	192.01	jgi|Pycco1|1435353	-	19.2	-10.046241			0.5	PAI
193	193.01	jgi|Pycco1|1364698	-	23.1	-10.338187				PAI
194	194.01	jgi|Pycco1|1431537	-	52.2	-5.2006598				PAI
195	195.01	jgi|Pycco1|1438352	-	37.5	-12.958608	0.6			PAI
196	196.01	jgi|Pycco1|1401603	-	40.2	-4.931814	0.16666667			PAI
197	197.01	jgi|Pycco1|1363671	-	36.6	-5.7624564			0.14285715	PAI
198	198.01	jgi|Pycco1|1418425	-	60	-7.7447276				PAI
199	199.01	jgi|Pycco1|1405174	-	58.8	-8.97021				PAI
200	200.01	jgi|Pycco1|1370768	-	64.6	-13.440093		0.22222222		PAI

## Sheet: indiv_protein_maltose
A1
Group	Sub-group	Description	log(E value)	Coverage	MW	Spectra	Specifics	Uniques	PAI	Redundancy
1	1.01	jgi|Pycco1|1366139	-360.72314	55	55.7	154	139	59	18
1	1.02	jgi|Pycco1|1434777	-38.719505	20	56.2	14	4	9	1.3571428
1	1.03	jgi|Pycco1|1477425	-32.392185	11	56.9	12	2	6	1.3333334
2	2.01	jgi|Pycco1|1466845	-239.22504	46	81.3	101	-	50	7.0588236
3	3.01	jgi|Pycco1|1373467	-192.87627	42	89.8	92	-	31	5.1
4	4.01	jgi|Pycco1|1469417	-100.59589	40	40.8	39	36	18	8.333333
4	4.02	jgi|Pycco1|1437412	-115.0179	33	41.7	35	32	20	7.8
5	5.01	jgi|Pycco1|1435997	-161.1883	57	52.9	70	-	27	8.777778
6	6.01	jgi|Pycco1|1507511	-175.56111	61	60.9	68	-	25	8.222222
7	7.01	jgi|Pycco1|1367686	-186.42944	28	106.9	51	-	28	4.142857
8	8.01	jgi|Pycco1|1382005	-149.1878	50	43.8	45	-	21	16.666666
9	9.01	jgi|Pycco1|320973	-99.3904	38	41.1	42	-	14	3.8181818
10	10.01	jgi|Pycco1|1435229	-135.93472	36	64.6	39	-	20	2.368421
11	11.01	jgi|Pycco1|1371481	-99.37529	67	26.1	31	28	19	20.5
11	11.02	jgi|Pycco1|1437297	-40.182476	23	26.7	8	5	6	3
12	12.01	jgi|Pycco1|1431197	-128.43488	48	44.4	35	-	19	3.7
13	13.01	jgi|Pycco1|1435663	-93.02237	63	34.9	32	-	18	3.7
14	14.01	jgi|Pycco1|1364528	-117.56355	36	76	31	-	14	1.9411764
15	15.01	jgi|Pycco1|1435894	-61.174946	30	57.1	29	-	8	2.1333334
16	16.01	jgi|Pycco1|1431843	-64.626945	38	47.7	26	-	13	2.75
17	17.01	jgi|Pycco1|1369367	-51.355312	30	59.7	24	-	11	1.8235294
18	18.01	jgi|Pycco1|68108	-83.41772	27	70	20	12	13	1
18	18.02	jgi|Pycco1|1465734	-22.579485	12	64.9	11	3	5	0.7058824
19	19.01	jgi|Pycco1|1457071	-47.311546	25	59.7	23	-	8	1.3684211
20	20.01	jgi|Pycco1|1442243	-75.64075	15	58.6	23	-	9	2.4
21	21.01	jgi|Pycco1|1433108	-52.912807	17	70.1	13	9	10	0.8888889
21	21.02	jgi|Pycco1|1465736	-37.026993	13	74.3	11	8	7	0.6875
21	21.03	jgi|Pycco1|1430367	-14.241618	5	74.4	5	1	3	0.33333334
22	22.01	jgi|Pycco1|1372762	-28.049334	15	27.6	22	-	4	5.75
23	23.01	jgi|Pycco1|1435938	-33.924847	29	57.2	13	10	7	1.5
23	23.02	jgi|Pycco1|1391002	-22.841131	20	57.2	12	9	5	1.4
24	24.01	jgi|Pycco1|1432218	-85.925514	40	58.3	21	-	14	1.5789474
25	25.01	jgi|Pycco1|1471500	-67.37535	29	44.4	19	6	10	2
25	25.02	jgi|Pycco1|1471512	-38.13436	18	43.8	15	2	6	1.4545455
26	26.01	jgi|Pycco1|1430637	-67.117256	31	66.5	19	-	16	1
27	27.01	jgi|Pycco1|1407107	-79.48378	27	64.1	18	-	12	1.1578947
28	28.01	jgi|Pycco1|1370947	-85.63323	35	43.8	18	-	9	2.1111112
29	29.01	jgi|Pycco1|1445175	-51.451336	37	33.8	15	14	7	4.6
29	29.02	jgi|Pycco1|1361613	-4.29243	5	34.1	2	1	2	0.71428573
30	30.01	jgi|Pycco1|1425475	-71.40725	29	46.8	14	-	12	1.5
31	31.01	jgi|Pycco1|1368066	-54.204052	22	59.5	14	-	9	1.5
32	32.01	jgi|Pycco1|1440257	-54.108833	20	55.6	14	-	7	0.84210527
33	33.01	jgi|Pycco1|1432154	-23.217216	33	15.3	13	-	5	3.75
34	34.01	jgi|Pycco1|1357891	-40.62906	15	81.9	13	-	6	1.3636364
35	35.01	jgi|Pycco1|1369309	-32.644356	56	8.8	13	-	5	4.25
36	36.01	jgi|Pycco1|1424818	-44.470127	31	49.2	11	6	8	0.75
36	36.02	jgi|Pycco1|1389216	-24.447079	14	49	6	1	5	0.53846157
37	37.01	jgi|Pycco1|1437289	-61.13746	24	60.1	12	-	9	0.9375
38	38.01	jgi|Pycco1|1378664	-34.532135	23	38.4	12	-	6	1.5
39	39.01	jgi|Pycco1|1497577	-56.43655	17	60.9	11	-	6	1.375
40	40.01	jgi|Pycco1|1424636	-50.492016	33	37.7	10	-	10	1
41	41.01	jgi|Pycco1|1480292	-42.527332	16	98.8	10	-	10	0.46666667
42	42.01	jgi|Pycco1|1434821	-35.361916	20	35	10	-	6	1.4285715
43	43.01	jgi|Pycco1|1443101	-40.682117	12	89.4	9	-	7	0.6111111
44	44.01	jgi|Pycco1|1453798	-30.043201	13	73.5	9	-	8	0.57894737
45	45.01	jgi|Pycco1|1432108	-40.34054	14	65.4	9	-	8	0.625
46	46.01	jgi|Pycco1|1468129	-38.137848	16	99.2	9	-	9	0.4642857
47	47.01	jgi|Pycco1|1471070	-34.303764	36	24.5	9	-	6	2.75
48	48.01	jgi|Pycco1|1369807	-35.580643	8	105.5	9	-	6	0.7058824
49	49.01	jgi|Pycco1|1424871	-30.173597	27	36	9	-	5	1.4285715
50	50.01	jgi|Pycco1|1480250	-13.668837	21	19.8	9	-	3	2.25
51	51.01	jgi|Pycco1|1372485	-31.447075	12	48.7	8	-	6	0.8333333
52	52.01	jgi|Pycco1|1409615	-30.081146	10	83.8	8	-	6	0.71428573
53	53.01	jgi|Pycco1|1373375	-29.844944	23	36.8	8	-	5	1.25
54	54.01	jgi|Pycco1|1359658	-42.268547	29	42.4	8	-	7	2.25
55	55.01	jgi|Pycco1|1381402	-27.907602	13	40.2	7	-	4	1
56	56.01	jgi|Pycco1|1438246	-26.177818	22	32.5	7	-	4	1.75
57	57.01	jgi|Pycco1|1371414	-20.028725	36	18.6	6	-	4	6
58	58.01	jgi|Pycco1|1433997	-17.5043	17	47.7	6	-	5	0.6666667
59	59.01	jgi|Pycco1|1370680	-22.441263	21	52	6	-	5	0.625
60	60.01	jgi|Pycco1|718112	-18.303818	14	57	6	-	5	0.9
61	61.01	jgi|Pycco1|1357645	-28.012762	12	51.6	5	-	5	0.5
62	62.01	jgi|Pycco1|1427559	-24.194038	27	13.9	5	-	5	1.75
63	63.01	jgi|Pycco1|1425989	-16.363617	7	59.8	5	-	4	0.41666666
64	64.01	jgi|Pycco1|1471466	-16.173674	17	61.7	5	-	4	0.53846157
65	65.01	jgi|Pycco1|1357629	-21.701889	10	69.9	5	-	4	0.25
66	66.01	jgi|Pycco1|1439747	-20.57193	31	24.2	5	-	3	2.5
67	67.01	jgi|Pycco1|1477152	-22.434	9	87.1	5	-	5	0.375
68	68.01	jgi|Pycco1|1378812	-33.363617	14	44.2	5	-	5	0.5
69	69.01	jgi|Pycco1|1451679	-16.044601	21	25.5	5	-	2	1
70	70.01	jgi|Pycco1|1451086	-10.034921	4	69.5	4	-	3	0.26666668
71	71.01	jgi|Pycco1|1422852	-12.555631	5	42.1	4	-	3	1
72	72.01	jgi|Pycco1|1473510	-24.933748	7	77.8	4	-	3	0.2
73	73.01	jgi|Pycco1|1438510	-11.762111	10	38.8	4	-	4	0.2857143
74	74.01	jgi|Pycco1|1373530	-13.953702	9	63.8	4	-	4	0.27272728
75	75.01	jgi|Pycco1|1428287	-24.90593	15	44.8	4	-	4	0.33333334
76	76.01	jgi|Pycco1|1361091	-7.2676063	5	51.1	4	-	2	0.625
77	77.01	jgi|Pycco1|1438412	-11.671314	10	53.4	4	-	3	0.44444445
78	78.01	jgi|Pycco1|1430281	-14.394479	11	48.9	4	-	3	0.41666666
79	79.01	jgi|Pycco1|378107	-7.5146194	8	37.3	3	-	3	0.27272728
80	80.01	jgi|Pycco1|1433845	-10.827543	12	40.5	3	-	3	1.3333334
81	81.01	jgi|Pycco1|1468947	-6.5243287	6	53.7	3	-	2	0.4
82	82.01	jgi|Pycco1|1401294	-13.7276945	5	79.3	3	-	2	0.36363637
83	83.01	jgi|Pycco1|1435742	-10.869666	42	14.2	3	-	3	4
84	84.01	jgi|Pycco1|1442230	-12.088309	9	62.5	3	-	3	0.2
85	85.01	jgi|Pycco1|1444114	-19.917215	11	56.5	3	-	3	0.26666668
86	86.01	jgi|Pycco1|1430584	-14.498229	5	65.4	3	-	3	0.1764706
87	87.01	jgi|Pycco1|320808	-14.159266	64	14.4	3	-	3	9
88	88.01	jgi|Pycco1|1441629	-14.845272	9	57.9	3	-	3	0.30769232
89	89.01	jgi|Pycco1|1365786	-13.105684	5	62.4	3	-	2	0.33333334
90	90.01	jgi|Pycco1|1373420	-9.857861	10	53.5	3	-	3	0.42857143
91	91.01	jgi|Pycco1|1439266	-13.169796	27	15.1	3	-	2	1
92	92.01	jgi|Pycco1|1356397	-22.164944	28	14.5	3	-	2	1.3333334
93	93.01	jgi|Pycco1|1514584	-8.348722	2	90.8	2	-	2	0.14285715
94	94.01	jgi|Pycco1|1399808	-8.2218485	2	104.1	2	-	2	0.09375
95	95.01	jgi|Pycco1|1365564	-4.5406075	2	89.5	2	-	2	0.09090909
96	96.01	jgi|Pycco1|1370491	-11.634887	5	55.4	2	-	2	0.25
97	97.01	jgi|Pycco1|1466629	-15.636388	12	32.8	2	-	2	0.375
98	98.01	jgi|Pycco1|1378713	-6.6819367	17	20.3	2	-	2	2
99	99.01	jgi|Pycco1|1439531	-16.437944	4	111	2	-	2	0.18181819
100	100.01	jgi|Pycco1|1421509	-7.447332	6	87	2	-	2	0.14285715
101	101.01	jgi|Pycco1|1438352	-12.958608	9	37.5	2	-	2	0.6
102	102.01	jgi|Pycco1|1436839	-6.086186	4	50.9	2	-	2	0.33333334
103	103.01	jgi|Pycco1|1426153	-17.012333	5	107.3	2	-	2	0.1904762
104	104.01	jgi|Pycco1|1480891	-8.230622	2	80.7	2	-	2	0.0952381

## Sheet: indiv_protein_pine
A5
Group	Sub-group	Description	log(E value)	Coverage	MW	Spectra	Specifics	Uniques	PAI	Redundancy
1	1.01	jgi|Pycco1|1373467	-329.20056	55	89.8	147	-	46	8.35
2	2.01	jgi|Pycco1|1424818	-305.5216	78	49.2	96	66	45	6.1
2	2.02	jgi|Pycco1|1389216	-113.79351	46	49	45	14	19	4.3076925
2	2.03	jgi|Pycco1|1366028	-38.791275	21	48.7	9	5	8	1.3
3	3.01	jgi|Pycco1|1382005	-350.70215	64	43.8	96	-	53	36.333332
4	4.01	jgi|Pycco1|1437412	-225.49269	37	41.7	47	41	34	10.4
4	4.02	jgi|Pycco1|1469417	-111.14087	36	40.8	27	21	19	4.8333335
5	5.01	jgi|Pycco1|1364528	-222.6186	46	76	65	-	31	4.117647
6	6.01	jgi|Pycco1|1366139	-208.44034	46	55.7	57	56	28	6
6	6.02	jgi|Pycco1|1452465	-36.492714	16	56	7	6	5	0.8888889
7	7.01	jgi|Pycco1|1466845	-200.91614	45	81.3	61	-	37	4.2352943
8	8.01	jgi|Pycco1|1507511	-203.59547	59	60.9	59	-	30	7.5555553
9	9.01	jgi|Pycco1|1377179	-175.97447	33	81.8	30	28	24	3.3
9	9.02	jgi|Pycco1|1401294	-64.336266	18	79.3	12	10	8	1.1818181
10	10.01	jgi|Pycco1|1431197	-164.89478	55	44.4	39	-	22	4.8
11	11.01	jgi|Pycco1|1431843	-129.03609	45	47.7	32	-	24	3
12	12.01	jgi|Pycco1|320973	-95.2004	38	41.1	30	-	11	2.8181818
13	13.01	jgi|Pycco1|1407107	-139.94084	32	64.1	30	-	21	1.9473684
14	14.01	jgi|Pycco1|1439266	-35.962368	28	15.1	14	12	7	3.5
14	14.02	jgi|Pycco1|1356397	-34.959496	28	14.5	11	10	7	4
14	14.03	jgi|Pycco1|1429324	-24.286182	14	15.2	5	3	5	1.25
14	14.04	jgi|Pycco1|1419907	-9.306343	28	13.7	3	2	3	0.75
15	15.01	jgi|Pycco1|1365564	-160.32672	40	89.5	28	-	21	1.4090909
16	16.01	jgi|Pycco1|1435894	-79.898026	30	57.1	28	-	12	2
17	17.01	jgi|Pycco1|1437297	-89.93081	36	26.7	18	16	14	6
17	17.02	jgi|Pycco1|1371481	-44.790546	36	26.1	9	7	6	5
18	18.01	jgi|Pycco1|1357629	-108.3372	36	69.9	25	-	17	1.35
19	19.01	jgi|Pycco1|1409615	-78.669975	23	83.8	17	16	12	1.2857143
19	19.02	jgi|Pycco1|1477152	-46.344578	11	87.1	7	6	7	0.4375
20	20.01	jgi|Pycco1|1480292	-102.48416	32	98.8	23	-	20	0.8666667
21	21.01	jgi|Pycco1|1465736	-75.42659	19	74.3	17	15	11	1.25
21	21.02	jgi|Pycco1|1433108	-45.504627	15	70.1	7	5	7	0.5
22	22.01	jgi|Pycco1|1430637	-95.12501	44	66.5	22	-	16	1.1428572
23	23.01	jgi|Pycco1|688728	-79.70068	49	37.8	19	-	16	2.3333333
24	24.01	jgi|Pycco1|1370947	-100.10194	46	43.8	19	-	11	2.5555556
25	25.01	jgi|Pycco1|1443101	-102.64655	23	89.4	18	-	13	1.1666666
26	26.01	jgi|Pycco1|1357891	-95.16371	25	81.9	17	-	14	1.6363636
27	27.01	jgi|Pycco1|1435663	-91.33755	57	34.9	17	-	14	1.8
28	28.01	jgi|Pycco1|1445051	-57.07278	43	44.9	17	-	11	3.8
29	29.01	jgi|Pycco1|1442243	-69.45846	10	58.6	15	-	8	1.5
30	30.01	jgi|Pycco1|1358510	-55.344303	26	61.2	15	-	9	1.875
31	31.01	jgi|Pycco1|1445175	-65.44159	31	33.8	14	-	10	4
32	32.01	jgi|Pycco1|1440257	-56.024807	22	55.6	14	-	8	0.8947368
33	33.01	jgi|Pycco1|1411666	-59.414146	21	86.9	14	-	11	0.6086956
34	34.01	jgi|Pycco1|1357645	-65.97025	32	51.6	13	-	11	1.4
35	35.01	jgi|Pycco1|1357326	-51.14561	28	47.4	13	-	9	1.1818181
36	36.01	jgi|Pycco1|1435501	-62.576275	27	36.1	13	-	9	7
37	37.01	jgi|Pycco1|1369807	-56.761963	14	105.5	13	-	10	0.88235295
38	38.01	jgi|Pycco1|1437837	-39.221466	28	42	9	6	7	1
38	38.02	jgi|Pycco1|1426850	-19.613304	15	42.6	6	3	4	0.6363636
39	39.01	jgi|Pycco1|1435229	-59.825512	33	64.6	12	-	9	0.7368421
40	40.01	jgi|Pycco1|1367686	-58.518135	15	106.9	12	-	11	0.85714287
41	41.01	jgi|Pycco1|1438246	-56.90736	32	32.5	12	-	6	3.25
42	42.01	jgi|Pycco1|1473510	-61.016575	16	77.8	11	-	9	0.6
43	43.01	jgi|Pycco1|1436014	-46.510036	84	14.7	11	-	9	15
44	44.01	jgi|Pycco1|1457071	-52.055214	22	59.7	11	-	8	0.6315789
45	45.01	jgi|Pycco1|1429596	-55.74293	22	58.7	10	-	10	1.2
46	46.01	jgi|Pycco1|1445926	-41.616978	36	28.4	9	-	8	1.2222222
47	47.01	jgi|Pycco1|1373375	-42.532303	32	36.8	9	-	7	1.125
48	48.01	jgi|Pycco1|1430584	-42.816147	15	65.4	9	-	7	0.5294118
49	49.01	jgi|Pycco1|1370654	-36.742905	14	46.4	8	-	7	1.1428572
50	50.01	jgi|Pycco1|1430664	-52.859795	37	17.9	8	-	7	2
51	51.01	jgi|Pycco1|1445623	-37.143574	21	47.3	8	-	6	0.72727275
52	52.01	jgi|Pycco1|1378664	-39.879425	23	38.4	8	-	5	1.25
53	53.01	jgi|Pycco1|1359658	-30.517591	26	42.4	8	-	5	2.25
54	54.01	jgi|Pycco1|1401955	-39.53196	9	81.7	7	-	6	0.61538464
55	55.01	jgi|Pycco1|1371414	-20.293472	29	18.6	7	-	4	7
56	56.01	jgi|Pycco1|1424871	-33.652397	26	36	7	-	5	1.1428572
57	57.01	jgi|Pycco1|1441479	-28.885456	11	62.2	7	-	5	0.5833333
58	58.01	jgi|Pycco1|1358049	-35.333523	37	26.1	7	-	6	1.75
59	59.01	jgi|Pycco1|1451679	-22.939625	21	25.5	7	-	4	1.1428572
60	60.01	jgi|Pycco1|1497577	-37.33709	20	60.9	7	-	4	1.125
61	61.01	jgi|Pycco1|1424636	-31.793505	29	37.7	6	-	6	0.54545456
62	62.01	jgi|Pycco1|1436321	-28.85469	18	38.2	6	-	5	0.6666667
63	63.01	jgi|Pycco1|1444114	-45.32241	13	56.5	6	-	5	0.46666667
64	64.01	jgi|Pycco1|1359888	-31.845684	14	46.9	6	-	5	3
65	65.01	jgi|Pycco1|1437289	-38.009468	21	60.1	6	-	6	0.4375
66	66.01	jgi|Pycco1|1435997	-38.0424	15	52.9	6	-	6	0.6666667
67	67.01	jgi|Pycco1|718112	-36.62913	19	57	6	-	6	0.9
68	68.01	jgi|Pycco1|1434821	-36.913063	28	35	6	-	5	1.1428572
69	69.01	jgi|Pycco1|1451086	-8.913996	3	69.5	5	-	2	0.33333334
70	70.01	jgi|Pycco1|1425475	-35.319878	17	46.8	5	-	5	0.5
71	71.01	jgi|Pycco1|1435938	-29.230976	13	57.2	5	-	4	0.5833333
72	72.01	jgi|Pycco1|1381402	-15.871601	8	40.2	5	-	2	0.71428573
73	73.01	jgi|Pycco1|1439531	-36.733356	8	111	5	-	5	0.36363637
74	74.01	jgi|Pycco1|1442230	-27.317944	13	62.5	5	-	5	0.33333334
75	75.01	jgi|Pycco1|1415976	-21.933493	12	32.6	5	-	4	5
76	76.01	jgi|Pycco1|1421509	-22.168919	10	87	5	-	5	0.21428572
77	77.01	jgi|Pycco1|1439747	-22.114458	31	24.2	4	-	3	2
78	78.01	jgi|Pycco1|1370491	-13.660786	10	55.4	4	-	4	0.5
79	79.01	jgi|Pycco1|1471070	-21.944424	29	24.5	4	-	4	1
80	80.01	jgi|Pycco1|1106774	-18.57856	11	61	4	-	3	0.2857143
81	81.01	jgi|Pycco1|1426153	-24.764349	10	107.3	4	-	4	0.3809524
82	82.01	jgi|Pycco1|1374028	-15.947691	18	24.7	4	-	3	0.8333333
83	83.01	jgi|Pycco1|1433997	-34.866207	20	47.7	4	-	4	0.7777778
84	84.01	jgi|Pycco1|1365786	-22.73926	9	62.4	4	-	3	0.44444445
85	85.01	jgi|Pycco1|1447621	-13.776141	7	38.9	3	-	3	1
86	86.01	jgi|Pycco1|1432108	-13.916461	5	65.4	3	-	3	0.1875
87	87.01	jgi|Pycco1|1464761	-16.241089	8	40.8	3	-	2	0.3
88	88.01	jgi|Pycco1|695093	-5.3545775	7	21.2	3	-	2	1.5
89	89.01	jgi|Pycco1|1438060	-12.970941	5	72.4	3	-	3	0.12
90	90.01	jgi|Pycco1|1439310	-14.323929	17	43.5	3	-	3	0.45454547
91	91.01	jgi|Pycco1|1471500	-15.844421	12	44.4	3	-	3	0.36363637	* 2
91	91.01	jgi|Pycco1|1471512	-15.844421	10	43.8	3	-	3	0.27272728	* 2
92	92.01	jgi|Pycco1|1434602	-14.450996	7	65.9	3	-	3	0.21428572
93	93.01	jgi|Pycco1|1429791	-14.038741	14	45.9	3	-	3	1
94	94.01	jgi|Pycco1|1368066	-18.443697	12	59.5	3	-	3	0.2857143
95	95.01	jgi|Pycco1|1361311	-15.51145	7	84.6	3	-	3	0.6666667
96	96.01	jgi|Pycco1|1391002	-9.59688	7	57.2	3	-	2	0.3
97	97.01	jgi|Pycco1|1471466	-13.711528	9	61.7	3	-	2	0.3846154
98	98.01	jgi|Pycco1|1372485	-6.3467875	5	48.7	2	-	2	0.25
99	99.01	jgi|Pycco1|1425989	-7.9673815	4	59.8	2	-	2	0.16666667
100	100.01	jgi|Pycco1|1361613	-9.447331	9	34.1	2	-	2	0.5714286
101	101.01	jgi|Pycco1|1427559	-9.945387	16	13.9	2	-	2	0.75
102	102.01	jgi|Pycco1|1372210	-8.367542	4	45.4	2	-	2	0.2
103	103.01	jgi|Pycco1|1467772	-15.063486	8	35.7	2	-	2	0.33333334
104	104.01	jgi|Pycco1|378107	-5.649752	4	37.3	2	-	2	0.18181819
105	105.01	jgi|Pycco1|1474634	-8.333388	4	58.6	2	-	2	0.18181819
106	106.01	jgi|Pycco1|1466289	-4.3975058	6	41.2	2	-	2	0.16666667
107	107.01	jgi|Pycco1|1399808	-7.454693	3	104.1	2	-	2	0.0625
108	108.01	jgi|Pycco1|1408249	-6.746662	5	36.9	2	-	2	0.25
109	109.01	jgi|Pycco1|1431377	-12.415669	5	53.4	2	-	2	0.2857143
110	110.01	jgi|Pycco1|408613	-8.230622	10	35.6	2	-	2	1
111	111.01	jgi|Pycco1|1369367	-4.6697893	6	59.7	2	-	2	0.1764706
112	112.01	jgi|Pycco1|651762	-11.281582	6	40.9	2	-	2	0.5
113	113.01	jgi|Pycco1|1433077	-9.422508	20	20.7	2	-	2	0.75
114	114.01	jgi|Pycco1|1438837	-17.92227	7	59.2	2	-	2	0.375
115	115.01	jgi|Pycco1|1430281	-8.188425	8	48.9	2	-	2	0.25
116	116.01	jgi|Pycco1|1370768	-13.440094	4	64.6	2	-	2	0.22222222
117	117.01	jgi|Pycco1|1433845	-11.287351	10	40.5	2	-	2	0.6666667
118	118.01	jgi|Pycco1|1375024	-11.709965	11	40.7	2	-	2	1
119	119.01	jgi|Pycco1|1404940	-7.2395773	5	85.1	2	-	2	0.10526316
120	120.01	jgi|Pycco1|672392	-10.211125	7	67.4	2	-	2	0.125
121	121.01	jgi|Pycco1|1441629	-6.789147	8	57.9	2	-	2	0.23076923
122	122.01	jgi|Pycco1|1434718	-12.962972	16	39.5	2	-	2	0.6666667

## Sheet: indiv_protein_aspen
A6
Group	Sub-group	Description	log(E value)	Coverage	MW	Spectra	Specifics	Uniques	PAI	Redundancy
1	1.01	jgi|Pycco1|1373467	-388.10837	56	89.8	176	-	57	9.7
2	2.01	jgi|Pycco1|1382005	-432.6755	66	43.8	130	-	59	53.666668
3	3.01	jgi|Pycco1|1431197	-303.02158	61	44.4	126	-	39	13.8
4	4.01	jgi|Pycco1|1424818	-258.9821	71	49.2	75	51	37	4.6
4	4.02	jgi|Pycco1|1389216	-102.241516	42	49	37	12	17	3.6153846
4	4.03	jgi|Pycco1|1366028	-35.47815	16	48.7	8	3	6	0.8
5	5.01	jgi|Pycco1|1364528	-307.56116	49	76	84	-	39	5.352941
6	6.01	jgi|Pycco1|1366139	-251.31833	53	55.7	61	57	34	6.5
6	6.02	jgi|Pycco1|1452465	-49.241486	16	56	9	5	7	1
7	7.01	jgi|Pycco1|1377179	-307.77682	45	81.8	54	53	37	6.2
7	7.02	jgi|Pycco1|1401294	-78.962654	18	79.3	13	12	9	1.5454545
8	8.01	jgi|Pycco1|1507511	-222.18011	61	60.9	64	-	33	7.2222223
9	9.01	jgi|Pycco1|1466845	-164.86388	36	81.3	48	-	29	3.2941177
10	10.01	jgi|Pycco1|320973	-112.22438	52	41.1	45	-	14	4.4545455
11	11.01	jgi|Pycco1|1437412	-125.545525	32	41.7	25	22	22	6
11	11.02	jgi|Pycco1|1469417	-65.40517	30	40.8	20	17	12	3.8333333
12	12.01	jgi|Pycco1|1437297	-115.18068	38	26.7	23	20	16	8.333333
12	12.02	jgi|Pycco1|1371481	-77.91607	45	26.1	13	10	11	8.5
13	13.01	jgi|Pycco1|1435894	-104.99981	38	57.1	33	-	15	2.8
14	14.01	jgi|Pycco1|1445175	-85.28434	46	33.8	29	-	15	7
15	15.01	jgi|Pycco1|1357629	-112.35643	37	69.9	29	-	15	1.55
16	16.01	jgi|Pycco1|1431843	-110.830635	45	47.7	27	-	19	2.75
17	17.01	jgi|Pycco1|1370947	-123.45417	50	43.8	26	-	13	3
18	18.01	jgi|Pycco1|1457071	-97.813896	32	59.7	24	-	15	1.4210526
19	19.01	jgi|Pycco1|1407107	-107.71495	25	64.1	24	-	18	1.3157895
20	20.01	jgi|Pycco1|1443101	-133.56036	30	89.4	23	-	17	1.5
21	21.01	jgi|Pycco1|1365564	-123.91378	32	89.5	23	-	17	1.0909091
22	22.01	jgi|Pycco1|1480292	-114.023994	34	98.8	19	-	19	0.73333335
23	23.01	jgi|Pycco1|1435938	-65.342896	27	57.2	16	13	11	1.5833334
23	23.02	jgi|Pycco1|1391002	-28.893103	10	57.2	6	3	4	0.6
24	24.01	jgi|Pycco1|1439531	-103.66294	22	111	18	-	16	0.90909094
25	25.01	jgi|Pycco1|1430637	-75.74751	31	66.5	17	-	12	0.85714287
26	26.01	jgi|Pycco1|688728	-78.70315	30	37.8	16	-	13	2.1111112
27	27.01	jgi|Pycco1|1357326	-60.801212	39	47.4	16	-	10	1.6363636
28	28.01	jgi|Pycco1|1357645	-77.95394	37	51.6	15	-	11	1.6
29	29.01	jgi|Pycco1|1426850	-40.955914	22	42.6	8	5	6	0.8181818
29	29.02	jgi|Pycco1|1437837	-39.12933	24	42	7	5	5	0.9
29	29.03	jgi|Pycco1|1395316	-21.647818	13	37.8	3	2	3	0.8
30	30.01	jgi|Pycco1|1409615	-89.69295	21	83.8	14	-	12	1.0714285
31	31.01	jgi|Pycco1|1435501	-69.130394	36	36.1	14	-	10	7.5
32	32.01	jgi|Pycco1|1440257	-63.56607	31	55.6	14	-	9	0.94736844
33	33.01	jgi|Pycco1|1442243	-64.49293	17	58.6	14	-	7	1.6
34	34.01	jgi|Pycco1|1358510	-49.676254	27	61.2	14	-	9	1.875
35	35.01	jgi|Pycco1|1369807	-55.539444	15	105.5	13	-	11	0.7647059
36	36.01	jgi|Pycco1|1471466	-73.03586	27	61.7	13	-	11	1.1538461
37	37.01	jgi|Pycco1|1465736	-56.332443	14	74.3	9	6	8	0.5625
37	37.02	jgi|Pycco1|1433108	-37.318356	10	70.1	6	3	6	0.33333334
38	38.01	jgi|Pycco1|1445623	-70.39467	39	47.3	12	-	9	1.2727273
39	39.01	jgi|Pycco1|1435997	-64.92179	21	52.9	12	-	9	1.5555556
40	40.01	jgi|Pycco1|1435663	-65.96968	46	34.9	12	-	11	1.3
41	41.01	jgi|Pycco1|1430584	-75.763	35	65.4	12	-	10	0.88235295
42	42.01	jgi|Pycco1|1434821	-64.398544	30	35	12	-	9	2.142857
43	43.01	jgi|Pycco1|1359658	-49.194218	35	42.4	12	-	8	3.5
44	44.01	jgi|Pycco1|1425475	-51.010376	31	46.8	11	-	9	1.4
45	45.01	jgi|Pycco1|1438246	-60.72838	32	32.5	11	-	7	2.75
46	46.01	jgi|Pycco1|1356397	-31.736616	28	14.5	10	-	5	4
47	47.01	jgi|Pycco1|1370654	-44.107857	18	46.4	9	-	9	1.4285715
48	48.01	jgi|Pycco1|1429596	-46.38242	22	58.7	9	-	8	1
49	49.01	jgi|Pycco1|1373375	-46.682354	26	36.8	9	-	7	1.125
50	50.01	jgi|Pycco1|1439266	-28.486448	38	15.1	9	-	4	2.5
51	51.01	jgi|Pycco1|1401955	-45.437508	12	81.7	8	-	8	0.6923077
52	52.01	jgi|Pycco1|1424871	-48.38068	29	36	8	-	7	1.2857143
53	53.01	jgi|Pycco1|1445926	-34.411076	27	28.4	8	-	5	1.1111112
54	54.01	jgi|Pycco1|1464049	-53.658134	29	38.1	8	-	8	1.1428572
55	55.01	jgi|Pycco1|1411666	-34.87328	12	86.9	8	-	7	0.3478261
56	56.01	jgi|Pycco1|1357891	-55.545216	19	81.9	8	-	8	0.72727275
57	57.01	jgi|Pycco1|718112	-53.885345	19	57	8	-	8	0.9
58	58.01	jgi|Pycco1|1463186	-15.726583	8	55.7	5	4	3	0.7
58	58.02	jgi|Pycco1|1463187	-15.65582	5	66.2	3	2	3	0.30769232
59	59.01	jgi|Pycco1|1372762	-28.915913	16	27.6	7	-	4	1.75
60	60.01	jgi|Pycco1|1497577	-44.791786	17	60.9	7	-	5	1
61	61.01	jgi|Pycco1|1441479	-34.056393	11	62.2	7	-	5	0.5833333
62	62.01	jgi|Pycco1|1378664	-42.756893	23	38.4	7	-	5	1.25
63	63.01	jgi|Pycco1|1381402	-32.13152	13	40.2	7	-	4	1
64	64.01	jgi|Pycco1|1445051	-45.566963	25	44.9	7	-	7	2
65	65.01	jgi|Pycco1|1437289	-24.164423	12	60.1	6	-	5	0.375
66	66.01	jgi|Pycco1|1477152	-39.72029	10	87.1	6	-	6	0.375
67	67.01	jgi|Pycco1|1415976	-25.787024	12	32.6	6	-	4	6
68	68.01	jgi|Pycco1|1367686	-26.91738	8	106.9	6	-	6	0.42857143
69	69.01	jgi|Pycco1|1433997	-31.834713	23	47.7	6	-	6	0.7777778
70	70.01	jgi|Pycco1|1375024	-25.009735	13	40.7	6	-	5	2
71	71.01	jgi|Pycco1|1436014	-30.500309	72	14.7	6	-	6	7
72	72.01	jgi|Pycco1|1444114	-47.456017	18	56.5	6	-	5	0.53333336
73	73.01	jgi|Pycco1|1421509	-22.500881	9	87	6	-	6	0.21428572
74	74.01	jgi|Pycco1|1456924	-40.01906	28	51.8	6	-	6	0.875
75	75.01	jgi|Pycco1|1430664	-23.125633	26	17.9	5	-	4	1.25
76	76.01	jgi|Pycco1|1371414	-10.249801	8	18.6	5	-	2	5
77	77.01	jgi|Pycco1|1377173	-14.093753	17	38.1	4	3	4	1.3333334
77	77.02	jgi|Pycco1|1392142	-9.98506	6	38	2	1	2	0.5
78	78.01	jgi|Pycco1|1424636	-30.982897	26	37.7	5	-	5	0.45454547
79	79.01	jgi|Pycco1|1359888	-25.490261	13	46.9	5	-	4	3
80	80.01	jgi|Pycco1|1471070	-36.75223	29	24.5	5	-	5	1.25
81	81.01	jgi|Pycco1|1473510	-22.87677	10	77.8	5	-	4	0.35
82	82.01	jgi|Pycco1|1404940	-27.170958	13	85.1	5	-	5	0.31578946
83	83.01	jgi|Pycco1|1451679	-18.744728	17	25.5	5	-	3	0.71428573
84	84.01	jgi|Pycco1|1447824	-21.156767	6	47.6	5	-	2	0.8333333
85	85.01	jgi|Pycco1|1370491	-17.810595	6	55.4	4	-	4	0.5
86	86.01	jgi|Pycco1|1432108	-15.43524	7	65.4	4	-	4	0.25
87	87.01	jgi|Pycco1|1399808	-21.602142	6	104.1	4	-	4	0.15625
88	88.01	jgi|Pycco1|1439310	-22.239965	12	43.5	4	-	4	0.36363637
89	89.01	jgi|Pycco1|1514584	-20.82052	5	90.8	4	-	4	0.2857143
90	90.01	jgi|Pycco1|1372210	-17.200825	12	45.4	4	-	4	0.5
91	91.01	jgi|Pycco1|378107	-11.435098	12	37.3	4	-	4	0.45454547
92	92.01	jgi|Pycco1|1374028	-18.09547	11	24.7	4	-	4	0.6666667
93	93.01	jgi|Pycco1|1426153	-28.476643	6	107.3	4	-	3	0.23809524
94	94.01	jgi|Pycco1|1429791	-15.661524	11	45.9	4	-	3	1
95	95.01	jgi|Pycco1|1369367	-18.947256	9	59.7	4	-	4	0.23529412
96	96.01	jgi|Pycco1|1434718	-22.535034	23	39.5	4	-	3	1.3333334
97	97.01	jgi|Pycco1|1447621	-15.081843	5	38.9	3	-	3	0.6
98	98.01	jgi|Pycco1|1466289	-12.29585	10	41.2	3	-	2	0.33333334
99	99.01	jgi|Pycco1|1467772	-20.355246	14	35.7	3	-	3	0.5
100	100.01	jgi|Pycco1|1433077	-19.839111	20	20.7	3	-	3	1
101	101.01	jgi|Pycco1|1435229	-20.259638	9	64.6	3	-	3	0.15789473
102	102.01	jgi|Pycco1|1480891	-9.834756	5	80.7	3	-	3	0.14285715
103	103.01	jgi|Pycco1|1361091	-9.606425	8	51.1	3	-	3	0.375
104	104.01	jgi|Pycco1|1423642	-14.779057	21	28.4	3	-	3	1
105	105.01	jgi|Pycco1|1361311	-22.376854	5	84.6	3	-	3	0.5
106	106.01	jgi|Pycco1|1419907	-14.471084	28	13.7	3	-	2	0.75
107	107.01	jgi|Pycco1|1430281	-13.521722	8	48.9	3	-	2	0.25
108	108.01	jgi|Pycco1|1372016	-11.724689	5	42.1	2	-	2	0.5
109	109.01	jgi|Pycco1|695093	-8.865504	7	21.2	2	-	2	1
110	110.01	jgi|Pycco1|1369226	-10.2854185	9	27.4	2	-	2	0.6666667
111	111.01	jgi|Pycco1|1474634	-7.6890945	4	58.6	2	-	2	0.18181819
112	112.01	jgi|Pycco1|1408249	-4.9566374	5	36.9	2	-	2	0.25
113	113.01	jgi|Pycco1|1435742	-8.432268	21	14.2	2	-	2	2
114	114.01	jgi|Pycco1|1435353	-10.04624	23	19.2	2	-	2	0.5
115	115.01	jgi|Pycco1|1430912	-8.633764	4	52	2	-	2	0.16666667
116	116.01	jgi|Pycco1|1471169	-8.6575775	2	108.7	2	-	2	0.06666667
117	117.01	jgi|Pycco1|1453868	-14.716699	3	90.9	2	-	2	0.09090909
118	118.01	jgi|Pycco1|1438837	-9.172631	7	59.2	2	-	2	0.25
119	119.01	jgi|Pycco1|1106774	-19.335358	14	61	2	-	2	0.2857143
120	120.01	jgi|Pycco1|1433845	-12.345823	12	40.5	2	-	2	1
121	121.01	jgi|Pycco1|1365786	-17.188425	5	62.4	2	-	2	0.22222222
122	122.01	jgi|Pycco1|1368066	-11.27984	6	59.5	2	-	2	0.21428572
123	123.01	jgi|Pycco1|1429324	-16.068033	14	15.2	2	-	2	0.75

## Sheet: indiv_peptide_maltose
A1
Group	Description	Scan	Rt	Sequence	Modification	Sub-groups	E-value	Charge	MH+ Obs	MH+ theo	DeltaMH+	Delta-ppm
1		2846	12.53	HLHGHTFAVVR		1.01 1.03	0.0000000055	2	1273.6923	1273.6917	0.0005	0.3925597
1		2907	12.72	HLHGHTFAVVR		1.01 1.03	0.000023	3	1273.6896	1273.6917	-0.0021	-1.6487507
1	jgi|Pycco1|1434777	3272	13.77	SGVGNVDYAK		1.02	0.009	2	1009.4954	1009.4953	0.0001	0.099059395
1		3307	13.87	HSHLSTQYCDGLR	C9:+57.02146	1.01 1.02 1.03	0.000079	3	1573.7169	1573.718	-0.0011	-0.69898164
1	jgi|Pycco1|1477425	3344	13.97	TDSTLINGR		1.03	0.00023	2	976.507	976.5062	0.0008	0.8192472
1	jgi|Pycco1|1366139	3748	15.17	YDGAPEVEPTTTQTTSTK		1.01	0.000022	2	1925.9008	1925.898	0.0029	1.5057911
1	jgi|Pycco1|1366139	3784	15.27	YDGAPEVEPTTTQTTSTK		1.01	0.00054	3	1925.8999	1925.898	0.002	1.0384766
1		3969	15.79	SHLSTQYCDGLR	C8:+57.02146	1.01 1.02 1.03	0.00000013	3	1436.6586	1436.659	-0.0005	-0.3480297
1	jgi|Pycco1|1366139	3970	15.79	TPGPLIAGQK		1.01	0.00012	2	981.573	981.5732	-0.0002	-0.20375454
1	jgi|Pycco1|1366139	3992	15.85	YDGAPEVEPTTTQTTSTK		1.01	0.0000000043	2	1925.9023	1925.898	0.0044	2.2846487
1	jgi|Pycco1|1366139	4033	15.96	YDGAPEVEPTTTQTTSTK		1.01	0.00023	3	1925.8984	1925.898	0.0005	0.25961915
1		4068	16.05	SHLSTQYCDGLR	C8:+57.02146	1.01 1.02 1.03	0.00044	2	1436.6572	1436.659	-0.0019	-1.3225129
1	jgi|Pycco1|1366139	4092	16.12	QTPGPLIAGQK		1.01	0.0029	2	1109.6313	1109.6318	-0.0005	-0.4505999
1	jgi|Pycco1|1366139	4093	16.12	AAVSPDGFSR		1.01	0.0026	2	1006.49457	1006.4957	-0.0011	-1.0929008
1	jgi|Pycco1|1366139	4135	16.22	GQTPGPLIAGQK		1.01	0.001	2	1166.6534	1166.6532	0.0002	0.17143054
1		4413	16.96	LSTQYCDGLR	C6:+57.02146	1.01 1.02 1.03	0.000024	2	1212.5685	1212.5682	0.0003	0.24740876
1		4661	17.63	LSTQYCDGLR	C6:+57.02146	1.01 1.02 1.03	0.0081	2	1212.5719	1212.5682	0.0038	3.1338444
1	jgi|Pycco1|1366139	4670	17.65	YDGAPEVEPTTTQTTS		1.01	0.0056	2	1696.7596	1696.7552	0.0044	2.593185
1	jgi|Pycco1|1434777	5170	19.03	DVVSTGQPGDSVTIR		1.02	0.000015	2	1530.7789	1530.7762	0.0027	1.763811
1	jgi|Pycco1|1366139	5180	19.06	YDGAPEVEPTTTQTTSTK		1.01	0.00076	2	1925.9011	1925.898	0.0032	1.6615626
1	jgi|Pycco1|1366139	5209	19.14	RSPGTTAADLAVIK		1.01	0.000043	2	1399.7905	1399.7908	-0.0003	-0.21431775
1	jgi|Pycco1|1366139	5396	19.66	EAVVVNGQTPGPLIAGQKGDR		1.01	0.0000000000082	3	2106.128	2106.1306	-0.0026	-1.2344913
1	jgi|Pycco1|1366139	5424	19.73	EAVVVNGQTPGPLIAGQKGDR		1.01	0.0000000079	2	2106.1343	2106.1306	0.0036	1.7092957
1	jgi|Pycco1|1366139	5529	20.01	VVVNGQTPGPLIAGQK		1.01	0.00018	2	1577.8989	1577.9014	-0.0025	-1.5843829
1	jgi|Pycco1|1366139	5540	20.04	VVVNGQTPGPLIAGQKG		1.01	0.00034	2	1634.9236	1634.9229	0.0007	0.42815474
1	jgi|Pycco1|1366139	5554	20.07	VVVNGQTPGPLIAGQK		1.01	0.000000024	3	1577.9027	1577.9014	0.0014	0.8872544
1	jgi|Pycco1|1366139	5735	20.57	SPGTTAADLAVIK		1.01	0.000000012	2	1243.6909	1243.6897	0.0012	0.964871
1	jgi|Pycco1|1366139	5764	20.65	GTTAADLAVIK		1.01	0.0005	2	1059.6075	1059.6049	0.0027	2.5481198
1	jgi|Pycco1|1366139	5776	20.68	TTAADLAVIK		1.01	0.0015	2	1002.58295	1002.5834	-0.0004	-0.3989693
1	jgi|Pycco1|1434777	5839	20.85	AATDSTSDLTVITVEHGK		1.02	0.00015	3	1844.9255	1844.924	0.0015	0.8130416
1	jgi|Pycco1|1366139	5844	20.87	YDGAPEVEPTTTQTTSTKPLNEVD		1.01	0.00016	3	2593.218	2593.2156	0.0024	0.9254919
1	jgi|Pycco1|1366139	5882	20.97	AVVVNGQTPGPLIAGQK		1.01	0.00000009	2	1648.9408	1648.9385	0.0023	1.3948368
1	jgi|Pycco1|1366139	5902	21.02	AVVVNGQTPGPLIAGQK		1.01	0.000037	3	1648.9467	1648.9385	0.0081	4.9122515
1	jgi|Pycco1|1366139	6012	21.33	PGTTAADLAVIK		1.01	0.000054	2	1156.6547	1156.6576	-0.003	-2.5936804
1	jgi|Pycco1|1366139	6050	21.43	EAVVVNGQTPGPLIAGQK		1.01	0.0000023	2	1777.9823	1777.9811	0.0012	0.6749228
1	jgi|Pycco1|1366139	6060	21.46	EAVVVNGQTPGPLIAGQKG		1.01	0.000000000021	2	1835.0034	1835.0026	0.0009	0.4904625
1	jgi|Pycco1|1366139	6077	21.5	EAVVVNGQTPGPLIAGQKG		1.01	0.00000046	3	1835.0021	1835.0026	-0.0005	-0.27247918
1	jgi|Pycco1|1366139	6087	21.53	EAVVVNGQTPGPLIAGQK		1.01	0.00000000016	3	1777.9827	1777.9811	0.0016	0.8998971
1	jgi|Pycco1|1366139	6174	21.77	SPGTTAADLAVIK		1.01	0.00000065	3	1243.6882	1243.6897	-0.0015	-1.2060887
1	jgi|Pycco1|1366139	6277	22.07	SPGTTAADLAVIK		1.01	0.000027	2	1243.6937	1243.6897	0.004	3.2162366
1	jgi|Pycco1|1366139	6403	22.46	SPGTTAADLAVIK		1.01	0.0000029	3	1243.6885	1243.6897	-0.0012	-0.964871
1	jgi|Pycco1|1366139	6436	22.55	ADATLINGLGR		1.01	0.0000041	2	1100.6033	1100.6063	-0.003	-2.7257705
1	jgi|Pycco1|1366139	6479	22.68	GADATLINGLGR		1.01	0.000041	2	1157.6277	1157.6277	0	0
1	jgi|Pycco1|1366139	6509	22.76	SPGTTAADLAVIK		1.01	0.0000022	2	1243.6909	1243.6897	0.0013	1.0452768
1	jgi|Pycco1|1366139	6749	23.43	SPGTTAADLAVIK		1.01	0.0000035	2	1243.6906	1243.6897	0.0009	0.72365314
1	jgi|Pycco1|1366139	6846	23.71	LTLTNAAVSPDGFSR		1.01	0.000006	2	1548.8026	1548.8021	0.0005	0.32283014
1	jgi|Pycco1|1366139	6888	23.83	SPGTTAADLAVIKVTQGK		1.01	0.000000000099	3	1756.9841	1756.9808	0.0034	1.9351377
1		6956	24.03	LVSLSCDPNHTF	C6:+57.02146	1.01 1.02	0.00042	2	1389.6458	1389.6471	-0.0014	-1.00745
1	jgi|Pycco1|1366139	6988	24.12	SPGTTAADLAVIK		1.01	0.0000055	2	1243.6895	1243.6897	-0.0003	-0.24121775
1	jgi|Pycco1|1366139	7028	24.24	LVSLSCDPNHTFSIDGHTM	C6:+57.02146 - M19:+15.99491	1.01	0.000031	3	2146.9514	2146.9536	-0.0022	-1.0247078
1	jgi|Pycco1|1366139	7061	24.35	FAGGINSAILR		1.01	0.000046	2	1118.6318	1118.6321	-0.0002	-0.1787898
1	jgi|Pycco1|1366139	7081	24.4	SAGSSEYNYDNPIFR		1.01	0.00000000026	2	1719.76	1719.7614	-0.0013	-0.75591886
1		7141	24.57	LVSLSCDPNHTFSIDGH	C6:+57.02146	1.01 1.02	0.000012	3	1898.8732	1898.8706	0.0026	1.3692349
1	jgi|Pycco1|1366139	7150	24.59	LTLTNAAVSPDGFSR		1.01	0.00000021	2	1548.8	1548.8021	-0.002	-1.2913206
1	jgi|Pycco1|1366139	7196	24.71	ASQPVDNYWIR		1.01	0.000000024	2	1348.6654	1348.6649	0.0006	0.44488442
1		7234	24.82	LVSLSCDPNHTFSIDGH	C6:+57.02146	1.01 1.02	0.000047	2	1898.8739	1898.8706	0.0033	1.7378751
1	jgi|Pycco1|1366139	7339	25.12	SAGSSEYNYDNPIFR		1.01	0.0000000000001	2	1719.763	1719.7614	0.0016	0.9303616
1	jgi|Pycco1|1366139	7356	25.17	SAGSSEYNYDNPIFR		1.01	0.00000000094	3	1719.7621	1719.7614	0.0007	0.4070332
1	jgi|Pycco1|1366139	7360	25.18	EAVVVNGQTPGPLIAGQK	E1:-18.01056	1.01	0.000068	2	1759.9742	1759.9705	0.0038	2.1591272
1		7384	25.24	LVSLSCDPNHTFSIDGH	C6:+57.02146	1.01 1.02	0.0000007	3	1898.873	1898.8706	0.0025	1.3165721
1	jgi|Pycco1|1366139	7423	25.35	SSEYNYDNPIFR		1.01	0.00000041	2	1504.6687	1504.6707	-0.002	-1.3291945
1	jgi|Pycco1|1366139	7427	25.36	YDGAPEVEPTTTQTTSTKPLNEVDLHPLTPM	M31:+15.99491	1.01	0.00000047	3	3398.6362	3398.631	0.0049	1.441757
1	jgi|Pycco1|1366139	7441	25.41	SAGSSEYNYDNPIFRD		1.01	0.0000058	2	1834.7888	1834.7883	0.0006	0.32701322
1	jgi|Pycco1|1366139	7539	25.7	LGADATLINGLGR		1.01	0.000000018	2	1270.7109	1270.7118	-0.0009	-0.70826447
1	jgi|Pycco1|1366139	7573	25.8	SAGSSEYNYDNPIFR		1.01	0.0000000000011	2	1719.7617	1719.7614	0.0004	0.2325904
1	jgi|Pycco1|1366139	7607	25.9	SAGSSEYNYDNPIFR		1.01	0.0039	3	1719.7617	1719.7614	0.0004	0.2325904
1	jgi|Pycco1|1366139	7660	26.05	YDGAPEVEPTTTQTTSTKPLNEVDLHPLTPM	M31:+15.99491	1.01	0.00003	3	3398.6392	3398.631	0.0079	2.3244653
1	jgi|Pycco1|1366139	7693	26.14	NTGFAGGINSAILR		1.01	0.000000000094	2	1390.7443	1390.7441	0.0001	0.071903944
1	jgi|Pycco1|1366139	7704	26.17	TGFAGGINSAILR		1.01	0.000017	2	1276.7019	1276.7012	0.0006	0.4699612
1	jgi|Pycco1|1366139	7799	26.48	SAGSSEYNYDNPIFR		1.01	0.00000000000077	2	1719.762	1719.7614	0.0007	0.4070332
1	jgi|Pycco1|1366139	7840	26.6	GPFVVYDPNDPQAS		1.01	0.00015	2	1505.6887	1505.691	-0.0024	-1.5939525
1		7841	26.6	LVSLSCDPNHTFSIDGH	C6:+57.02146	1.01 1.02	0.00048	3	1898.8739	1898.8706	0.0034	1.7905381
1	jgi|Pycco1|1366139	7860	26.66	GPFVVYDPND		1.01	0.00051	2	1122.5115	1122.5106	0.0009	0.80177414
1	jgi|Pycco1|1366139	7885	26.73	YDGAPEVEPTTTQTTSTKPLNEVDLHPLTPM	M31:+15.99491	1.01	0.000000035	3	3398.6382	3398.631	0.0069	2.030229
1	jgi|Pycco1|1366139	7932	26.87	AIGPVADLTLTNAAVSPDGFSR		1.01	0.0097	3	2172.1272	2172.13	-0.0026	-1.1969819
1	jgi|Pycco1|1366139	7949	26.92	TGFAGGINSAILR		1.01	0.000000043	2	1276.7029	1276.7012	0.0017	1.3315568
1	jgi|Pycco1|1366139	8085	27.32	GPFVVYDPNDPQA		1.01	0.00035	2	1418.6598	1418.659	0.0007	0.49342367
1	jgi|Pycco1|1366139	8110	27.39	SAGSSEYNYDNPIFR		1.01	0.000002	2	1719.7609	1719.7614	-0.0004	-0.2325904
1	jgi|Pycco1|1366139	8116	27.4	YDGAPEVEPTTTQTTSTKPLNEVDLHPLTPM	M31:+15.99491	1.01	0.0000016	3	3398.6394	3398.631	0.0081	2.3833127
1	jgi|Pycco1|1477425	8260	27.82	SAGSTEYNYENPIFR		1.03	0.000013	2	1747.7921	1747.7926	-0.0005	-0.28607515
1	jgi|Pycco1|1366139	8318	27.99	VLDASQPVDNYWIR		1.01	0.0014	2	1675.8414	1675.8444	-0.0028	-1.6707995
1	jgi|Pycco1|1366139	8349	28.1	YDGAPEVEPTTTQTTSTKPLNEVDLHPLTPM	M31:+15.99491	1.01	0.0000014	3	3398.6401	3398.631	0.009	2.6481247
1	jgi|Pycco1|1366139	8543	28.67	FGNTGFAGGINSAILR		1.01	0.00031	2	1594.8365	1594.834	0.0025	1.5675613
1	jgi|Pycco1|1366139	8584	28.8	YDGAPEVEPTTTQTTSTKPLNEVDLHPLTPM	M31:+15.99491	1.01	0.0031	3	3398.6477	3398.631	0.016	4.707778
1	jgi|Pycco1|1434777	8732	29.24	ANPSGGTLGFEGGINSAILR		1.02	0.0013	2	1931.0073	1930.9985	0.0088	4.5572276
1	jgi|Pycco1|1366139	8831	29.53	ANPSFGNTGFAGGINSAILR		1.01	0.00000000013	3	1964.0016	1963.9989	0.0027	1.3747462
1	jgi|Pycco1|1366139	8885	29.69	YSFVLDASQPVD		1.01	0.00051	2	1340.6373	1340.6373	0.0001	0.07459138
1	jgi|Pycco1|1366139	8907	29.75	ANPSFGNTGFAGGINSAILR		1.01	0.00000000000011	2	1964.0001	1963.9989	0.0012	0.61099833
1	jgi|Pycco1|1366139	8931	29.82	PSFGNTGFAGGINSAILR		1.01	0.0000016	2	1778.9183	1778.9188	-0.0005	-0.2810696
1	jgi|Pycco1|1366139	8992	30.01	AIGPVADLTLTNAAVSPDGFSR		1.01	0.0000000000023	2	2172.1362	2172.13	0.0063	2.900379
1	jgi|Pycco1|1366139	9009	30.06	AIGPVADLTLTNAAVSPDGFSR		1.01	0.000000041	3	2172.1328	2172.13	0.003	1.3811328
1	jgi|Pycco1|1366139	9059	30.21	ANPSFGNTGFAGGINSAILR		1.01	0.000000013	3	1964.0018	1963.9989	0.0029	1.4765792
1	jgi|Pycco1|1366139	9102	30.35	SPGTTAADLAVIK		1.01	0.000076	2	1243.6879	1243.6897	-0.0018	-1.4473063
1	jgi|Pycco1|1366139	9126	30.43	ANPSFGNTGFAGGINSAILR		1.01	0.00000000000017	2	1963.9994	1963.9989	0.0005	0.25458264
1	jgi|Pycco1|1366139	9173	30.58	NPSFGNTGFAGGINSAILR		1.01	0.0047	2	1892.9625	1892.9618	0.0008	0.42261815
1	jgi|Pycco1|1366139	9211	30.7	AIGPVADLTLTNAAVSPDGFSR		1.01	0.000000000000001	2	2172.134	2172.13	0.0041	1.8875482
1	jgi|Pycco1|1366139	9224	30.74	AIGPVADLTLTNAAVSPDGFSR		1.01	0.000000000000011	3	2172.133	2172.13	0.0031	1.4271706
1	jgi|Pycco1|1366139	9242	30.81	FQTNNPGPWFLHC	C13:+57.02146	1.01	0.000000094	2	1617.7266	1617.727	-0.0006	-0.37089077
1	jgi|Pycco1|1366139	9267	30.89	ANPSFGNTGFAGGINSAILR		1.01	0.0000000022	3	1963.9996	1963.9989	0.0007	0.35641566
1	jgi|Pycco1|1366139	9334	31.08	NAAIGPVADLTLTNAAVSPDGFSR	N1:+42.01056	1.01	0.001	3	2399.2131	2399.2207	-0.0075	-3.126015
1	jgi|Pycco1|1366139	9342	31.1	ANPSFGNTGFAGGINSAILR		1.01	0.0000000000000023	2	1963.9995	1963.9989	0.0007	0.35641566
1	jgi|Pycco1|1366139	9371	31.19	FPLGADATLINGLGR		1.01	0.000000000033	3	1514.8328	1514.833	-0.0002	-0.13202775
1	jgi|Pycco1|1366139	9428	31.37	AIGPVADLTLTNAAVSPDGFSR		1.01	0.000000000000001	2	2172.1328	2172.13	0.003	1.3811328
1	jgi|Pycco1|1366139	9442	31.41	AIGPVADLTLTNAAVSPDGFSR		1.01	0.000000000019	3	2172.1323	2172.13	0.0024	1.1049063
1	jgi|Pycco1|1366139	9462	31.49	YSFVLDASQPVDNY		1.01	0.00066	2	1617.7401	1617.7437	-0.0034	-2.1016927
1	jgi|Pycco1|1366139	9483	31.56	ANPSFGNTGFAGGINSAILR		1.01	0.000000000096	3	1963.996	1963.9989	-0.003	-1.5274957
1	jgi|Pycco1|1366139	9586	31.87	FPLGADATLINGLGR		1.01	0.000000017	3	1514.8304	1514.833	-0.0026	-1.7163608
1	jgi|Pycco1|1366139	9639	32.04	AIGPVADLTLTNAAVSPDGFSR		1.01	0.000000000000001	2	2172.1328	2172.13	0.0028	1.2890573
1	jgi|Pycco1|1366139	9654	32.09	AIGPVADLTLTNAAVSPDGFSR		1.01	0.0000000000018	3	2172.1333	2172.13	0.0032	1.4732084
1	jgi|Pycco1|1366139	9748	32.39	ANPSFGNTGFAGGINSAILR		1.01	0.005	3	1963.9968	1963.9989	-0.002	-1.0183306
1	jgi|Pycco1|1366139	9795	32.54	FPLGADATLINGLGR		1.01	0.0000000061	3	1514.8333	1514.833	0.0003	0.19804165
1	jgi|Pycco1|1366139	9814	32.6	FPLGADATLINGLGR		1.01	0.0000000034	2	1514.8264	1514.833	-0.0066	-4.356916
1	jgi|Pycco1|1366139	9841	32.69	AIGPVADLTLTNAAV		1.01	0.0015	2	1425.7981	1425.7952	0.0029	2.0339527
1	jgi|Pycco1|1366139	9848	32.72	AIGPVADLTLTNAAVSPDGFSR		1.01	0.000000000000001	2	2172.1328	2172.13	0.0027	1.2430196
1	jgi|Pycco1|1366139	9861	32.76	AIGPVADLTLTNAAVSPDGFSR		1.01	0.00000000000011	3	2172.133	2172.13	0.003	1.3811328
1	jgi|Pycco1|1366139	10006	33.22	FPLGADATLINGLGR		1.01	0.000000011	3	1514.8339	1514.833	0.0008	0.528111
1	jgi|Pycco1|1366139	10028	33.28	FPLGADATLINGLGR		1.01	0.00000000016	2	1514.8335	1514.833	0.0005	0.33006942
1	jgi|Pycco1|1366139	10060	33.39	AIGPVADLTLTNAAVSPDGFSR		1.01	0.0000000000004	2	2172.131	2172.13	0.0012	0.55245316
1	jgi|Pycco1|1366139	10075	33.43	AIGPVADLTLTNAAVSPDGFSR		1.01	0.000000000049	3	2172.1306	2172.13	0.0007	0.3222643
1	jgi|Pycco1|1366139	10113	33.56	ANPSFGNTGFAGGINSAILR		1.01	0.000000035	2	1963.997	1963.9989	-0.0019	-0.9674141
1	jgi|Pycco1|1366139	10206	33.83	SPGTTAADLAVIK		1.01	0.0000043	2	1243.69	1243.6897	0.0003	0.24121775
1	jgi|Pycco1|1366139	10221	33.89	FPLGADATLINGLGR		1.01	0.0000000015	3	1514.8333	1514.833	0.0002	0.13202775
1	jgi|Pycco1|1366139	10246	33.96	FPLGADATLINGLGR		1.01	0.0000000028	2	1514.8354	1514.833	0.0025	1.6503469
1	jgi|Pycco1|1366139	10362	34.34	YSFVLDASQPVDNYWIR		1.01	0.000000000000001	2	2073.0134	2073.008	0.0055	2.6531494
1	jgi|Pycco1|1366139	10394	34.43	YSFVLDASQPVDNYWIR		1.01	0.000001	3	2073.0105	2073.008	0.0025	1.2059768
1	jgi|Pycco1|1366139	10439	34.57	FPLGADATLINGLGR		1.01	0.0000000002	3	1514.827	1514.833	-0.0059	-3.8948188
1	jgi|Pycco1|1366139	10521	34.84	AIGPVADLTLTNAAVSPDGFSR		1.01	0.0019	3	2172.1267	2172.13	-0.0032	-1.4732084
1		10591	35.07	HLHGHTFAVVR		1.01 1.03	0.00019	3	1273.691	1273.6917	-0.0006	-0.47107163
1	jgi|Pycco1|1366139	10654	35.28	YSFVLDASQPVDNYWIR		1.01	0.0000000015	2	2073.0142	2073.008	0.0062	2.990823
1	jgi|Pycco1|1366139	10755	35.6	ANPSFGNTGFAGGINSAILR		1.01	0.00000014	2	1963.9895	1963.9989	-0.0094	-4.7861533
1		10804	35.76	HLHGHTFAVVR		1.01 1.03	0.00015	3	1273.6915	1273.6917	-0.0001	-0.07851194
1	jgi|Pycco1|1366139	10819	35.81	YSFVLDASQPVDNYWIR		1.01	0.0000000034	3	2073.01	2073.008	0.0019	0.91654253
1	jgi|Pycco1|1366139	10849	35.91	SPGTTAADLAVIK		1.01	0.0035	2	1243.6898	1243.6897	0.0002	0.16081181
1	jgi|Pycco1|1366139	10861	35.95	YSFVLDASQPVDNYWIR		1.01	0.000000000054	2	2073.0132	2073.008	0.0051	2.4601932
1	jgi|Pycco1|1366139	11004	36.43	SDLCPIYDALDPSDL	C4:+57.02146	1.01	0.0019	2	1693.7628	1693.763	-0.0002	-0.11808027
1		11006	36.43	HLHGHTFAVVR		1.01 1.03	0.00002	3	1273.6913	1273.6917	-0.0004	-0.31404775
1	jgi|Pycco1|1366139	11021	36.48	YSFVLDASQPVDNYWIR		1.01	0.0000000032	3	2073.01	2073.008	0.002	0.96478164
1	jgi|Pycco1|1366139	11060	36.63	YSFVLDASQPVDNYWIR		1.01	0.000000000000001	2	2073.01	2073.008	0.002	0.96478164
1	jgi|Pycco1|1366139	11118	36.84	FPLGADATLINGLGR		1.01	0.00033	2	1514.8268	1514.833	-0.0061	-4.0268464
1	jgi|Pycco1|1366139	11207	37.15	YSFVLDASQPVDNYWIR		1.01	0.000000000039	3	2073.0095	2073.008	0.0015	0.7235862
1	jgi|Pycco1|1366139	11245	37.3	YSFVLDASQPVDNYWIR		1.01	0.00000000063	2	2073.0115	2073.008	0.0034	1.6401287
1	jgi|Pycco1|1366139	11312	37.54	FPLGADATLINGLGR		1.01	0.0000083	2	1514.8331	1514.833	0.0002	0.13202775
1	jgi|Pycco1|1366139	11329	37.6	ANPSFGNTGFAGGINSAILR		1.01	0.0000000005	2	1964.0022	1963.9989	0.0033	1.6802453
1	jgi|Pycco1|1366139	11332	37.61	LGPRFPLGADATLINGLGR		1.01	0.00091	3	1938.0962	1938.0924	0.0038	1.960691
1	jgi|Pycco1|1366139	11523	38.3	LGPRFPLGADATLINGLGR		1.01	0.000000037	3	1938.0925	1938.0924	0.0001	0.051597126
1	jgi|Pycco1|1366139	11573	38.49	FPLGADATLINGLGR		1.01	0.0048	2	1514.8326	1514.833	-0.0004	-0.2640555
1	jgi|Pycco1|1366139	11801	39.33	ANPSFGNTGFAGGINSAILR		1.01	0.0038	2	1964.0007	1963.9989	0.0018	0.91649747
1	jgi|Pycco1|1366139	11826	39.44	FPLGADATLINGLGR		1.01	0.000012	2	1514.8346	1514.833	0.0016	1.056222
1	jgi|Pycco1|1366139	12211	40.91	SAGSSEYNYDNPIFR		1.01	0.000035	2	1719.7625	1719.7614	0.0011	0.63962364
1	jgi|Pycco1|1366139	12354	41.43	FPLGADATLINGLGR		1.01	0.0000051	2	1514.8357	1514.833	0.0027	1.7823747
1	jgi|Pycco1|1366139	12500	42	PNDPQASLYDIDNDDTVITLVDWYHVAAK		1.01	0.000000027	3	3288.573	3288.57	0.0031	0.94265896
1	jgi|Pycco1|1366139	12535	42.12	FPLGADATLINGLGR		1.01	0.00019	2	1514.8331	1514.833	0.0001	0.06601387
1	jgi|Pycco1|1366139	12596	42.35	VVYDPNDPQASLYDIDNDDTVITLVDWYHVAAK		1.01	0.0000012	3	3764.807	3764.797	0.0098	2.6030622
1	jgi|Pycco1|1366139	12768	43.02	SAGSSEYNYDNPIFR		1.01	0.0017	2	1719.768	1719.7614	0.0066	3.8377416
1	jgi|Pycco1|1366139	12785	43.08	GPFVVYDPNDPQASLYDIDNDDTVITLVDWYHVAAK		1.01	0.0000062	3	4065.9463	4065.9397	0.0067	1.6478355
1	jgi|Pycco1|1366139	12821	43.22	FPLGADATLINGLGR		1.01	0.00053	2	1514.8351	1514.833	0.0021	1.3862914
1	jgi|Pycco1|1366139	12989	43.89	FPLGADATLINGLGR		1.01	0.0027	2	1514.8285	1514.833	-0.0045	-2.9706244
1	jgi|Pycco1|1366139	13113	44.37	SAGSSEYNYDNPIFR		1.01	0.0000054	2	1719.7595	1719.7614	-0.0018	-1.0466568
1	jgi|Pycco1|1366139	13165	44.56	FPLGADATLINGLGR		1.01	0.0000036	2	1514.8356	1514.833	0.0026	1.7163608
1	jgi|Pycco1|1366139	13289	45.09	SAGSSEYNYDNPIFR		1.01	0.0000044	2	1719.7612	1719.7614	-0.0002	-0.1162952
2	jgi|Pycco1|1466845	1533	8.52	AQSHWER		2.01	0.0027	2	913.4283	913.4279	0.0004	0.43791085
2	jgi|Pycco1|1466845	1845	9.47	KHAGQVLVN		2.01	0.0036	2	965.5523	965.5531	-0.0008	-0.8285406
2	jgi|Pycco1|1466845	1946	9.77	FAQSSQVR		2.01	0.00023	2	922.4741	922.4745	-0.0004	-0.4336163
2	jgi|Pycco1|1466845	1961	9.81	SGNLVGNR		2.01	0.00029	2	816.4319	816.4327	-0.0008	-0.9798725
2	jgi|Pycco1|1466845	2304	10.89	ATALTCSTTR	C6:+57.02146	2.01	0.000057	2	1081.531	1081.5311	0	0
2	jgi|Pycco1|1466845	2483	11.45	KHAGQVLVNGAASGG		2.01	0.0006	2	1365.7228	1365.7238	-0.001	-0.73221254
2	jgi|Pycco1|1466845	2493	11.48	QFAQSSQVR		2.01	0.000019	2	1050.5334	1050.5331	0.0004	0.38075906
2	jgi|Pycco1|1466845	2674	12.02	GATALTCSTTR	C7:+57.02146	2.01	0.00067	2	1138.5521	1138.5525	-0.0004	-0.35132328
2	jgi|Pycco1|1466845	3093	13.27	ASAWHGGLK		2.01	0.0014	2	926.4852	926.4847	0.0005	0.5396744
2	jgi|Pycco1|1466845	3141	13.4	DQFAQSSQVR		2.01	0.0042	2	1165.5609	1165.56	0.0009	0.77216095
2	jgi|Pycco1|1466845	3212	13.59	ADQFAQSSQVR		2.01	0.00000031	2	1236.5977	1236.5972	0.0005	0.4043354
2	jgi|Pycco1|1466845	3267	13.75	HAGQVLVNGAASGG		2.01	0.0000026	2	1237.6346	1237.6288	0.0059	4.767181
2	jgi|Pycco1|1466845	3280	13.79	NADQFAQSSQVR		2.01	0.000000017	2	1350.6404	1350.6401	0.0003	0.2221169
2	jgi|Pycco1|1466845	3321	13.91	YANDYAVQR		2.01	0.0000017	2	1099.5173	1099.5171	0.0002	0.18189803
2	jgi|Pycco1|1466845	3461	14.34	HAGQVLVNGA		2.01	0.008	2	965.51587	965.5167	-0.0008	-0.82857186
2	jgi|Pycco1|1466845	3529	14.55	YENPISK		2.01	0.004	2	850.43097	850.4309	0	0
2	jgi|Pycco1|1466845	3530	14.55	AANLQTIR		2.01	0.0019	2	886.51154	886.5109	0.0006	0.6768107
2	jgi|Pycco1|1466845	3546	14.6	NADQFAQSSQVR		2.01	0.000013	3	1350.6372	1350.6401	-0.0029	-2.14713
2	jgi|Pycco1|1466845	3654	14.91	HTGTQTFVGGASD		2.01	0.00043	2	1277.5769	1277.576	0.0008	0.6261858
2	jgi|Pycco1|1466845	3747	15.16	NADQFAQSSQVR		2.01	0.0000000087	2	1350.6406	1350.6401	0.0005	0.37019485
2	jgi|Pycco1|1466845	4036	15.96	YGATALTCSTTR	C8:+57.02146	2.01	0.0000016	2	1301.6185	1301.6158	0.0027	2.0743449
2	jgi|Pycco1|1466845	4420	16.98	STGSANVILR		2.01	0.0087	2	1017.5715	1017.5692	0.0023	2.2602885
2	jgi|Pycco1|1466845	4503	17.2	VAAANLQTIR		2.01	0.00045	2	1056.621	1056.6165	0.0045	4.2588773
2	jgi|Pycco1|1466845	4689	17.71	VQSTGSANVILR		2.01	0.00076	2	1244.6976	1244.6962	0.0015	1.2051133
2	jgi|Pycco1|1466845	4730	17.81	GPGYVTTLR		2.01	0.00016	2	963.5269	963.5262	0.0007	0.7264981
2	jgi|Pycco1|1466845	4759	17.89	VAAANLQTIR		2.01	0.0036	2	1056.6178	1056.6165	0.0014	1.3249841
2	jgi|Pycco1|1466845	4864	18.19	YTAGCDAPTANWK	C5:+57.02146	2.01	0.00000052	2	1454.6373	1454.6373	0	0
2	jgi|Pycco1|1466845	4970	18.49	GPGYVTTLR		2.01	0.00044	2	963.52747	963.5262	0.0012	1.2454255
2	jgi|Pycco1|1466845	5145	18.96	ASSDIQLVTQR		2.01	0.000000043	2	1217.6488	1217.6489	-0.0001	-0.08212548
2	jgi|Pycco1|1466845	5215	19.16	VQSTGSANVILR		2.01	0.000054	2	1244.6969	1244.6962	0.0007	0.5623862
2	jgi|Pycco1|1466845	5221	19.17	ASSDIQLVTQR		2.01	0.0029	3	1217.6483	1217.6489	-0.0005	-0.41062742
2	jgi|Pycco1|1466845	5224	19.18	GPGYVTTLR		2.01	0.0033	2	963.5239	963.5262	-0.0023	-2.3870654
2	jgi|Pycco1|1466845	5369	19.58	AASSDIQLVTQR		2.01	0.0000023	2	1288.6893	1288.686	0.0034	2.6383464
2	jgi|Pycco1|1466845	5406	19.68	AASSDIQLVTQR		2.01	0.00042	3	1288.6859	1288.686	-0.0001	-0.077598415
2	jgi|Pycco1|1466845	5409	19.69	GGASDGLVGAVAMR	M13:+15.99491	2.01	0.00000027	2	1276.6322	1276.6318	0.0003	0.23499337
2	jgi|Pycco1|1466845	5418	19.72	VAAANLQTIR		2.01	0.00022	2	1056.6154	1056.6165	-0.0011	-1.0410589
2	jgi|Pycco1|1466845	5434	19.76	GASDGLVGAVAMR	M12:+15.99491	2.01	0.000000031	2	1219.6108	1219.6104	0.0005	0.409967
2	jgi|Pycco1|1466845	5577	20.14	VQSTGSANVILR		2.01	0.0032	2	1244.6962	1244.6962	0	0
2	jgi|Pycco1|1466845	5626	20.27	AASSDIQLVTQR		2.01	0.00000012	2	1288.6868	1288.686	0.0008	0.6207873
2	jgi|Pycco1|1466845	5673	20.4	VAAANLQTIR		2.01	0.0035	2	1056.6156	1056.6165	-0.0008	-0.7571338
2	jgi|Pycco1|1466845	5800	20.75	RYDTIIGATTG		2.01	0.0063	2	1167.6017	1167.601	0.0008	0.6851656
2	jgi|Pycco1|1466845	5806	20.76	VDYTAGCDAPTANWK	C7:+57.02146	2.01	0.00000024	2	1668.7319	1668.7327	-0.0007	-0.41948
2	jgi|Pycco1|1466845	5832	20.83	VFYANDYAVQR		2.01	0.000000001	2	1345.6545	1345.654	0.0006	0.44587988
2	jgi|Pycco1|1466845	5952	21.16	FLTDPVVDNHASASIK		2.01	0.00000061	3	1713.8816	1713.8811	0.0006	0.35008264
2	jgi|Pycco1|1466845	5956	21.17	FLTDPVVDNHASASIK		2.01	0.0000077	2	1713.8843	1713.8811	0.0032	1.8671073
2	jgi|Pycco1|1466845	6056	21.45	FLTDPVVDNHASAS		2.01	0.000052	2	1472.7037	1472.702	0.0018	1.2222431
2	jgi|Pycco1|1466845	6081	21.51	ADGSFGQHTGIIYN		2.01	0.0033	2	1479.683	1479.6866	-0.0037	-2.5005295
2	jgi|Pycco1|1466845	6084	21.52	VFYANDYAVQR		2.01	0.0014	2	1345.6527	1345.654	-0.0013	-0.966073
2	jgi|Pycco1|1466845	6161	21.74	TQNTECTDEANNFGFH	C6:+57.02146	2.01	0.00000006	2	1884.7473	1884.7458	0.0016	0.8489208
2	jgi|Pycco1|1466845	6188	21.81	FLTDPVVDNH		2.01	0.0000023	2	1156.562	1156.5637	-0.0017	-1.4698714
2	jgi|Pycco1|1466845	6200	21.84	FLTDPVVDNHASASIK		2.01	0.000001	3	1713.8816	1713.8811	0.0006	0.35008264
2	jgi|Pycco1|1466845	6209	21.86	FLTDPVVDNHASASIK		2.01	0.000000024	2	1713.8805	1713.8811	-0.0006	-0.35008264
2	jgi|Pycco1|1466845	6250	21.99	PDVDYTAGCDAPTANWK	C9:+57.02146	2.01	0.0022	2	1880.8146	1880.8124	0.0022	1.1697073
2	jgi|Pycco1|1466845	6337	22.25	VFYANDYAVQR		2.01	0.0000098	2	1345.651	1345.654	-0.003	-2.2293992
2	jgi|Pycco1|1466845	6426	22.52	FLTDPVVDNHASASIK		2.01	0.0000037	3	1713.8821	1713.8811	0.001	0.5834711
2	jgi|Pycco1|1466845	6434	22.54	FLTDPVVDNHASASIK		2.01	0.00000000072	2	1713.8837	1713.8811	0.0027	1.5753719
2	jgi|Pycco1|1466845	6540	22.85	HTGTQTFVGGASDGLVGAVAMR	M21:+15.99491	2.01	0.000000099	3	2148.0505	2148.0505	0	0
2	jgi|Pycco1|1466845	6670	23.2	FLTDPVVDNHASASIK		2.01	0.000000014	3	1713.8806	1713.8811	-0.0004	-0.23338841
2	jgi|Pycco1|1466845	6737	23.4	FLTDPVVDNHASASIK		2.01	0.000000000058	2	1713.8818	1713.8811	0.0008	0.46677682
2	jgi|Pycco1|1466845	6854	23.73	HTGTQTFVGGASDGLVGAVAMR	M21:+15.99491	2.01	0.00011	3	2148.0518	2148.0505	0.0012	0.5586461
2	jgi|Pycco1|1466845	6879	23.81	HTGTQTFVGGASDGLVGAVAMR	M21:+15.99491	2.01	0.000000000023	2	2148.0566	2148.0505	0.006	2.7932303
2	jgi|Pycco1|1466845	6898	23.86	FVGGASDGLVGAVAMR	M15:+15.99491	2.01	0.0096	2	1522.772	1522.7687	0.0034	2.2327752
2	jgi|Pycco1|1466845	6905	23.88	FLTDPVVDNHASASIK		2.01	0.0000000085	3	1713.8821	1713.8811	0.001	0.5834711
2	jgi|Pycco1|1466845	7121	24.51	HTGTQTFVGGASDGLVGAVAMR	M21:+15.99491	2.01	0.000000035	3	2148.0518	2148.0505	0.001	0.4655384
2	jgi|Pycco1|1466845	7140	24.57	FLTDPVVDNHASASIK		2.01	0.00002	3	1713.881	1713.8811	0	0
2	jgi|Pycco1|1466845	7345	25.14	VYADAVIQNAIK		2.01	0.00000014	2	1304.7211	1304.7213	-0.0003	-0.22993417
2	jgi|Pycco1|1466845	7346	25.14	IVFPATTPDTFQQK		2.01	0.0001	2	1592.8322	1592.8323	-0.0002	-0.12556249
2	jgi|Pycco1|1466845	7368	25.2	HTGTQTFVGGASDGLVGAVAMR	M21:+15.99491	2.01	0.000000000004	3	2148.0505	2148.0505	0	0
2	jgi|Pycco1|1466845	7370	25.2	VYADAVIQNAIK		2.01	0.0000093	3	1304.72	1304.7213	-0.0013	-0.99638134
2	jgi|Pycco1|1466845	7579	25.82	VYADAVIQNAIK		2.01	0.0000012	2	1304.7228	1304.7213	0.0014	1.0730261
2	jgi|Pycco1|1466845	7614	25.92	VYADAVIQNAIK		2.01	0.0026	3	1304.7212	1304.7213	-0.0001	-0.07664472
2	jgi|Pycco1|1466845	7966	26.97	ITSSTSAPVFSVLDQR		2.01	0.000000023	2	1707.8937	1707.8916	0.0021	1.2295861
2	jgi|Pycco1|1466845	8094	27.34	VYADAVIQNAIK		2.01	0.0045	2	1304.7236	1304.7213	0.0023	1.7628286
2	jgi|Pycco1|1466845	8143	27.48	HTGTQTFVGGASDGLVGAVAMR	M21:+15.99491	2.01	0.0000000021	3	2148.0525	2148.0505	0.0018	0.83796906
2	jgi|Pycco1|1466845	8212	27.69	ILTFASAWHGGLK		2.01	0.0002	3	1400.7695	1400.7689	0.0006	0.4283362
2	jgi|Pycco1|1466845	8224	27.72	ILTFASAWHGGLK		2.01	0.000053	2	1400.7686	1400.7689	-0.0003	-0.2141681
2	jgi|Pycco1|1466845	8252	27.8	FLENDVQFVMVAR	M10:+15.99491	2.01	0.00024	2	1583.7917	1583.7891	0.0027	1.7047726
2	jgi|Pycco1|1466845	8258	27.82	STSAPVFSVLDQR		2.01	0.00002	2	1406.7333	1406.7278	0.0054	3.838696
2	jgi|Pycco1|1466845	8339	28.06	VYADAVIQNAIK		2.01	0.0014	2	1304.7256	1304.7213	0.0043	3.295723
2	jgi|Pycco1|1466845	8368	28.16	HTGTQTFVGGASDGLVGAVAMR	M21:+15.99491	2.01	0.0000000016	3	2148.051	2148.0505	0.0003	0.13966152
2	jgi|Pycco1|1466845	8464	28.44	ITSSTSAPVFSVLDQR		2.01	0.000069	2	1707.8938	1707.8916	0.0022	1.2881379
2	jgi|Pycco1|1466845	8687	29.11	ITSSTSAPVFSVLDQR		2.01	0.0000041	2	1707.8933	1707.8916	0.0017	0.9953793
2	jgi|Pycco1|1466845	8697	29.14	ITSSTSAPVFSVLDQR		2.01	0.0037	3	1707.8927	1707.8916	0.001	0.5855173
2	jgi|Pycco1|1466845	8794	29.43	TLQFTLPSGGVAGSS		2.01	0.0027	2	1421.7288	1421.7275	0.0012	0.8440436
2	jgi|Pycco1|1466845	8854	29.6	VYADAVIQNAIK		2.01	0.0014	2	1304.7196	1304.7213	-0.0017	-1.3029603
2	jgi|Pycco1|1466845	9027	30.12	VQSTGSANVILR		2.01	0.0058	2	1244.695	1244.6962	-0.0012	-0.96409076
2	jgi|Pycco1|1466845	9362	31.16	TLQFTLPSGGVA		2.01	0.000073	2	1190.6427	1190.642	0.0007	0.5879181
2	jgi|Pycco1|1466845	9889	32.85	SFATFDTGINGVSAITGAN		2.01	0.000084	2	1842.8857	1842.8873	-0.0016	-0.8682028
2	jgi|Pycco1|1466845	10240	33.95	TLQFTLPSGGVAGSSLTQNLPA		2.01	0.009	2	2159.1396	2159.1348	0.005	2.3157425
2	jgi|Pycco1|1466845	10258	34	TLQFTLPSGGVAGSSLTQNLPA		2.01	0.0026	3	2159.1362	2159.1348	0.0016	0.7410376
2	jgi|Pycco1|1466845	10553	34.95	ILTFASAWHGGLK		2.01	0.0026	3	1400.7684	1400.7689	-0.0005	-0.35694683
2	jgi|Pycco1|1466845	10664	35.31	ILTFASAWHGGLK		2.01	0.000026	2	1400.7699	1400.7689	0.001	0.71389365
2	jgi|Pycco1|1466845	10763	35.63	ILTFASAWHGGLK		2.01	0.000068	3	1400.7688	1400.7689	-0.0002	-0.14277871
2	jgi|Pycco1|1466845	10871	35.98	ILTFASAWHGGLK		2.01	0.000041	2	1400.7694	1400.7689	0.0005	0.35694683
2	jgi|Pycco1|1466845	10969	36.3	ILTFASAWHGGLK		2.01	0.0000039	3	1400.7694	1400.7689	0.0005	0.35694683
2	jgi|Pycco1|1466845	11068	36.65	ILTFASAWHGGLK		2.01	0.000000083	2	1400.7682	1400.7689	-0.0007	-0.4997255
2	jgi|Pycco1|1466845	11157	36.98	ILTFASAWHGGLK		2.01	0.00014	3	1400.769	1400.7689	0.0002	0.14277871
2	jgi|Pycco1|1466845	11256	37.33	ILTFASAWHGGLK		2.01	0.00015	2	1400.7673	1400.7689	-0.0016	-1.1422297
2	jgi|Pycco1|1466845	11347	37.66	ILTFASAWHGGLK		2.01	0.00012	3	1400.769	1400.7689	0.0001	0.071389355
2	jgi|Pycco1|1466845	13284	45.07	NIFTNVLHWDFSVLGR		2.01	0.0064	3	1917.9985	1917.9974	0.0011	0.5735149
2	jgi|Pycco1|1466845	13315	45.18	NIFTNVLHWDFSVLGR		2.01	0.00002	2	1917.9998	1917.9974	0.0023	1.1991674
3	jgi|Pycco1|1373467	1531	8.52	TDDAEKYAK		3.01	0.0025	2	1040.4912	1040.4899	0.0012	1.1533029
3	jgi|Pycco1|1373467	2126	10.33	VELTATRR		3.01	0.00019	2	945.54736	945.548	-0.0007	-0.7403114
3	jgi|Pycco1|1373467	2851	12.55	LIEPGGANTK		3.01	0.00054	2	999.5477	999.5474	0.0004	0.4001811
3	jgi|Pycco1|1373467	4961	18.46	GDGFDLGK		3.01	0.00098	2	808.38293	808.384	-0.001	-1.2370359
3	jgi|Pycco1|1373467	5177	19.05	AYTCVDFKGD	C4:+57.02146	3.01	0.00049	2	1175.5059	1175.5042	0.0017	1.446188
3	jgi|Pycco1|1373467	5483	19.89	ASCGDDNRFEVCACDINSR	C3:+57.02146 - C12:+57.02146 - C14:+57.02146	3.01	0.00000016	3	2245.9043	2245.9023	0.002	0.8905107
3	jgi|Pycco1|1373467	5567	20.11	DNRFEVCACDINSR	C7:+57.02146 - C9:+57.02146	3.01	0.000023	3	1755.7498	1755.7542	-0.0044	-2.5060456
3	jgi|Pycco1|1373467	5653	20.35	FEVCACDINSR	C4:+57.02146 - C6:+57.02146	3.01	0.00000064	2	1370.5842	1370.5833	0.0011	0.80257803
3	jgi|Pycco1|1373467	6374	22.37	QVLAQHFSTATNGLPGNDD		3.01	0.00018	2	1984.9404	1984.9363	0.0041	2.0655575
3	jgi|Pycco1|1373467	6429	22.53	LAGLYPVPATK		3.01	0.00018	2	1129.6617	1129.662	-0.0003	-0.26556617
3	jgi|Pycco1|1373467	6788	23.55	GQQSNSVPIVTIDPDTGR		3.01	0.0000000044	2	1883.9508	1883.9462	0.0047	2.4947634
3	jgi|Pycco1|1373467	6821	23.65	SVPIVTIDPDTGR		3.01	0.0017	2	1369.7368	1369.7325	0.0042	3.066292
3	jgi|Pycco1|1373467	6882	23.81	SVPIVTIDPDTGR		3.01	0.004	3	1369.7329	1369.7325	0.0004	0.2920278
3	jgi|Pycco1|1373467	7414	25.33	GLVGGIQEYTGYR		3.01	0.00000053	2	1412.7122	1412.7173	-0.0051	-3.6100643
3	jgi|Pycco1|1373467	7469	25.49	GLVGGIQEYTGYR		3.01	0.000078	3	1412.7166	1412.7173	-0.0007	-0.49549896
3	jgi|Pycco1|1373467	7643	26	GLVGGIQEYTGYR		3.01	0.0000068	2	1412.7196	1412.7173	0.0023	1.6280682
3	jgi|Pycco1|1373467	7791	26.46	VTGGSTFAASFGPGVYR		3.01	0.000000000062	2	1673.8274	1673.8286	-0.0012	-0.7169193
3	jgi|Pycco1|1373467	7807	26.5	VTGGSTFAASFGPGVYR		3.01	0.00000004	3	1673.8289	1673.8286	0.0003	0.17922983
3	jgi|Pycco1|1373467	7846	26.62	TLYPLMSLHDPENFAR	M6:+15.99491	3.01	0.000021	3	1919.9341	1919.9324	0.0017	0.88544786
3	jgi|Pycco1|1373467	7864	26.67	GLVGGIQEYTGYR		3.01	0.000024	2	1412.7178	1412.7173	0.0004	0.28314227
3	jgi|Pycco1|1373467	7879	26.71	PAEFGTYLGNSPIR		3.01	0.0000042	2	1521.7726	1521.77	0.0026	1.7085367
3	jgi|Pycco1|1373467	7880	26.72	TLYPLMSLHDPENFAR	M6:+15.99491	3.01	0.00025	2	1919.9323	1919.9324	-0.0002	-0.10417033
3	jgi|Pycco1|1373467	8024	27.14	VTGGSTFAASFGPGVYR		3.01	0.0000000042	2	1673.8279	1673.8286	-0.0007	-0.41820288
3	jgi|Pycco1|1373467	8036	27.18	VTGGSTFAASFGPGVYR		3.01	0.0000000047	3	1673.8303	1673.8286	0.0017	1.0156357
3	jgi|Pycco1|1373467	8156	27.52	QYGYIPQDLIEPGGANTK		3.01	0.0000000034	2	1963.9796	1963.9764	0.0032	1.6293473
3	jgi|Pycco1|1373467	8223	27.71	YTFPANAIIPR		3.01	0.0005	2	1262.6895	1262.6896	-0.0002	-0.15839206
3	jgi|Pycco1|1373467	8254	27.8	AAWNELLGR		3.01	0.00015	2	1029.5482	1029.548	0.0002	0.19426002
3	jgi|Pycco1|1373467	8259	27.82	YTFPANAIIPR		3.01	0.0079	3	1262.6888	1262.6896	-0.0008	-0.6335682
3	jgi|Pycco1|1373467	8288	27.9	VTGGSTFAASFGPGVYR		3.01	0.0022	3	1673.8312	1673.8286	0.0026	1.553325
3	jgi|Pycco1|1373467	8382	28.2	QYGYIPQDLIEPGGANTK		3.01	0.0000000018	2	1963.9779	1963.9764	0.0014	0.7128395
3	jgi|Pycco1|1373467	8447	28.39	YTFPANAIIPR		3.01	0.000025	2	1262.69	1262.6896	0.0004	0.3167841
3	jgi|Pycco1|1373467	8479	28.49	AAWNELLGR		3.01	0.00017	2	1029.5481	1029.548	0	0
3	jgi|Pycco1|1373467	8670	29.06	YTFPANAIIPR		3.01	0.000023	2	1262.69	1262.6896	0.0003	0.2375881
3	jgi|Pycco1|1373467	8703	29.16	AAWNELLGR		3.01	0.00017	2	1029.548	1029.548	-0.0001	-0.09713001
3	jgi|Pycco1|1373467	8782	29.39	LVVDITNDGQQSNSVPIVTIDPDTGR		3.01	0.000024	2	2753.3984	2753.3955	0.0028	1.0169262
3	jgi|Pycco1|1373467	8790	29.42	LVVDITNDGQQSNSVPIVTIDPDTGR		3.01	0.0000059	3	2753.397	2753.3955	0.0012	0.43582553
3	jgi|Pycco1|1373467	9011	30.06	LVVDITNDGQQSNSVPIVTIDPDTGR		3.01	0.000000000019	2	2753.399	2753.3955	0.0033	1.1985202
3	jgi|Pycco1|1373467	9018	30.09	LVVDITNDGQQSNSVPIVTIDPDTGR		3.01	0.00000023	3	2753.3977	2753.3955	0.0022	0.79901344
3	jgi|Pycco1|1373467	9022	30.1	VTGGSTFAASFGPGVYR		3.01	0.0000049	2	1673.8284	1673.8286	-0.0003	-0.17922983
3	jgi|Pycco1|1373467	9029	30.12	GDGFDLGKPAEFGTYLGNSPIR		3.01	0.00000000000018	3	2311.1384	2311.1357	0.0026	1.124988
3	jgi|Pycco1|1373467	9036	30.14	ISTDQACANAEAEIPTFDFDGTR	C7:+57.02146	3.01	0.000068	2	2529.1296	2529.12	0.0094	3.7167077
3	jgi|Pycco1|1373467	9062	30.22	GDGFDLGKPAEFGTYLGNSPIR		3.01	0.0000004	2	2311.1382	2311.1357	0.0024	1.0384505
3	jgi|Pycco1|1373467	9212	30.7	IWPFASCGDDNR	C7:+57.02146	3.01	0.00016	2	1437.625	1437.622	0.003	2.0867794
3	jgi|Pycco1|1373467	9225	30.74	LVVDITNDGQQSNSVPIVTIDPDTGR		3.01	0.0001	2	2753.3938	2753.3955	-0.0019	-0.69005704
3	jgi|Pycco1|1373467	9614	31.96	TLYPLMSLHDPENFAR	M6:+15.99491	3.01	0.00000031	3	1919.9357	1919.9324	0.0032	1.6667253
3	jgi|Pycco1|1373467	9771	32.47	QYLLSSPFFPK		3.01	0.0061	2	1326.7103	1326.7097	0.0006	0.45224667
3	jgi|Pycco1|1373467	9822	32.63	TLYPLMSLHDPENFAR	M6:+15.99491	3.01	0.0000021	3	1919.9354	1919.9324	0.003	1.5625551
3	jgi|Pycco1|1373467	9982	33.14	ALEYAFGDFAISQVAK		3.01	0.0000004	2	1729.8815	1729.88	0.0015	0.8671122
3	jgi|Pycco1|1373467	9984	33.14	QYLLSSPFFPK		3.01	0.0035	2	1326.7107	1326.7097	0.001	0.7537444
3	jgi|Pycco1|1373467	10031	33.29	GDGFDLGKPAEFGTYLGNSPIR		3.01	0.000000016	3	2311.135	2311.1357	-0.0007	-0.3028814
3	jgi|Pycco1|1373467	10072	33.43	SELGALLGFNQNGNGETAIYAR		3.01	0.000000000000001	2	2295.142	2295.1367	0.0054	2.352801
3	jgi|Pycco1|1373467	10091	33.48	SELGALLGFNQNGNGETAIYAR		3.01	0.0000000000004	3	2295.134	2295.1367	-0.0028	-1.2199708
3	jgi|Pycco1|1373467	10249	33.97	GDGFDLGKPAEFGTYLGNSPIR		3.01	0.000000000000001	3	2311.1345	2311.1357	-0.0012	-0.51922524
3	jgi|Pycco1|1373467	10275	34.04	QYLLSSPFFPK		3.01	0.0022	2	1326.7109	1326.7097	0.0012	0.90449333
3	jgi|Pycco1|1373467	10465	34.66	GDGFDLGKPAEFGTYLGNSPIR		3.01	0.000000000000001	3	2311.1372	2311.1357	0.0014	0.6057628
3	jgi|Pycco1|1373467	10483	34.71	QYLLSSPFFPK		3.01	0.0014	2	1326.7102	1326.7097	0.0006	0.45224667
3	jgi|Pycco1|1373467	10500	34.77	ALEYAFGDFAISQVAK		3.01	0.0000027	2	1729.8827	1729.88	0.0027	1.560802
3	jgi|Pycco1|1373467	10597	35.09	ALEYAFGDFAISQVAK		3.01	0.000073	3	1729.8817	1729.88	0.0018	1.0405346
3	jgi|Pycco1|1373467	10600	35.1	SELGALLGFNQNGNGETAIYAR		3.01	0.00000018	2	2295.143	2295.1367	0.0063	2.7449346
3	jgi|Pycco1|1373467	10618	35.16	GFDLGKPAEFGTYLGNSPIR		3.01	0.00076	3	2139.0918	2139.0874	0.0045	2.1037009
3	jgi|Pycco1|1373467	10645	35.25	SELGALLGFNQNGNGETAIYAR		3.01	0.0000000036	3	2295.1404	2295.1367	0.0035	1.5249636
3	jgi|Pycco1|1373467	10669	35.32	GDGFDLGKPAEFGTYLGNSPIR		3.01	0.000000000000001	3	2311.1384	2311.1357	0.0028	1.2115256
3	jgi|Pycco1|1373467	10688	35.39	QYLLSSPFFPK		3.01	0.0049	2	1326.7101	1326.7097	0.0004	0.30149776
3	jgi|Pycco1|1373467	10704	35.44	ALEYAFGDFAISQVAK		3.01	0.000000039	2	1729.8816	1729.88	0.0016	0.9249196
3	jgi|Pycco1|1373467	10727	35.51	SNCFLDWDVFQR	C3:+57.02146	3.01	0.0000000017	2	1586.7089	1586.706	0.0028	1.764662
3	jgi|Pycco1|1373467	10733	35.53	VQVETDGVDDDTVTLFYSSLYR		3.01	0.00000056	3	2522.1968	2522.1936	0.0032	1.2687368
3	jgi|Pycco1|1373467	10809	35.77	SELGALLGFNQNGNGETAIYAR		3.01	0.000000000053	2	2295.138	2295.1367	0.0011	0.47927427
3	jgi|Pycco1|1373467	10856	35.93	SELGALLGFNQNGNGETAIYAR		3.01	0.000000000016	3	2295.1333	2295.1367	-0.0036	-1.568534
3	jgi|Pycco1|1373467	10896	36.07	QYLLSSPFFPK		3.01	0.0018	2	1326.71	1326.7097	0.0003	0.22612333
3	jgi|Pycco1|1373467	10910	36.12	ALEYAFGDFAISQVAK		3.01	0.0000031	2	1729.8802	1729.88	0.0003	0.17342244
3	jgi|Pycco1|1373467	10938	36.2	VQVETDGVDDDTVTLFYSSLYR		3.01	0.000068	3	2522.1924	2522.1936	-0.0014	-0.55507237
3	jgi|Pycco1|1373467	10993	36.39	VQVETDGVDDDTVTLFYSSLYR		3.01	0.000000013	2	2522.2017	2522.1936	0.008	3.1718423
3	jgi|Pycco1|1373467	10996	36.4	QWIQGGSDGDPILGEFFVK		3.01	0.0000011	2	2093.0413	2093.0342	0.007	3.344427
3	jgi|Pycco1|1373467	11146	36.94	VQVETDGVDDDTVTLFYSSLYR		3.01	0.00000015	3	2522.196	2522.1936	0.0024	0.9515527
3	jgi|Pycco1|1373467	11183	37.06	VQVETDGVDDDTVTLFYSSLYR		3.01	0.0000000041	2	2522.2007	2522.1936	0.0071	2.81501
3	jgi|Pycco1|1373467	11287	37.45	SNCFLDWDVFQR	C3:+57.02146	3.01	0.0000076	2	1586.7098	1586.706	0.0038	2.3948984
3	jgi|Pycco1|1373467	11343	37.64	VQVETDGVDDDTVTLFYSSLYR		3.01	0.00021	3	2522.1953	2522.1936	0.0015	0.5947204
3	jgi|Pycco1|1373467	11369	37.74	VQVETDGVDDDTVTLFYSSLYR		3.01	0.00061	2	2522.2004	2522.1936	0.0066	2.6167698
3	jgi|Pycco1|1373467	11472	38.12	SNCFLDWDVFQR	C3:+57.02146	3.01	0.000000000011	2	1586.7063	1586.706	0.0003	0.18907094
3	jgi|Pycco1|1373467	11553	38.41	VGVSFISTDQACANAEAEIPTFDFDGTR	C12:+57.02146	3.01	0.007	3	3018.3845	3018.379	0.0054	1.7890399
3	jgi|Pycco1|1373467	11626	38.68	QWIQGGSDGDPILGEFFVK		3.01	0.000068	2	2093.04	2093.0342	0.0059	2.8188741
3	jgi|Pycco1|1373467	11655	38.8	SNCFLDWDVFQR	C3:+57.02146	3.01	0.00000019	2	1586.7084	1586.706	0.0024	1.5125675
3	jgi|Pycco1|1373467	11710	38.99	QWIQGGSDGDPILGEFFVK		3.01	0.000028	3	2093.0413	2093.0342	0.007	3.344427
3	jgi|Pycco1|1373467	11718	39.02	QWIQGGSDGDPILGEFFVK		3.01	0.0000061	3	2093.0376	2093.0342	0.0033	1.5766584
3	jgi|Pycco1|1373467	11806	39.35	QWIQGGSDGDPILGEFFVK		3.01	0.000000017	2	2093.039	2093.0342	0.0048	2.2933216
3	jgi|Pycco1|1373467	11829	39.45	QYLLSSPFFPK	Q1:-17.02655	3.01	0.0004	2	1309.6852	1309.6831	0.002	1.5270871
3	jgi|Pycco1|1373467	11889	39.69	QWIQGGSDGDPILGEFFVK		3.01	0.00037	3	2093.035	2093.0342	0.0006	0.2866652
3	jgi|Pycco1|1373467	11909	39.77	VGVSFISTDQACANAEAEIPTFDFDGTR	C12:+57.02146	3.01	0.00014	3	3018.387	3018.379	0.008	2.6504295
3	jgi|Pycco1|1373467	12003	40.12	QYLLSSPFFPK	Q1:-17.02655	3.01	0.00092	2	1309.6842	1309.6831	0.001	0.76354355
3	jgi|Pycco1|1373467	12548	42.18	QWIQGGSDGDPILGEFFVK		3.01	0.0000011	2	2093.0388	2093.0342	0.0045	2.1499887
3	jgi|Pycco1|1373467	12554	42.19	QWIQGGSDGDPILGEFFVK	Q1:-17.02655	3.01	0.00000000046	2	2076.0142	2076.0078	0.0065	3.1310093
3	jgi|Pycco1|1373467	13336	45.26	SELGALLGFNQNGNGETAIYAR		3.01	0.0037	2	2295.138	2295.1367	0.0012	0.5228447
4	jgi|Pycco1|1469417	3538	14.57	GEMAKPFLEK	M3:+15.99491	4.01	0.0022	2	1165.5917	1165.5927	-0.0009	-0.77213943
4	jgi|Pycco1|1469417	3883	15.55	AEGEMAKPFLEK	M5:+15.99491	4.01	0.000024	2	1365.6732	1365.6722	0.0009	0.65901613
4	jgi|Pycco1|1469417	3937	15.7	QAEGEMAKPFLEK	M6:+15.99491	4.01	0.0093	3	1493.7307	1493.731	-0.0001	-0.066946454
4	jgi|Pycco1|1437412	5128	18.92	ANIARPFLEK		4.02	0.00035	2	1158.664	1158.6635	0.0006	0.51783806
4	jgi|Pycco1|1469417	5176	19.05	FQAEGEMAKPFLEK	M7:+15.99491	4.01	0.0000065	3	1640.8013	1640.7993	0.002	1.2189182
4	jgi|Pycco1|1469417	5333	19.48	GFQAEGEMAKPFLEK	M8:+15.99491	4.01	0.000000088	3	1697.8201	1697.8208	-0.0007	-0.4122932
4	jgi|Pycco1|1469417	5337	19.49	GFQAEGEMAKPFLEK	M8:+15.99491	4.01	0.00016	2	1697.8257	1697.8208	0.0049	2.8860524
4	jgi|Pycco1|1469417	5423	19.73	FQAEGEMAKPFLEK	M7:+15.99491	4.01	0.0045	3	1640.7999	1640.7993	0.0006	0.36567545
4	jgi|Pycco1|1437412	5530	20.01	AAPGDIGNVAIR		4.02	0.000022	2	1153.6334	1153.6328	0.0006	0.5200962
4	jgi|Pycco1|1437412	5553	20.07	GAAPGDIGNVAIR		4.02	0.0000046	2	1210.6545	1210.6543	0.0003	0.2477999
4	jgi|Pycco1|1437412	5697	20.46	EANIARPFLEK		4.02	0.0000033	2	1287.7064	1287.706	0.0004	0.3106299
4	jgi|Pycco1|1469417	6055	21.44	ASPGFQAEGEMAKPFLEK	M11:+15.99491	4.01	0.0041	3	1952.9409	1952.9427	-0.0018	-0.921686
4	jgi|Pycco1|1469417	6611	23.03	YASPGFQAEGEMAKPFLEK	M12:+15.99491	4.01	0.0000023	2	2116.0144	2116.006	0.0083	3.9224837
4	jgi|Pycco1|1469417	6808	23.61	YASPGFQAEGEMAKPFLEK	M12:+15.99491	4.01	0.000016	3	2116.006	2116.006	0.0002	0.09451768
4	jgi|Pycco1|1437412	6809	23.61	ITEANIARPFLEK		4.02	0.0014	2	1501.8392	1501.8376	0.0015	0.9987764
4	jgi|Pycco1|1437412	6840	23.7	ITEANIARPFLEK		4.02	0.0033	3	1501.839	1501.8376	0.0013	0.86560625
4	jgi|Pycco1|1469417	7077	24.39	YASPGFQAEGEMAKPFLEK	M12:+15.99491	4.01	0.0000043	3	2116.007	2116.006	0.0011	0.5198473
4		7353	25.16	VQEQQLGTFLR		4.01 4.02	0.000018	2	1318.7126	1318.7118	0.0009	0.6824842
4		7399	25.28	LGVVLLAR		4.01 4.02	0.0038	2	840.56635	840.567	-0.0007	-0.8327711
4		7646	26.01	GSVQEQQLGTFLR		4.01 4.02	0.000000079	2	1462.766	1462.7653	0.0007	0.47854564
4	jgi|Pycco1|1437412	7829	26.56	STYLDPASPTVID		4.02	0.0018	2	1378.673	1378.6741	-0.001	-0.72533464
4	jgi|Pycco1|1437412	7853	26.64	GVFTGAAPGDIGNVAIR		4.02	0.000000045	2	1614.861	1614.8604	0.0007	0.43347397
4	jgi|Pycco1|1437412	8086	27.32	GVFTGAAPGDIGNVAIR		4.02	0.000000016	2	1614.861	1614.8604	0.0008	0.49539888
4	jgi|Pycco1|1469417	8555	28.71	GVFTDTSPAGIGNIAIR		4.01	0.000000017	2	1688.902	1688.897	0.005	2.9605122
4	jgi|Pycco1|1437412	9003	30.04	STYLDPASPTVIDGISAD		4.02	0.00000004	2	1821.8766	1821.8757	0.0009	0.49399638
4	jgi|Pycco1|1437412	9122	30.42	LALSEISYKPF		4.02	0.0062	2	1267.6937	1267.6937	0	0
4	jgi|Pycco1|1437412	9155	30.52	ASEPFITEANIARPFLEK		4.02	0.00000017	3	2033.0719	2033.0706	0.0012	0.59024024
4	jgi|Pycco1|1437412	9208	30.69	FHENGVFTGAAPGDIGNVAIR		4.02	0.0000098	3	2142.074	2142.073	0.0008	0.37346998
4	jgi|Pycco1|1437412	9480	31.55	YASEPFITEANIARPFLEK		4.02	0.000000000084	3	2196.1343	2196.134	0.0002	0.09106912
4	jgi|Pycco1|1469417	9570	31.82	ANFHENGVFTDTSPAGIGNIAIR		4.01	0.000000061	3	2401.1877	2401.19	-0.0021	-0.8745664
4	jgi|Pycco1|1437412	9761	32.44	LALSEISYKPF		4.02	0.0067	2	1267.6935	1267.6937	-0.0002	-0.1577668
4	jgi|Pycco1|1469417	9792	32.54	ANFHENGVFTDTSPAGIGNIAIR		4.01	0.0000000000002	3	2401.1882	2401.19	-0.0016	-0.6663363
4	jgi|Pycco1|1437412	10127	33.6	STYLDPASPTVIDGISADVVD		4.02	0.00036	2	2135.0461	2135.0396	0.0066	3.0912776
4	jgi|Pycco1|1437412	10254	33.99	TVLPSIFTSLTR		4.02	0.0019	2	1334.7694	1334.7683	0.0012	0.8990325
4	jgi|Pycco1|1469417	10657	35.29	TILPSIFTSLTR		4.01	0.000033	2	1348.7847	1348.7839	0.0007	0.518986
4	jgi|Pycco1|1469417	10707	35.45	TILPSIFTSLTR		4.01	0.0013	3	1348.7902	1348.7839	0.0063	4.670874
4	jgi|Pycco1|1469417	10929	36.17	ATTLLGVVLLAR		4.01	0.0000006	2	1226.7831	1226.7834	-0.0005	-0.4075699
4	jgi|Pycco1|1437412	11067	36.65	TVLPSIFTSLTR		4.02	0.0008	2	1334.7681	1334.7683	-0.0002	-0.14983875
4	jgi|Pycco1|1437412	11142	36.92	YASEPFITEANIARPFLEK		4.02	0.000038	3	2196.1313	2196.134	-0.0027	-1.2294332
4	jgi|Pycco1|1437412	11252	37.32	TVLPSIFTSLTR		4.02	0.0069	2	1334.7686	1334.7683	0.0003	0.22475812
4	jgi|Pycco1|1437412	11275	37.4	YASEPFITEANIARPFLEK		4.02	0.00033	2	2196.1377	2196.134	0.0038	1.7303133
4	jgi|Pycco1|1437412	11331	37.6	YASEPFITEANIARPFLEK		4.02	0.0000000014	3	2196.1367	2196.134	0.0026	1.1838986
4	jgi|Pycco1|1437412	11407	37.88	TYNPAQTVLTPLGSVQEQQLGTFLR		4.02	0.0089	3	2761.4575	2761.4524	0.0051	1.8468543
4	jgi|Pycco1|1437412	11440	38	TVLPSIFTSLTR		4.02	0.0012	2	1334.7689	1334.7683	0.0006	0.44951624
4	jgi|Pycco1|1437412	11441	38	STYLDPASPTVIDGISADVVDINQVAVR		4.02	0.000000000000001	3	2915.5005	2915.5	0.0005	0.17149718
4	jgi|Pycco1|1437412	11462	38.08	YASEPFITEANIARPFLEK		4.02	0.0000062	2	2196.141	2196.134	0.0071	3.232954
4	jgi|Pycco1|1437412	11516	38.28	YASEPFITEANIARPFLEK		4.02	0.00000092	3	2196.1362	2196.134	0.0023	1.047295
4	jgi|Pycco1|1437412	11602	38.6	TYNPAQTVLTPLGSVQEQQLGTFLR		4.02	0.000029	3	2761.464	2761.452	0.012	4.34554
4	jgi|Pycco1|1437412	11621	38.67	TVLPSIFTSLTR		4.02	0.0044	2	1334.7688	1334.7683	0.0006	0.44951624
4	jgi|Pycco1|1437412	11624	38.68	STYLDPASPTVIDGISADVVDINQVAVR		4.02	0.0000000000000013	3	2915.5066	2915.5	0.0066	2.2637625
4	jgi|Pycco1|1469417	11694	38.94	VSATTLLGVVLLAR		4.01	0.000024	3	1412.8837	1412.884	-0.0003	-0.21233165
4	jgi|Pycco1|1469417	11697	38.95	VSATTLLGVVLLAR		4.01	0.00000068	2	1412.8854	1412.884	0.0015	1.0616583
4	jgi|Pycco1|1469417	11795	39.31	TILPSIFTSLTR		4.01	0.000031	3	1348.7891	1348.7839	0.0051	3.781184
4	jgi|Pycco1|1469417	11805	39.35	TILPSIFTSLTR		4.01	0.00016	2	1348.7866	1348.7839	0.0027	2.0018034
4	jgi|Pycco1|1437412	11836	39.48	STYLDPASPTVIDGISADVVDINQVAVR		4.02	0.00021	3	2915.5083	2915.5	0.0081	2.7782543
4	jgi|Pycco1|1469417	11969	39.98	TILPSIFTSLTR		4.01	0.0042	3	1348.7852	1348.7839	0.0013	0.9638312
4	jgi|Pycco1|1469417	11977	40.02	TILPSIFTSLTR		4.01	0.000012	2	1348.7864	1348.7839	0.0025	1.8535215
4	jgi|Pycco1|1469417	12126	40.6	ATTLLGVVLLAR		4.01	0.0000036	3	1226.7843	1226.7834	0.0008	0.65211177
4	jgi|Pycco1|1469417	12131	40.61	ATTLLGVVLLAR		4.01	0.0000025	2	1226.7845	1226.7834	0.0011	0.8966538
4	jgi|Pycco1|1469417	12153	40.7	TILPSIFTSLTR		4.01	0.0012	2	1348.7837	1348.7839	-0.0002	-0.14828171
4	jgi|Pycco1|1469417	12494	41.97	AMFHDLTLFGSPSLPLSTFIAR	M2:+15.99491	4.01	0.00093	3	2437.2603	2437.2588	0.0014	0.5744158
4	jgi|Pycco1|1469417	12555	42.2	VSATTLLGVVLLAR		4.01	0.00003	2	1412.8842	1412.884	0.0002	0.14155443
4	jgi|Pycco1|1469417	12561	42.22	VSATTLLGVVLLAR		4.01	0.00014	3	1412.8844	1412.884	0.0004	0.28310886
4	jgi|Pycco1|1469417	12701	42.75	MVSATTLLGVVLLAR	M1:+15.99491	4.01	0.00000032	2	1559.9147	1559.9193	-0.0046	-2.9488707
4	jgi|Pycco1|1469417	12729	42.87	VSATTLLGVVLLAR		4.01	0.000000081	2	1412.8865	1412.884	0.0026	1.8402077
4	jgi|Pycco1|1469417	12901	43.54	VSATTLLGVVLLAR		4.01	0.00000021	2	1412.8845	1412.884	0.0005	0.3538861
4	jgi|Pycco1|1469417	13073	44.22	VSATTLLGVVLLAR		4.01	0.00026	2	1412.8837	1412.884	-0.0003	-0.21233165
4	jgi|Pycco1|1437412	13119	44.39	LEFFQDPFTYNPAQTVLTPLGSVQEQQLGTFLR		4.02	0.000000000013	3	3784.938	3784.923	0.016	4.2272987
4	jgi|Pycco1|1469417	13142	44.48	LEFFQDPLTYNPTQTFLTPLGSVQEQQLGTFLR		4.01	0.0016	3	3828.9575	3828.9487	0.0087	2.2721643
4	jgi|Pycco1|1469417	13308	45.16	LEFFQDPLTYNPTQTFLTPLGSVQEQQLGTFLR		4.01	0.00000076	3	3828.9548	3828.9487	0.006	1.5670098
4	jgi|Pycco1|1469417	13477	45.73	VSATTLLGVVLLAR	V1:+42.01057	4.01	0.00000000032	2	1454.8932	1454.8945	-0.0014	-0.96226907
5	jgi|Pycco1|1435997	1648	8.87	FQEHGPCR	C7:+57.02146	5.01	0.00074	2	1030.4537	1030.4528	0.001	0.97044724
5	jgi|Pycco1|1435997	4933	18.38	NAGTFSYVR		5.01	0.000021	2	1014.50024	1014.5007	-0.0005	-0.4928533
5	jgi|Pycco1|1435997	5182	19.07	NAGTFSYVR		5.01	0.000015	2	1014.5008	1014.5007	0.0001	0.09857066
5	jgi|Pycco1|1435997	5387	19.63	GQPAGLFK		5.01	0.0033	2	817.4571	817.4571	0	0
5	jgi|Pycco1|1435997	5415	19.71	LETVINAGVR		5.01	0.0024	2	1071.6147	1071.6161	-0.0014	-1.306438
5	jgi|Pycco1|1435997	5432	19.75	NAGTFSYVR		5.01	0.00023	2	1014.5001	1014.5007	-0.0006	-0.591424
5	jgi|Pycco1|1435997	5548	20.05	IGLFQEHGPCR	C10:+57.02146	5.01	0.00004	3	1313.6406	1313.6423	-0.0017	-1.2941118
5	jgi|Pycco1|1435997	5589	20.17	IGLFQEHGPCR	C10:+57.02146	5.01	0.00000025	2	1313.6411	1313.6423	-0.0013	-0.9896149
5	jgi|Pycco1|1435997	5758	20.63	NAGTFSYVR		5.01	0.0077	2	1014.5004	1014.5007	-0.0003	-0.295712
5	jgi|Pycco1|1435997	5966	21.2	VTGVPINLK		5.01	0.00012	2	940.5829	940.583	-0.0002	-0.21263407
5	jgi|Pycco1|1435997	6079	21.51	EVPAYEYGTLSR		5.01	0.000017	2	1384.6743	1384.6747	-0.0004	-0.28887653
5	jgi|Pycco1|1435997	6244	21.97	GSVTGVPINLK		5.01	0.00053	2	1084.6367	1084.6365	0.0002	0.18439357
5	jgi|Pycco1|1435997	6759	23.46	SRPNLETVINAGVR		5.01	0.00000000071	3	1525.8466	1525.8448	0.0016	1.0485994
5	jgi|Pycco1|1435997	6921	23.93	IFGAGHEVPAYEYGTLSRG		5.01	0.00053	3	2023.9889	2023.9875	0.0012	0.592889
5	jgi|Pycco1|1435997	6983	24.1	IFGAGHEVPAYEYGTLSR		5.01	0.00000000000016	3	1966.9657	1966.9662	-0.0004	-0.20335886
5	jgi|Pycco1|1435997	6984	24.1	IFGAGHEVPAYEYGTLSR		5.01	0.000000025	2	1966.9648	1966.9662	-0.0013	-0.66091627
5	jgi|Pycco1|1435997	7059	24.34	TSIQAAQDIWK		5.01	0.002	2	1260.6566	1260.6587	-0.0021	-1.6657958
5	jgi|Pycco1|1435997	7219	24.78	IFGAGHEVPAYEYGTLSR		5.01	0.0000000000059	3	1966.9685	1966.9662	0.0024	1.2201532
5	jgi|Pycco1|1435997	7456	25.45	IFGAGHEVPAYEYGTLSR		5.01	0.00000000000014	3	1966.966	1966.9662	-0.0002	-0.10167943
5	jgi|Pycco1|1435997	7526	25.66	IFGAGHEVPAYEYGTLSR		5.01	0.000029	2	1966.9703	1966.9662	0.0042	2.135268
5	jgi|Pycco1|1435997	7555	25.74	SHGTTTVGTSIQAAQDIWK		5.01	0.00000000045	3	2001.005	2001.004	0.001	0.49974915
5	jgi|Pycco1|1435997	7567	25.78	SHGTTTVGTSIQAAQDIWK		5.01	0.0000000000000026	2	2001.0068	2001.004	0.0028	1.3992975
5	jgi|Pycco1|1435997	7690	26.13	IFGAGHEVPAYEYGTLSR		5.01	0.00000000000013	3	1966.9681	1966.9662	0.002	1.0167944
5	jgi|Pycco1|1435997	7745	26.3	PNLETVINAGVR		5.01	0.00000077	2	1282.713	1282.7118	0.0012	0.9355181
5	jgi|Pycco1|1435997	7808	26.5	IFGAGHEVPAYEYGTLSR		5.01	0.000013	2	1966.9701	1966.9662	0.0039	1.982749
5	jgi|Pycco1|1435997	7910	26.8	IFGAGHEVPAYEYGTLSR		5.01	0.0000000000055	3	1966.9663	1966.9662	0.0002	0.10167943
5	jgi|Pycco1|1435997	7973	26.99	PNLETVINAGVR		5.01	0.00000005	2	1282.7129	1282.7118	0.001	0.7795984
5	jgi|Pycco1|1435997	8042	27.19	IFGAGHEVPAYEYGTLSR		5.01	0.00000001	2	1966.9714	1966.9662	0.0053	2.6945047
5	jgi|Pycco1|1435997	8044	27.2	TVGTSIQAAQDIWK		5.01	0.00028	2	1517.798	1517.7963	0.0017	1.1200448
5	jgi|Pycco1|1435997	8104	27.37	NPDPYPPSLDTYLTNK		5.01	0.0025	2	1834.8883	1834.8862	0.0021	1.144485
5	jgi|Pycco1|1435997	8134	27.45	NPDPYPPSLDTYLTNK		5.01	0.000022	3	1834.8884	1834.8862	0.0022	1.1989844
5	jgi|Pycco1|1435997	8140	27.47	IFGAGHEVPAYEYGTLSR		5.01	0.000000000000029	3	1966.9686	1966.9662	0.0024	1.2201532
5	jgi|Pycco1|1435997	8277	27.87	TVGTSIQAAQDIWK		5.01	0.00018	2	1517.8014	1517.7963	0.0051	3.360135
5	jgi|Pycco1|1435997	8332	28.04	NPDPYPPSLDTYLTNK		5.01	0.0000024	2	1834.8878	1834.8862	0.0016	0.8719886
5	jgi|Pycco1|1435997	8363	28.15	IFGAGHEVPAYEYGTLSR		5.01	0.0000000000021	3	1966.9683	1966.9662	0.0021	1.067634
5	jgi|Pycco1|1435997	8498	28.54	SRPNLETVINAGVR		5.01	0.000042	3	1525.8472	1525.8448	0.0022	1.4418242
5	jgi|Pycco1|1435997	8501	28.55	GTTTVGTSIQAAQDIWK		5.01	0.000097	2	1776.9144	1776.9131	0.0013	0.7316058
5	jgi|Pycco1|1435997	8592	28.82	IFGAGHEVPAYEYGTLSR		5.01	0.0000000021	3	1966.9675	1966.9662	0.0013	0.66091627
5	jgi|Pycco1|1435997	8640	28.97	SHGTTTVGTSIQAAQDIWK		5.01	0.00000029	3	2001.0068	2001.004	0.0028	1.3992975
5	jgi|Pycco1|1435997	8791	29.42	QPVGVGFSHGTTTVGTSIQAAQDIWK		5.01	0.000025	3	2685.3691	2685.3635	0.0057	2.1226177
5	jgi|Pycco1|1435997	8807	29.46	SRPNLETVINAGVR		5.01	0.00000000000085	3	1525.8496	1525.8448	0.0046	3.0147235
5	jgi|Pycco1|1435997	8820	29.5	IFGAGHEVPAYEYGTLSR		5.01	0.00000000012	3	1966.9667	1966.9662	0.0005	0.2541986
5	jgi|Pycco1|1435997	8919	29.79	SHGTTTVGTSIQAAQDIWK		5.01	0.00000019	3	2001.0099	2001.004	0.0059	2.94852
5	jgi|Pycco1|1435997	9050	30.18	SRPNLETVINAGVR		5.01	0.000021	3	1525.8503	1525.8448	0.0054	3.5390232
5	jgi|Pycco1|1435997	9131	30.45	IDQPVGVGFSHGTTTVGTSIQAAQDIWK		5.01	0.00000011	3	2913.4812	2913.4746	0.0067	2.2996597
5	jgi|Pycco1|1435997	9137	30.46	SHGTTTVGTSIQAAQDIWK		5.01	0.0000000000062	3	2001.0121	2001.004	0.0081	4.047968
5	jgi|Pycco1|1435997	9348	31.12	YIDQPVGVGFSHGTTTVGTSIQAAQDIWK		5.01	0.000000037	3	3076.538	3076.5378	0.0002	0.06500814
5	jgi|Pycco1|1435997	9355	31.14	SHGTTTVGTSIQAAQDIWK		5.01	0.00000000028	3	2001.0059	2001.004	0.0018	0.8995484
5	jgi|Pycco1|1435997	9398	31.28	FSAEYAQQQFANF		5.01	0.0012	2	1550.6904	1550.6915	-0.001	-0.6448736
5	jgi|Pycco1|1435997	9573	31.83	SHGTTTVGTSIQAAQDIWK		5.01	0.00000000013	3	2001.0048	2001.004	0.0008	0.3997993
5	jgi|Pycco1|1435997	9643	32.05	FSHGTTTVGTSIQAAQDIWK		5.01	0.000000059	3	2148.0764	2148.0725	0.004	1.8621346
5	jgi|Pycco1|1435997	9665	32.12	SVTLNPNSWNEVSNML	M15:+15.99491	5.01	0.0005	2	1820.8514	1820.8488	0.0027	1.482825
5	jgi|Pycco1|1435997	9774	32.48	FSHGTTTVGTSIQAAQDIWK		5.01	0.0042	2	2148.0747	2148.0725	0.0023	1.0707275
5	jgi|Pycco1|1435997	9853	32.73	FSHGTTTVGTSIQAAQDIWK		5.01	0.000000059	3	2148.074	2148.0725	0.0015	0.6983005
5	jgi|Pycco1|1435997	9931	32.97	DFALWTESYGGHYGPT		5.01	0.00077	2	1800.7891	1800.7867	0.0022	1.2216882
5	jgi|Pycco1|1435997	10029	33.28	FLQIFFSDSR		5.01	0.00026	2	1259.6415	1259.6423	-0.0009	-0.7144885
5	jgi|Pycco1|1435997	10066	33.41	FSHGTTTVGTSIQAAQDIWK		5.01	0.000019	3	2148.0732	2148.0725	0.0007	0.32587355
5	jgi|Pycco1|1435997	10493	34.74	IDQPVGVGFSHGTTTVGTSIQAAQDIWK		5.01	0.000000036	3	2913.4788	2913.4746	0.0042	1.4415777
5	jgi|Pycco1|1435997	10655	35.28	FLQIFFSDSR		5.01	0.0031	2	1259.6427	1259.6423	0.0004	0.31755045
5	jgi|Pycco1|1435997	10680	35.37	YIDQPVGVGFSHGTTTVGTSIQAAQDIWK		5.01	0.00021	3	3076.5432	3076.5378	0.0052	1.6902117
5	jgi|Pycco1|1435997	10696	35.42	IDQPVGVGFSHGTTTVGTSIQAAQDIWK		5.01	0.00000000052	3	2913.4788	2913.4746	0.0041	1.4072545
5	jgi|Pycco1|1435997	10862	35.95	FLQIFFSDSR		5.01	0.00029	2	1259.6433	1259.6423	0.001	0.7938762
5	jgi|Pycco1|1435997	10887	36.04	YIDQPVGVGFSHGTTTVGTSIQAAQDIWK		5.01	0.000000000000001	3	3076.5432	3076.5378	0.0054	1.7552198
5	jgi|Pycco1|1435997	10903	36.09	IDQPVGVGFSHGTTTVGTSIQAAQDIWK		5.01	0.0000000061	3	2913.4778	2913.4746	0.0032	1.0983449
5	jgi|Pycco1|1435997	11061	36.63	FLQIFFSDSR		5.01	0.00039	2	1259.6425	1259.6423	0.0001	0.07938761
5	jgi|Pycco1|1435997	11082	36.7	YIDQPVGVGFSHGTTTVGTSIQAAQDIWK		5.01	0.00000000000061	3	3076.5437	3076.5378	0.0057	1.852732
5	jgi|Pycco1|1435997	11248	37.3	FLQIFFSDSR		5.01	0.00056	2	1259.643	1259.6423	0.0006	0.47632572
5	jgi|Pycco1|1435997	11269	37.38	YIDQPVGVGFSHGTTTVGTSIQAAQDIWK		5.01	0.000000000035	3	3076.5479	3076.538	0.01	3.2504067
5	jgi|Pycco1|1435997	11881	39.66	NNPDTAPLTIWLNGGPGSSSMIGLFQEHGPCR	C31:+57.02146 - M21:+15.99491	5.01	0.0000000000032	3	3439.6223	3439.6162	0.0062	1.8025267
5	jgi|Pycco1|1435997	11922	39.82	FLGVGDGLTDPLTQYPGYISYAASNPYHPLVSQTTINR		5.01	0.0065	3	4126.0703	4126.056	0.014	3.3930707
6	jgi|Pycco1|1507511	1835	9.44	ASGEDTSLR		6.01	0.00017	2	935.4453	935.4433	0.002	2.1380239
6	jgi|Pycco1|1507511	1948	9.78	FTTAVQHR		6.01	0.000008	2	959.50916	959.5062	0.003	3.1266081
6	jgi|Pycco1|1507511	2368	11.08	GYVTANTGGGR		6.01	0.000089	2	1052.5127	1052.5125	0.0004	0.380043
6	jgi|Pycco1|1507511	2525	11.58	EGATFASR		6.01	0.0061	2	838.4053	838.4058	-0.0005	-0.5963699
6	jgi|Pycco1|1507511	2815	12.44	EGATFASR		6.01	0.0073	2	838.40533	838.4058	-0.0005	-0.5963699
6	jgi|Pycco1|1507511	3403	14.15	SGIASNAAVATGR		6.01	0.00000047	2	1174.6184	1174.6179	0.0005	0.42567036
6	jgi|Pycco1|1507511	3650	14.9	VLNNIGPDGSK		6.01	0.0000026	2	1113.5913	1113.5903	0.001	0.89799637
6	jgi|Pycco1|1507511	5039	18.69	QGVLNNIGPDGSK		6.01	0.00016	2	1298.6711	1298.6703	0.0009	0.6930165
6	jgi|Pycco1|1507511	5290	19.37	YTPADGGLAEQYSR		6.01	0.0000000072	2	1527.7096	1527.7078	0.0018	1.1782359
6	jgi|Pycco1|1507511	5310	19.42	YTPADGGLAEQYSR		6.01	0.00014	3	1527.7075	1527.7078	-0.0003	-0.19637264
6	jgi|Pycco1|1507511	5825	20.82	VYVDAFR		6.01	0.0055	2	869.45154	869.452	-0.0004	-0.46005988
6	jgi|Pycco1|1507511	6044	21.41	AAALTAFAAR		6.01	0.00021	2	962.5421	962.5422	-0.0001	-0.10389155
6	jgi|Pycco1|1507511	6754	23.45	QGVLNNIGPDGSK	Q1:-17.02655	6.01	0.00022	2	1281.6437	1281.6438	-0.0001	-0.0780248
6	jgi|Pycco1|1507511	6804	23.59	QSSAADAYVASESPIAK	Q1:-17.02655	6.01	0.00000000088	2	1677.797	1677.797	0	0
6	jgi|Pycco1|1507511	6816	23.63	QSSAADAYVASESPIAK		6.01	0.0000018	2	1694.8273	1694.8236	0.0037	2.183118
6	jgi|Pycco1|1507511	7082	24.41	SIYTINSGIASNAAVATGR		6.01	0.0000000004	2	1865.9808	1865.972	0.0088	4.7160406
6	jgi|Pycco1|1507511	7112	24.49	SIYTINSGIASNAAVATGR		6.01	0.000000000021	3	1865.974	1865.972	0.0021	1.1254188
6	jgi|Pycco1|1507511	7326	25.09	SIYTINSGIASNAAVATGR		6.01	0.0000000000098	2	1865.9742	1865.972	0.0022	1.1790102
6	jgi|Pycco1|1507511	7570	25.79	SIYTINSGIASNAAVATGR		6.01	0.0000000000048	2	1865.9752	1865.972	0.0032	1.7149237
6	jgi|Pycco1|1507511	7581	25.82	TFADGFLAVNAK		6.01	0.00024	2	1253.6538	1253.653	0.001	0.797669
6	jgi|Pycco1|1507511	7795	26.47	SIYTINSGIASNAAVATGR		6.01	0.0000000000042	2	1865.9799	1865.972	0.0079	4.2337184
6	jgi|Pycco1|1507511	7969	26.98	LLIDQFASGEDTSLR		6.01	0.000023	2	1664.8535	1664.8494	0.004	2.4026198
6	jgi|Pycco1|1507511	8028	27.15	SIYTINSGIASNAAVATGR		6.01	0.000000000074	2	1865.9729	1865.972	0.0009	0.48232234
6	jgi|Pycco1|1507511	8234	27.75	KFNGQVTWESDPNNQITTPSGGSFTQNDVWR		6.01	0.000000000007	3	3510.6433	3510.631	0.012	3.418189
6	jgi|Pycco1|1507511	8290	27.91	TFADGFLAVNAK		6.01	0.0000075	2	1253.6534	1253.653	0.0006	0.47860134
6	jgi|Pycco1|1507511	8390	28.22	SSGISTGTYPASSSTYATLTSAIR		6.01	0.00000000000054	2	2379.178	2379.168	0.01	4.2031503
6	jgi|Pycco1|1507511	8404	28.26	SSGISTGTYPASSSTYATLTSAIR		6.01	0.0000000013	3	2379.1697	2379.168	0.0017	0.71453553
6	jgi|Pycco1|1507511	8440	28.37	SIYTINSGIASNAAVATGR		6.01	0.00000000023	2	1865.9751	1865.972	0.0031	1.6613326
6	jgi|Pycco1|1507511	8513	28.58	TFADGFLAVNAK		6.01	0.0000014	2	1253.6539	1253.653	0.0011	0.8774358
6	jgi|Pycco1|1507511	8678	29.08	DANTVLTSIHTFD		6.01	0.0026	2	1433.6904	1433.691	-0.0007	-0.48825023
6	jgi|Pycco1|1507511	8694	29.13	SIYTINSGIASNAAVATGR		6.01	0.0000037	2	1865.9794	1865.972	0.0074	3.9657617
6	jgi|Pycco1|1507511	8718	29.2	LLIDQFASGEDTSLR		6.01	0.000015	2	1664.8558	1664.8494	0.0064	3.8441918
6	jgi|Pycco1|1507511	8742	29.27	TFADGFLAVNAK		6.01	0.00000097	2	1253.6548	1253.653	0.0019	1.515571
6	jgi|Pycco1|1507511	8751	29.3	LLIDQFASGEDTSLR		6.01	0.0000017	3	1664.8514	1664.8494	0.0021	1.2613753
6	jgi|Pycco1|1507511	8948	29.88	LLIDQFASGEDTSLR		6.01	0.0000000091	2	1664.851	1664.8494	0.0015	0.9009824
6	jgi|Pycco1|1507511	8973	29.95	TFADGFLAVNAK		6.01	0.008	2	1253.655	1253.653	0.0021	1.6751047
6	jgi|Pycco1|1507511	9095	30.33	AGIVVASPSTSNPNYLYTWTR		6.01	0.0000000058	2	2297.1636	2297.1565	0.0072	3.1343098
6	jgi|Pycco1|1507511	9134	30.45	FNGQVTWESDPNNQITTPSGGSFTQNDVWR		6.01	0.0001	3	3382.54	3382.5364	0.0036	1.0642902
6	jgi|Pycco1|1507511	9164	30.55	LLIDQFASGEDTSLR		6.01	0.0000000065	2	1664.849	1664.8494	-0.0005	-0.30032748
6	jgi|Pycco1|1507511	9172	30.57	DANTVLTSIHTFDPAAGCDAATFQPCSDK	C18:+57.02146 - C26:+57.02146	6.01	0.00000000013	3	3110.3862	3110.3833	0.0029	0.93236095
6	jgi|Pycco1|1507511	9209	30.69	TFADGFLAVNAK		6.01	0.0093	2	1253.6544	1253.653	0.0016	1.2762703
6	jgi|Pycco1|1507511	9259	30.86	AGIVVASPSTSNPNYLYTWTR		6.01	0.00000008	3	2297.1545	2297.1565	-0.0019	-0.8271095
6	jgi|Pycco1|1507511	9312	31.01	AGIVVASPSTSNPNYLYTWTR		6.01	0.0000024	2	2297.1604	2297.1565	0.0038	1.654219
6	jgi|Pycco1|1507511	9429	31.37	KFNGQVTWESDPNNQITTPSGGSFTQNDVWR		6.01	0.000022	3	3510.6384	3510.6313	0.0072	2.050913
6	jgi|Pycco1|1507511	9476	31.54	AGIVVASPSTSNPNYLYTWTR		6.01	0.00000027	3	2297.159	2297.1565	0.0025	1.0883019
6	jgi|Pycco1|1507511	9528	31.69	AGIVVASPSTSNPNYLYTWTR		6.01	0.0000031	2	2297.1594	2297.1565	0.0029	1.2624303
6	jgi|Pycco1|1507511	9637	32.04	SIYTINSGIASNAAVATGR		6.01	0.0000000078	2	1865.9722	1865.972	0.0002	0.10718273
6	jgi|Pycco1|1507511	9655	32.09	KFNGQVTWESDPNNQITTPSGGSFTQNDVWR		6.01	0.000000011	3	3510.6265	3510.6313	-0.0048	-1.3672755
6	jgi|Pycco1|1507511	9731	32.33	DANTVLTSIHTFDPAAGCDAATFQPCSDK	C18:+57.02146 - C26:+57.02146	6.01	0.000013	3	3110.385	3110.3833	0.0017	0.5465565
6	jgi|Pycco1|1507511	9815	32.61	FNIDETAFTDAWGR		6.01	0.000037	2	1642.7485	1642.75	-0.0015	-0.913103
6	jgi|Pycco1|1507511	9845	32.71	SIYTINSGIASNAAVATGR		6.01	0.00000000046	2	1865.9772	1865.972	0.0052	2.7867513
6	jgi|Pycco1|1507511	9946	33.02	DANTVLTSIHTFDPAAGCDAATFQPCSDK	C18:+57.02146 - C26:+57.02146	6.01	0.000000021	3	3110.3877	3110.3833	0.0043	1.3824663
6	jgi|Pycco1|1507511	10036	33.31	FNIDETAFTDAWGR		6.01	0.0000000058	2	1642.7474	1642.75	-0.0027	-1.6435856
6	jgi|Pycco1|1507511	10161	33.7	DANTVLTSIHTFDPAAGCDAATFQPCSDK	C18:+57.02146 - C26:+57.02146	6.01	0.000000018	3	3110.3813	3110.3833	-0.002	-0.6430076
6	jgi|Pycco1|1507511	10162	33.7	DANTVLTSIHTFDPAAGCDAATFQPCSDK	C18:+57.02146 - C26:+57.02146	6.01	0.000000018	3	3110.385	3110.3833	0.0016	0.514406
6	jgi|Pycco1|1507511	10168	33.72	SIYTINSGIASNAAVATGR		6.01	0.000000016	2	1865.9714	1865.972	-0.0006	-0.32154825
6	jgi|Pycco1|1507511	10256	33.99	FNIDETAFTDAWGR		6.01	0.00000021	2	1642.7512	1642.75	0.0011	0.6696089
6	jgi|Pycco1|1507511	10387	34.41	FNIDETAFTDAWGRPQR		6.01	0.00017	3	2023.963	2023.9625	0.0005	0.24704017
6	jgi|Pycco1|1507511	10556	34.96	SIYTINSGIASNAAVATGR		6.01	0.00000000023	2	1865.9756	1865.972	0.0036	1.9292893
6	jgi|Pycco1|1507511	10595	35.08	FNIDETAFTDAWGRPQR		6.01	0.0002	3	2023.961	2023.9625	-0.0015	-0.74112046
6	jgi|Pycco1|1507511	10772	35.65	SIYTINSGIASNAAVATGR		6.01	0.00000000094	2	1865.974	1865.972	0.002	1.0718274
6	jgi|Pycco1|1507511	11651	38.78	SIYTINSGIASNAAVATGR		6.01	0.000000064	2	1865.9779	1865.972	0.006	3.2154825
6	jgi|Pycco1|1507511	12029	40.22	GLIDDFTSAEAILQQVPNPSGTVSTGGLGEPK		6.01	0.000017	3	3198.625	3198.617	0.0082	2.563608
6	jgi|Pycco1|1507511	12205	40.89	GLIDDFTSAEAILQQVPNPSGTVSTGGLGEPK		6.01	0.0000000000000021	3	3198.6257	3198.617	0.0089	2.7824526
6	jgi|Pycco1|1507511	13397	45.48	SIYTINSGIASNAAVATGR		6.01	0.0000000033	2	1865.9701	1865.972	-0.0019	-1.018236
6	jgi|Pycco1|1507511	13441	45.63	NDGTPLSAVDLTWSYAAALTAFAAR		6.01	0.000000000000001	3	2582.2913	2582.289	0.0022	0.85195726
6	jgi|Pycco1|1507511	13449	45.66	NDGTPLSAVDLTWSYAAALTAFAAR		6.01	0.00000000000001	2	2582.298	2582.289	0.0092	3.5627306
6	jgi|Pycco1|1507511	13452	45.67	IGQSSVVSGYTTQANNLLCFLQSYWNPSGGYVTAN	C19:+57.02146	6.01	0.00000064	3	3796.8032	3796.792	0.012	3.160563
7	jgi|Pycco1|1367686	2165	10.47	ANELCGAGNR	C5:+57.02146	7.01	0.0000053	2	1061.4781	1061.4797	-0.0015	-1.4131217
7	jgi|Pycco1|1367686	2451	11.35	GCLQEPDGSR	C2:+57.02146	7.01	0.0000000042	2	1118.4901	1118.4899	0.0001	0.08940627
7	jgi|Pycco1|1367686	2643	11.92	GCFTDQGAR	C2:+57.02146	7.01	0.00055	2	1011.43097	1011.4317	-0.0007	-0.69208825
7	jgi|Pycco1|1367686	2677	12.03	GCLQEPDGSR	C2:+57.02146	7.01	0.0008	2	1118.4888	1118.4899	-0.0011	-0.9834689
7	jgi|Pycco1|1367686	3178	13.5	VTLNEGTTDTMR	M11:+15.99491	7.01	0.00000088	2	1353.6327	1353.632	0.0008	0.5910026
7	jgi|Pycco1|1367686	4035	15.96	LYDPSQPVGSR		7.01	0.00000023	2	1218.6119	1218.6118	0.0002	0.16412118
7	jgi|Pycco1|1367686	4066	16.04	SGDPIHLCGGEAR	C8:+57.02146	7.01	0.00000041	3	1368.6332	1368.6329	0.0002	0.14613122
7	jgi|Pycco1|1367686	4132	16.22	SGDPIHLCGGEAR	C8:+57.02146	7.01	0.00000000000027	2	1368.6338	1368.6329	0.0009	0.65759045
7	jgi|Pycco1|1367686	5030	18.66	ISGSDPETPGLPEETR		7.01	0.00000031	2	1684.8073	1684.8029	0.0044	2.6115816
7	jgi|Pycco1|1367686	5117	18.89	LYHSESTLLPDGR		7.01	0.000098	3	1487.7498	1487.7493	0.0004	0.2688625
7	jgi|Pycco1|1367686	5362	19.57	LYHSESTLLPDGR		7.01	0.00013	3	1487.7484	1487.7493	-0.0009	-0.60494065
7	jgi|Pycco1|1367686	5373	19.59	ILDGPTPSHSNWVR		7.01	0.0000054	3	1578.8024	1578.8027	-0.0003	-0.19001742
7	jgi|Pycco1|1367686	5378	19.61	LYHSESTLLPDGR		7.01	0.0000000000023	2	1487.7468	1487.7493	-0.0025	-1.6803906
7	jgi|Pycco1|1367686	5392	19.64	GGPGPIDVNPVK		7.01	0.0000000000055	2	1149.6266	1149.6267	-0.0001	-0.08698475
7	jgi|Pycco1|1367686	5619	20.25	LYHSESTLLPDGR		7.01	0.000085	3	1487.7491	1487.7493	-0.0002	-0.13443124
7	jgi|Pycco1|1367686	5635	20.3	LYHSESTLLPDGR		7.01	0.00000000085	2	1487.7523	1487.7493	0.003	2.016469
7	jgi|Pycco1|1367686	5679	20.42	EENVDELSLQR		7.01	0.0000014	2	1331.6447	1331.6442	0.0004	0.30038056
7	jgi|Pycco1|1367686	5696	20.46	AACYVDNAFGR	C3:+57.02146	7.01	0.00000075	2	1243.5535	1243.5529	0.0006	0.4824886
7	jgi|Pycco1|1367686	5718	20.52	GPPDQNPGGPGPIDVNPVK		7.01	0.000000011	2	1854.9388	1854.9349	0.004	2.15641
7	jgi|Pycco1|1367686	5871	20.94	LYHSESTLLPDGR		7.01	0.000051	3	1487.7493	1487.7493	0	0
7	jgi|Pycco1|1367686	5903	21.02	LYHSESTLLPDGR		7.01	0.000041	2	1487.7524	1487.7493	0.0032	2.1509
7	jgi|Pycco1|1367686	6169	21.76	LYHSESTLLPDGR		7.01	0.0091	3	1487.7499	1487.7493	0.0006	0.40329376
7	jgi|Pycco1|1367686	6600	23	VLISGSDPETPGLPEETR		7.01	0.00000024	2	1896.9626	1896.9553	0.0073	3.848272
7	jgi|Pycco1|1367686	6637	23.1	VLISGSDPETPGLPEETR		7.01	0.00000096	3	1896.9535	1896.9553	-0.0019	-1.001605
7	jgi|Pycco1|1367686	6969	24.06	PTLCNIPCSGDPIHLCGGEAR	C4:+57.02146 - C8:+57.02146 - C16:+57.02146	7.01	0.0000044	3	2324.064	2324.0583	0.0056	2.409578
7	jgi|Pycco1|1367686	7133	24.55	VLISGSDPETPGLPEETRVE		7.01	0.00007	2	2125.0703	2125.0664	0.004	1.8822942
7	jgi|Pycco1|1367686	7179	24.67	VLISGSDPETPGLPEETRVE		7.01	0.00031	3	2125.0693	2125.0664	0.0031	1.458778
7	jgi|Pycco1|1367686	7278	24.94	SYAACYVDNAFGR	C5:+57.02146	7.01	0.0000013	2	1493.6449	1493.6482	-0.0034	-2.276306
7	jgi|Pycco1|1367686	7626	25.95	VYIPPYLTDGR		7.01	0.00000019	2	1293.6873	1293.6842	0.0031	2.3962574
7	jgi|Pycco1|1367686	7849	26.63	VYIPPYLTDGR		7.01	0.000000026	2	1293.6855	1293.6842	0.0014	1.0821806
7	jgi|Pycco1|1367686	8075	27.29	ILNPVTFDTVK		7.01	0.0037	2	1246.7046	1246.7046	0	0
7	jgi|Pycco1|1367686	8080	27.3	VYIPPYLTDGR		7.01	0.000038	2	1293.6852	1293.6842	0.0011	0.85028476
7	jgi|Pycco1|1367686	8444	28.38	LQLYEWNGVMNDWHTPANTGR	M10:+15.99491	7.01	0.000047	3	2518.1575	2518.1572	0.0001	0.03971158
7	jgi|Pycco1|1367686	8467	28.45	LQLYEWNGVMNDWHTPANTGR	M10:+15.99491	7.01	0.000077	2	2518.1687	2518.157	0.011	4.3682737
7	jgi|Pycco1|1367686	8471	28.46	TLPNMPGSVTSFLAGR	M5:+15.99491	7.01	0.0000000053	2	1663.8529	1663.8477	0.0053	3.1853876
7	jgi|Pycco1|1367686	8793	29.42	PNLQALLYDPSQPVGSR		7.01	0.0000058	2	1854.9708	1854.9713	-0.0004	-0.21563675
7	jgi|Pycco1|1367686	8956	29.9	VEVYIPPYLTDGR		7.01	0.0000051	2	1521.7961	1521.7952	0.001	0.6571187
7	jgi|Pycco1|1367686	9030	30.12	VEVYIPPYLTDGR		7.01	0.00026	3	1521.7963	1521.7952	0.001	0.6571187
7	jgi|Pycco1|1367686	9648	32.07	LQLYEWNGVMNDWHTPANTGR	M10:+15.99491	7.01	0.00036	3	2518.152	2518.1572	-0.0051	-2.0252905
7	jgi|Pycco1|1367686	9857	32.74	LQLYEWNGVMNDWHTPANTGR	M10:+15.99491	7.01	0.0000000026	3	2518.159	2518.1572	0.0016	0.6353853
7	jgi|Pycco1|1367686	10070	33.42	LQLYEWNGVMNDWHTPANTGR	M10:+15.99491	7.01	0.00004	3	2518.1592	2518.1572	0.002	0.7942316
7	jgi|Pycco1|1367686	10245	33.96	LSVYWNGVPPPPPPI		7.01	0.00045	2	1632.878	1632.8789	-0.0008	-0.48993224
7	jgi|Pycco1|1367686	10813	35.79	QAPATPNIPGTNYTFLGCFTDQGAR	C18:+57.02146 - Q1:-17.02655	7.01	0.00000076	3	2680.2515	2680.2463	0.0049	1.8281902
7	jgi|Pycco1|1367686	11261	37.35	VLISGSDPETPGLPEETRVEVYIPPYLTDGR		7.01	0.0049	3	3399.7424	3399.732	0.01	2.9414084
7	jgi|Pycco1|1367686	12189	40.83	AGLPMPWSYAACYVDNAFGR	C12:+57.02146 - M5:+15.99491	7.01	0.00000066	2	2262.02	2262.011	0.009	3.9787605
7	jgi|Pycco1|1367686	12198	40.87	AGLPMPWSYAACYVDNAFGR	C12:+57.02146 - M5:+15.99491	7.01	0.000000047	3	2262.0105	2262.011	-0.0006	-0.2652507
7	jgi|Pycco1|1367686	12371	41.5	AGLPMPWSYAACYVDNAFGR	C12:+57.02146 - M5:+15.99491	7.01	0.0000000052	2	2262.0166	2262.011	0.0055	2.4314647
7	jgi|Pycco1|1367686	12382	41.54	AGLPMPWSYAACYVDNAFGR	C12:+57.02146 - M5:+15.99491	7.01	0.000000000000001	3	2262.0134	2262.011	0.0023	1.0167944
7	jgi|Pycco1|1367686	12556	42.2	AGLPMPWSYAACYVDNAFGR	C12:+57.02146 - M5:+15.99491	7.01	0.0003	2	2262.0134	2262.011	0.0024	1.0610029
7	jgi|Pycco1|1367686	12643	42.53	QLVIGGWSLSSTFGVR	Q1:-17.02655	7.01	0.00049	2	1689.8982	1689.8962	0.0019	1.1243294
7	jgi|Pycco1|1367686	12682	42.67	QLVIGGWSLSSTFGVR		7.01	0.00036	2	1706.919	1706.9229	-0.0039	-2.2848132
8	jgi|Pycco1|1382005	1342	7.96	VGADKPYR		8.01	0.0022	2	905.48486	905.4844	0.0005	0.55219066
8	jgi|Pycco1|1382005	2514	11.54	FGSVDTGK		8.01	0.0031	2	810.3991	810.3996	-0.0005	-0.6169796
8	jgi|Pycco1|1382005	4355	16.81	TGSSNTWVGADKPYR		8.01	0.0000000068	3	1638.7928	1638.7875	0.0054	3.2951193
8	jgi|Pycco1|1382005	5072	18.77	SLNSVIGGEEGK		8.01	0.0000011	2	1189.6085	1189.6063	0.0022	1.8493513
8	jgi|Pycco1|1382005	5322	19.45	SLNSVIGGEEGK		8.01	0.0000015	2	1189.6068	1189.6063	0.0004	0.3362457
8	jgi|Pycco1|1382005	5578	20.14	SLNSVIGGEEGK		8.01	0.000013	2	1189.6067	1189.6063	0.0004	0.3362457
8	jgi|Pycco1|1382005	6343	22.27	NGELDFGSVDTGK		8.01	0.000015	2	1338.6179	1338.6176	0.0003	0.22411181
8	jgi|Pycco1|1382005	6894	23.85	NQSIGVASTAQGF		8.01	0.0006	2	1279.6289	1279.628	0.0007	0.54703397
8	jgi|Pycco1|1382005	7359	25.18	GALNGELDFGSVDTGK		8.01	0.000000000011	2	1579.7623	1579.7603	0.0021	1.3293157
8	jgi|Pycco1|1382005	7366	25.19	ALNGELDFGSVDTGK		8.01	0.00000000002	2	1522.7373	1522.7388	-0.0015	-0.98506725
8	jgi|Pycco1|1382005	7699	26.16	TSEGALNGELDFGSVDTGK		8.01	0.000000028	2	1896.8856	1896.8826	0.003	1.5815423
8	jgi|Pycco1|1382005	8082	27.31	YQPTTSEGALNGELDFGSVDTGK		8.01	0.0000073	2	2386.1157	2386.105	0.011	4.6100235
8	jgi|Pycco1|1382005	9021	30.1	GVGSPATQYTLLIDTGSSNTWVGADKPYR		8.01	0.00000076	3	3054.5146	3054.517	-0.0026	-0.8511984
8	jgi|Pycco1|1382005	9023	30.11	VGSPATQYTLLIDTGSSNTWVGADKPYR		8.01	0.0000000097	3	2997.499	2997.4956	0.0034	1.1342803
8	jgi|Pycco1|1382005	9179	30.6	FYSVYDTGNSQVGLATTQFTTAETN		8.01	0.0014	3	2715.2488	2715.2424	0.0063	2.320235
8	jgi|Pycco1|1382005	9269	30.89	SVGVGSPATQYTLLIDTGSSNTWVGADKPYR		8.01	0.0000000048	3	3240.6306	3240.618	0.013	4.0115805
8	jgi|Pycco1|1382005	9357	31.15	FYSVYDTGNSQVGLATTQFTTAETN		8.01	0.00000003	2	2715.247	2715.2424	0.0046	1.6941397
8	jgi|Pycco1|1382005	9397	31.27	FYSVYDTGNSQVGLATTQFTTAETN		8.01	0.0003	3	2715.242	2715.2424	-0.0006	-0.22097476
8	jgi|Pycco1|1382005	9574	31.83	FYSVYDTGNSQVGLATTQFTTAETN		8.01	0.000068	2	2715.2495	2715.2424	0.007	2.5780387
8	jgi|Pycco1|1382005	9610	31.95	FYSVYDTGNSQVGLATTQFTTAETN		8.01	0.00013	3	2715.2383	2715.2424	-0.0042	-1.5468231
8	jgi|Pycco1|1382005	10098	33.51	VGSPATQYTLLIDTGSSNTWVGADKPYR		8.01	0.000027	3	2997.503	2997.4956	0.0072	2.402005
8	jgi|Pycco1|1382005	10177	33.75	GVGSPATQYTLLIDTGSSNTWVGADKPYR		8.01	0.000005	3	3054.5198	3054.517	0.0027	0.8839368
8	jgi|Pycco1|1382005	10316	34.18	VGSPATQYTLLIDTGSSNTWVGADKPYR		8.01	0.000000000000029	3	2997.4998	2997.4956	0.004	1.3344474
8	jgi|Pycco1|1382005	10400	34.45	GVGSPATQYTLLIDTGSSNTWVGADKPYR		8.01	0.00018	3	3054.5254	3054.517	0.0081	2.6518104
8	jgi|Pycco1|1382005	10501	34.77	SVGVGSPATQYTLLIDTGSSNTWVGADKPYR		8.01	0.000000029	3	3240.6206	3240.6177	0.0029	0.89489114
8	jgi|Pycco1|1382005	10526	34.86	VGSPATQYTLLIDTGSSNTWVGADKPYR		8.01	0.0000051	3	2997.5034	2997.4956	0.0077	2.5688112
8	jgi|Pycco1|1382005	10709	35.46	SVGVGSPATQYTLLIDTGSSNTWVGADKPYR		8.01	0.000000013	3	3240.622	3240.6177	0.0044	1.3577659
8	jgi|Pycco1|1382005	10751	35.59	VGSPATQYTLLIDTGSSNTWVGADKPYR		8.01	0.0012	3	2997.5027	2997.4956	0.0069	2.3019216
8	jgi|Pycco1|1382005	10919	36.14	SVGVGSPATQYTLLIDTGSSNTWVGADKPYR		8.01	0.00000051	3	3240.6255	3240.6177	0.0079	2.4378066
8	jgi|Pycco1|1382005	12405	41.63	VSVSYGSGSFSGTEFVDTVTLAQSLVVK		8.01	0.000000000000001	3	2864.4604	2864.4568	0.0036	1.2567828
8	jgi|Pycco1|1382005	12585	42.31	VSVSYGSGSFSGTEFVDTVTLAQSLVVK		8.01	0.0000000000000018	3	2864.463	2864.4568	0.0061	2.1295485
8	jgi|Pycco1|1382005	12694	42.73	TGTTLLLLATDAFQAYQK		8.01	0.0027	2	1955.0577	1955.0488	0.0089	4.5523157
8	jgi|Pycco1|1382005	12709	42.78	TGTTLLLLATDAFQAYQK		8.01	0.000058	3	1955.0496	1955.0488	0.0007	0.3580473
8	jgi|Pycco1|1382005	12756	42.98	VSVSYGSGSFSGTEFVDTVTLAQSLVVK		8.01	0.00000000012	3	2864.4604	2864.4568	0.0035	1.2218722
8	jgi|Pycco1|1382005	12927	43.65	VSVSYGSGSFSGTEFVDTVTLAQSLVVK		8.01	0.00000000002	3	2864.4607	2864.4568	0.0039	1.3615147
8	jgi|Pycco1|1382005	13051	44.13	IYLVAADLGSESGQGLDFINGFVFLQR		8.01	0.00076	3	2929.5183	2929.51	0.0084	2.8673737
8	jgi|Pycco1|1382005	13117	44.39	VSVSYGSGSFSGTEFVDTVTLAQSLVVK		8.01	0.0015	3	2864.4565	2864.4568	-0.0004	-0.13964252
8	jgi|Pycco1|1382005	13282	45.07	VSVSYGSGSFSGTEFVDTVTLAQSLVVK		8.01	0.0000042	3	2864.464	2864.4568	0.0073	2.5484762
8	jgi|Pycco1|1382005	13288	45.09	IVDTGTTLLLLATDAFQAYQK		8.01	0.0022	3	2282.2249	2282.2283	-0.0034	-1.4897721
8	jgi|Pycco1|1382005	13330	45.24	IVDTGTTLLLLATDAFQAYQK		8.01	0.0000000032	2	2282.236	2282.2283	0.0079	3.461529
8	jgi|Pycco1|1382005	13459	45.69	AGIVDTGTTLLLLATDAFQAYQK		8.01	0.00000000059	2	2410.292	2410.2869	0.0051	2.1159308
8	jgi|Pycco1|1382005	13478	45.74	ATGATLDNATGLLTLTEQQFENLQSLF		8.01	0.0000034	3	2896.4578	2896.458	-0.0002	-0.06904986
8	jgi|Pycco1|1382005	13495	45.8	ATGATLDNATGLLTLTEQQFENLQSLFF		8.01	0.00000035	3	3043.5327	3043.5264	0.0064	2.1028237
8	jgi|Pycco1|1382005	13497	45.8	VSVSYGSGSFSGTEFVDTVTLAQSLVVK		8.01	0.000000077	3	2864.4548	2864.4568	-0.002	-0.69821274
8	jgi|Pycco1|1382005	13509	45.85	IVDTGTTLLLLATDAFQAYQK		8.01	0.0000048	3	2282.233	2282.2283	0.0047	2.059391
9	jgi|Pycco1|320973	2549	11.65	TSGLAAHVSAAK		9.01	0.000044	2	1112.6061	1112.6063	-0.0002	-0.1797581
9	jgi|Pycco1|320973	2847	12.53	YLDNAPDR		9.01	0.00017	2	963.45435	963.4535	0.0009	0.9341395
9	jgi|Pycco1|320973	3782	15.26	ETCDSATPTSTCDNDQAMFK	C3:+57.02146 - C12:+57.02146 - M18:+15.99491	9.01	0.0000021	3	2294.886	2294.885	0.0009	0.3921765
9	jgi|Pycco1|320973	3895	15.58	ATLSTAASVASR		9.01	0.0000037	2	1134.6134	1134.6118	0.0017	1.4983099
9	jgi|Pycco1|320973	4273	16.59	AATLSTAASVASR		9.01	0.000027	2	1205.6536	1205.6489	0.0047	3.8983157
9	jgi|Pycco1|320973	4336	16.76	GSSTFDVADNTR		9.01	0.000011	2	1269.5758	1269.571	0.0048	3.7808046
9	jgi|Pycco1|320973	5041	18.69	AQCAATLSTAASVASR	C3:+57.02146	9.01	0.000000004	3	1564.7753	1564.7751	0.0001	0.063906945
9	jgi|Pycco1|320973	5069	18.77	IGQLALQQDR		9.01	0.000069	2	1141.6328	1141.6328	0	0
9	jgi|Pycco1|320973	5144	18.96	AQCAATLSTAASVASR	C3:+57.02146	9.01	0.0000000001	2	1564.7748	1564.7751	-0.0004	-0.25562778
9	jgi|Pycco1|320973	5152	18.98	FGDQTYLTNAQK		9.01	0.000000054	2	1385.6729	1385.67	0.0029	2.0928502
9	jgi|Pycco1|320973	5393	19.65	AQCAATLSTAASVASR	C3:+57.02146	9.01	0.000000000047	2	1564.7766	1564.7751	0.0014	0.89469725
9	jgi|Pycco1|320973	5399	19.66	FGDQTYLTNAQK		9.01	0.00058	2	1385.6693	1385.67	-0.0006	-0.43300354
9	jgi|Pycco1|320973	5420	19.72	LADGSSTFDVADNTR		9.01	0.000000000044	2	1568.7192	1568.7191	0.0001	0.06374627
9	jgi|Pycco1|320973	5643	20.32	AQCAATLSTAASVASR	C3:+57.02146	9.01	0.0000000046	2	1564.775	1564.7751	-0.0001	-0.063906945
9	jgi|Pycco1|320973	5650	20.34	FGDQTYLTNAQK		9.01	0.00025	2	1385.6716	1385.67	0.0017	1.2268434
9	jgi|Pycco1|320973	5926	21.09	AQCAATLSTAASVASR	C3:+57.02146	9.01	0.000000000085	2	1564.7758	1564.7751	0.0005	0.31953475
9	jgi|Pycco1|320973	6564	22.91	QGGSLFTAQTQTSGLAAHVSAAK		9.01	0.00000017	3	2231.145	2231.1418	0.0031	1.3894231
9	jgi|Pycco1|320973	6604	23.01	HLQFYLDNAPDR		9.01	0.000043	3	1488.722	1488.7234	-0.0014	-0.94040304
9	jgi|Pycco1|320973	6605	23.02	HLQFYLDNAPDR		9.01	0.00000000075	2	1488.7236	1488.7234	0.0001	0.06717164
9	jgi|Pycco1|320973	6838	23.69	HLQFYLDNAPDR		9.01	0.000034	3	1488.7231	1488.7234	-0.0003	-0.20151494
9	jgi|Pycco1|320973	6845	23.71	HLQFYLDNAPDR		9.01	0.00000067	2	1488.7255	1488.7234	0.0021	1.4106045
9	jgi|Pycco1|320973	7117	24.5	HLQFYLDNAPDR		9.01	0.0015	3	1488.7222	1488.7234	-0.0012	-0.8060598
9	jgi|Pycco1|320973	7158	24.61	HLQFYLDNAPDR		9.01	0.000065	2	1488.7195	1488.7234	-0.0039	-2.6196942
9	jgi|Pycco1|320973	7495	25.57	HLQFYLDNAPDR		9.01	0.0000015	3	1488.7246	1488.7234	0.0012	0.8060598
9	jgi|Pycco1|320973	7735	26.27	HLQFYLDNAPDR		9.01	0.0001	3	1488.7212	1488.7234	-0.0022	-1.4777762
9	jgi|Pycco1|320973	7957	26.94	HLQFYLDNAPDR		9.01	0.0000047	3	1488.7241	1488.7234	0.0007	0.47020152
9	jgi|Pycco1|320973	8178	27.58	HLQFYLDNAPDR		9.01	0.00012	2	1488.7296	1488.7234	0.0062	4.1646423
9	jgi|Pycco1|320973	8193	27.62	HLQFYLDNAPDR		9.01	0.00000024	3	1488.7236	1488.7234	0.0002	0.13434328
9	jgi|Pycco1|320973	8401	28.25	HLQFYLDNAPDR		9.01	0.0000038	2	1488.7253	1488.7234	0.0019	1.2762613
9	jgi|Pycco1|320973	8535	28.65	HLQFYLDNAPDR		9.01	0.00000063	3	1488.7233	1488.7234	-0.0002	-0.13434328
9	jgi|Pycco1|320973	8683	29.1	HLQFYLDNAPDR		9.01	0.000023	2	1488.7225	1488.7234	-0.0009	-0.6045448
9	jgi|Pycco1|320973	8881	29.68	HLQFYLDNAPDR		9.01	0.00000002	3	1488.7268	1488.7234	0.0033	2.2166643
9	jgi|Pycco1|320973	8984	29.99	HLQFYLDNAPDR		9.01	0.00011	2	1488.7205	1488.7234	-0.003	-2.0151494
9	jgi|Pycco1|320973	12375	41.52	NAITNELFLYTSASAYLR		9.01	0.0000011	3	2047.0466	2047.0499	-0.0032	-1.5632252
9	jgi|Pycco1|320973	12387	41.56	NAITNELFLYTSASAYLR		9.01	0.0000000000028	2	2047.0599	2047.05	0.01	4.8850784
9	jgi|Pycco1|320973	12553	42.19	NAITNELFLYTSASAYLR		9.01	0.0000000000008	3	2047.0519	2047.0499	0.002	0.9770158
9	jgi|Pycco1|320973	12564	42.23	NAITNELFLYTSASAYLR		9.01	0.000000000051	2	2047.0563	2047.0499	0.0063	3.0775995
9	jgi|Pycco1|320973	12758	42.98	NAITNELFLYTSASAYLR		9.01	0.0028	2	2047.0432	2047.0499	-0.0067	-3.2730026
9	jgi|Pycco1|320973	12802	43.14	ATGDSSLLSEAEITLDATISLK		9.01	0.000054	3	2235.1616	2235.1606	0.0011	0.49213463
9	jgi|Pycco1|320973	12960	43.78	ATGDSSLLSEAEITLDATISLK		9.01	0.00000000003	2	2235.1672	2235.1606	0.0067	2.9975474
9	jgi|Pycco1|320973	12970	43.81	ATGDSSLLSEAEITLDATISLK		9.01	0.00000012	3	2235.1626	2235.1606	0.0019	0.85005075
9	jgi|Pycco1|320973	13310	45.16	ATGDSSLLSEAEITLDATISLK		9.01	0.00038	3	2235.1648	2235.1606	0.0041	1.8343201
10	jgi|Pycco1|1435229	1882	9.58	AANHNDDSTVPAGC	C14:+57.02146	10.01	0.0017	2	1428.5835	1428.5813	0.0022	1.5399894
10	jgi|Pycco1|1435229	2154	10.43	IISHENTHGLTNR		10.01	0.000021	3	1491.7665	1491.7667	-0.0002	-0.1340692
10	jgi|Pycco1|1435229	2244	10.7	QQPTTTANVNAAR		10.01	0.000005	2	1371.6987	1371.6979	0.0008	0.5832188
10	jgi|Pycco1|1435229	3523	14.53	YPSNPNQQPTTTANVNAAR		10.01	0.000000007	2	2043.9832	2043.9847	-0.0015	-0.7338607
10	jgi|Pycco1|1435229	3574	14.67	NYPSNPNQQPTTTANVNAAR		10.01	0.00000011	2	2158.0327	2158.0276	0.0051	2.3632693
10	jgi|Pycco1|1435229	4156	16.28	GLGVNAANHNDDSTVPAGC	C19:+57.02146	10.01	0.0089	3	1868.8201	1868.8196	0.0005	0.2675486
10	jgi|Pycco1|1435229	4165	16.3	AALVQAHGFSSTAR		10.01	0.00000099	3	1415.739	1415.7394	-0.0004	-0.28253788
10	jgi|Pycco1|1435229	4178	16.34	AALVQAHGFSSTAR		10.01	0.0000015	2	1415.7405	1415.7394	0.001	0.7063447
10	jgi|Pycco1|1435229	4345	16.78	GLGVNAANHNDDSTVPAGC	C19:+57.02146	10.01	0.000011	2	1868.8286	1868.8196	0.0091	4.8693843
10	jgi|Pycco1|1435229	4972	18.49	DAWIQADQNR		10.01	0.0021	2	1216.5712	1216.571	0.0003	0.24659474
10	jgi|Pycco1|1435229	5444	19.78	VFNYPSNPNQQPTTTANVNAAR		10.01	0.000000051	3	2404.1628	2404.1643	-0.0017	-0.7071064
10	jgi|Pycco1|1435229	5457	19.82	VFNYPSNPNQQPTTTANVNAAR		10.01	0.000000073	2	2404.1716	2404.1643	0.0072	2.9948034
10	jgi|Pycco1|1435229	6233	21.93	VLVSVQDSSGTDNANFATPPDGQSGQMR	M27:+15.99491	10.01	0.000022	3	2894.321	2894.3225	-0.0014	-0.4837056
10	jgi|Pycco1|1435229	6248	21.98	DGALENDIISHENTHGLTNR		10.01	0.000000000006	3	2206.0496	2206.0486	0.0008	0.36263934
10	jgi|Pycco1|1435229	6487	22.7	DGALENDIISHENTHGLTNR		10.01	0.00000000000042	3	2206.049	2206.0486	0.0004	0.18131967
10	jgi|Pycco1|1435229	6823	23.65	GSQSSTTSQSSSGLVFNYPSNPNQQPTTTANVNAAR		10.01	0.00000000027	3	3698.7407	3698.728	0.013	3.5147219
10	jgi|Pycco1|1435229	6829	23.67	LVFNYPSNPNQQPTTTANVNAAR		10.01	0.000000097	2	2517.2554	2517.2485	0.0068	2.7013624
10	jgi|Pycco1|1435229	6850	23.72	SQSSTTSQSSSGLVFNYPSNPNQQPTTTANVNAAR		10.01	0.0000000019	3	3641.7188	3641.707	0.012	3.295158
10	jgi|Pycco1|1435229	6870	23.78	LVFNYPSNPNQQPTTTANVNAAR		10.01	0.000000000019	3	2517.2527	2517.2485	0.0041	1.6287625
10	jgi|Pycco1|1435229	7198	24.72	SGLVFNYPSNPNQQPTTTANVNAAR		10.01	0.00000000069	3	2661.3093	2661.302	0.0073	2.7430184
10	jgi|Pycco1|1435229	8797	29.44	VDALSLQPCNPTFLTAR	C9:+57.02146	10.01	0.0002	2	1902.9824	1902.9746	0.0077	4.046297
10	jgi|Pycco1|1435229	9263	30.87	CILWNAFASR	C1:+57.02146	10.01	0.0000039	2	1237.6128	1237.6151	-0.0023	-1.8584131
10	jgi|Pycco1|1435229	9479	31.55	CILWNAFASR	C1:+57.02146	10.01	0.00015	2	1237.6151	1237.6151	0.0001	0.08080056
10	jgi|Pycco1|1435229	9590	31.88	TDATVPDYVLGQYVTDDPAGIR		10.01	0.0000000018	2	2366.16	2366.1516	0.0084	3.5500681
10	jgi|Pycco1|1435229	9600	31.91	TDATVPDYVLGQYVTDDPAGIR		10.01	0.000000067	3	2366.1514	2366.1516	-0.0001	-0.042262714
10	jgi|Pycco1|1435229	9612	31.95	MFLWDLTNPER	M1:+15.99491	10.01	0.00000000059	2	1437.6807	1437.6835	-0.0028	-1.9475774
10	jgi|Pycco1|1435229	9693	32.22	CILWNAFASR	C1:+57.02146	10.01	0.000035	2	1237.6154	1237.6151	0.0003	0.2424017
10	jgi|Pycco1|1435229	9800	32.56	TDATVPDYVLGQYVTDDPAGIR		10.01	0.00000000012	2	2366.1548	2366.1516	0.0033	1.3946698
10	jgi|Pycco1|1435229	9807	32.58	TDATVPDYVLGQYVTDDPAGIR		10.01	0.0000000000065	3	2366.1528	2366.1516	0.0013	0.54941535
10	jgi|Pycco1|1435229	9864	32.77	MFLWDLTNPER	M1:+15.99491	10.01	0.00000012	2	1437.6875	1437.6835	0.004	2.7822537
10	jgi|Pycco1|1435229	9906	32.89	CILWNAFASR	C1:+57.02146	10.01	0.00039	2	1237.6147	1237.6151	-0.0003	-0.2424017
10	jgi|Pycco1|1435229	10013	33.24	TDATVPDYVLGQYVTDDPAGIR		10.01	0.0000000052	2	2366.159	2366.1516	0.0075	3.169704
10	jgi|Pycco1|1435229	10018	33.25	TDATVPDYVLGQYVTDDPAGIR		10.01	0.00000028	3	2366.1519	2366.1516	0.0004	0.16905086
10	jgi|Pycco1|1435229	10087	33.47	MFLWDLTNPER	M1:+15.99491	10.01	0.0000059	2	1437.6836	1437.6835	0	0
10	jgi|Pycco1|1435229	10118	33.57	CILWNAFASR	C1:+57.02146	10.01	0.000052	2	1237.614	1237.6151	-0.001	-0.8080057
10	jgi|Pycco1|1435229	10333	34.24	CILWNAFASR	C1:+57.02146	10.01	0.00016	2	1237.6161	1237.6151	0.001	0.8080057
10	jgi|Pycco1|1435229	11685	38.91	ASYLVLPIFK		10.01	0.0039	2	1150.688	1150.6875	0.0005	0.43452287
10	jgi|Pycco1|1435229	11861	39.58	ASYLVLPIFK		10.01	0.0099	2	1150.6881	1150.6875	0.0006	0.5214274
10	jgi|Pycco1|1435229	12343	41.39	CILWNAFASR	C1:+57.02146 - C1:-17.02655	10.01	0.00043	2	1220.589	1220.5885	0.0005	0.4096385
11	jgi|Pycco1|1371481	1694	9.01	ISNNQGCHVAD	C7:+57.02146	11.01	0.002	2	1214.5225	1214.5223	0.0002	0.16467379
11		2642	11.92	GPNCPAPLK	C4:+57.02146	11.01 11.02	0.00017	2	953.4879	953.4877	0.0002	0.20975626
11	jgi|Pycco1|1371481	4363	16.83	RDCNFDVNPGPNS	C3:+57.02146	11.01	0.0026	2	1491.6348	1491.6285	0.0062	4.156531
11		4815	18.04	SACEAGLGDPVNNPN	C3:+57.02146	11.01 11.02	0.00000064	2	1514.6549	1514.6544	0.0005	0.3301083
11	jgi|Pycco1|1371481	5674	20.41	ISNNQGCHVADCPVDLGPNCPAPLK	C7:+57.02146 - C12:+57.02146 - C20:+57.02146	11.01	0.000024	3	2733.2625	2733.2546	0.0078	2.8537407
11		5921	21.07	CPVDLGPNCPAPLK	C1:+57.02146 - C9:+57.02146	11.01 11.02	0.00000017	2	1537.7537	1537.7506	0.0031	2.0159316
11	jgi|Pycco1|1371481	5951	21.16	ISNNQGCHVADCPVDLGPNCPAPLK	C7:+57.02146 - C12:+57.02146 - C20:+57.02146	11.01	0.00000000013	3	2733.2542	2733.2546	-0.0004	-0.14634567
11	jgi|Pycco1|1371481	6080	21.51	RDCNFDVNPGPNSCLDGGCNGGLECDPH	C3:+57.02146 - C14:+57.02146 - C19:+57.02146 - C25:+57.02146	11.01	0.0000039	3	3133.2258	3133.2256	0.0003	0.09574798
11	jgi|Pycco1|1371481	6131	21.65	ISNNQGCHVADCPVDLGPNCPAPLK	C12:+57.02146 - C20:+57.02146 - C7:+71.05512 - C7:+57.02146	11.01	0.000014	3	2804.3147	2804.3098	0.0049	1.7473105
11	jgi|Pycco1|1371481	6201	21.84	ISNNQGCHVADCPVDLGPNCPAPLK	C7:+57.02146 - C12:+57.02146 - C20:+57.02146	11.01	0.00000000013	3	2733.2532	2733.2546	-0.0014	-0.51220983
11	jgi|Pycco1|1371481	6427	22.52	ISNNQGCHVADCPVDLGPNCPAPLK	C7:+57.02146 - C12:+57.02146 - C20:+57.02146	11.01	0.0000000067	3	2733.2566	2733.2546	0.0021	0.7683147
11	jgi|Pycco1|1437297	6544	22.86	GVADCPVDLGPNCPAPLK	C5:+57.02146 - C13:+57.02146	11.02	0.0043	2	1879.9047	1879.9045	0.0001	0.053194188
11	jgi|Pycco1|1371481	6701	23.29	ISNNQGCHVADCPVDLGPNCPAPLK	C7:+57.02146 - C12:+57.02146 - C20:+57.02146	11.01	0.0000025	3	2733.2534	2733.2546	-0.0012	-0.43903705
11	jgi|Pycco1|1437297	6768	23.49	GCGVADCPVDLGPNCPAPLK	C2:+57.02146 - C7:+57.02146 - C15:+57.02146	11.02	0.00000000016	2	2096.9631	2096.9565	0.0066	3.1474185
11	jgi|Pycco1|1437297	6797	23.57	GCGVADCPVDLGPNCPAPLK	C2:+57.02146 - C7:+57.02146 - C15:+57.02146	11.02	0.0000000000014	3	2096.9568	2096.9565	0.0002	0.09537632
11	jgi|Pycco1|1371481	6899	23.86	DCNFDVNPGPNSCLDGGCNGGLECDPH	C2:+57.02146 - C13:+57.02146 - C18:+57.02146 - C24:+57.02146	11.01	0.0000024	3	2977.1292	2977.1245	0.0047	1.5787046
11	jgi|Pycco1|1371481	6909	23.89	TVYNQCPF	C6:+57.02146	11.01	0.0042	2	1028.4513	1028.451	0.0002	0.1944672
11	jgi|Pycco1|1371481	7132	24.54	GPFDSTGFPVGCK	C12:+57.02146	11.01	0.0000017	2	1368.6257	1368.6257	0	0
11	jgi|Pycco1|1371481	7375	25.22	GPFDSTGFPVGCK	C12:+57.02146	11.01	0.000000063	2	1368.6256	1368.6257	0	0
11	jgi|Pycco1|1437297	7454	25.44	GPFDSTGFPVGCR	C12:+57.02146	11.02	0.00000000059	2	1396.6307	1396.6318	-0.001	-0.71600837
11	jgi|Pycco1|1371481	7605	25.89	GPFDSTGFPVGCK	C12:+57.02146	11.01	0.00000049	2	1368.6261	1368.6257	0.0004	0.29226395
11	jgi|Pycco1|1437297	7689	26.13	GPFDSTGFPVGCR	C12:+57.02146	11.02	0.0000000021	2	1396.6328	1396.6318	0.001	0.71600837
11	jgi|Pycco1|1371481	7995	27.06	RTFTVYNQCPF	C9:+57.02146	11.01	0.0024	2	1432.6698	1432.6682	0.0015	1.0469974
11	jgi|Pycco1|1371481	9128	30.43	SNCPNAYAYAYDDPTSLFH	C3:+57.02146	11.01	0.000000000047	2	2205.9216	2205.9187	0.003	1.3599776
11	jgi|Pycco1|1371481	9252	30.84	QSVSFFVPDNWQAGR		11.01	0.000073	2	1737.836	1737.8348	0.0013	0.7480573
11	jgi|Pycco1|1371481	9292	30.95	QSVSFFVPDNWQAGR		11.01	0.0000052	3	1737.836	1737.8348	0.0013	0.7480573
11	jgi|Pycco1|1371481	9344	31.11	SNCPNAYAYAYDDPTSLFH	C3:+57.02146	11.01	0.00000000016	2	2205.9182	2205.9187	-0.0004	-0.18133034
11	jgi|Pycco1|1371481	9469	31.51	QSVSFFVPDNWQAGR		11.01	0.0000000026	2	1737.8346	1737.8348	-0.0001	-0.057542868
11	jgi|Pycco1|1371481	9675	32.16	CPVDLGPNCPAPLKGPFDSTGFPVGCK	C1:+57.02146 - C9:+57.02146 - C26:+57.02146	11.01	0.00082	3	2887.351	2887.358	-0.007	-2.4243617
11	jgi|Pycco1|1371481	9683	32.18	QSVSFFVPDNWQAGR		11.01	0.000000000055	2	1737.8373	1737.8348	0.0026	1.4961146
11	jgi|Pycco1|1371481	10385	34.41	ISNNQGCHVADCPVDLGPNCPAPLKGPFDSTGFPVGCK	C7:+57.02146 - C12:+57.02146 - C20:+57.02146 - C37:+57.02146	11.01	0.0000062	3	4082.8752	4082.862	0.013	3.184041
11	jgi|Pycco1|1371481	10760	35.62	AFQSVSFFVPDNWQAGR		11.01	0.0000018	2	1955.9412	1955.9403	0.0009	0.46013674
11	jgi|Pycco1|1371481	10800	35.74	QSVSFFVPDNWQAGR		11.01	0.0000059	2	1737.8391	1737.8348	0.0043	2.4743433
11	jgi|Pycco1|1371481	11032	36.52	QQDAFQSVSFFVPDNWQAGR		11.01	0.0094	3	2327.0889	2327.0845	0.0044	1.890778
11	jgi|Pycco1|1371481	12704	42.76	QPTGWQQDAFQSVSFFVPDNWQAGR	Q1:-17.02655	11.01	0.000017	3	2879.3154	2879.3176	-0.0023	-0.7988004
11	jgi|Pycco1|1371481	13047	44.12	TIWPAIFTDLNVGSATPDQPTGWQQDAF		11.01	0.0015	3	3076.471	3076.469	0.0019	0.61759114
12	jgi|Pycco1|1431197	3004	13	AFYSHVSGSK		12.01	0.000000075	2	1082.5271	1082.527	0.0002	0.1847529
12	jgi|Pycco1|1431197	3240	13.67	AFYSHVSGSK		12.01	0.000027	2	1082.5266	1082.527	-0.0004	-0.3695058
12	jgi|Pycco1|1431197	3470	14.36	AFYSHVSGSK		12.01	0.000022	2	1082.5264	1082.527	-0.0007	-0.6466352
12	jgi|Pycco1|1431197	5752	20.61	LWVPSSSCR	C8:+57.02146	12.01	0.0088	2	1091.5304	1091.5306	-0.0003	-0.27484342
12	jgi|Pycco1|1431197	6359	22.32	TGSSDLWVPSSSCR	C13:+57.02146	12.01	0.0000000033	2	1538.6888	1538.6908	-0.002	-1.2998064
12	jgi|Pycco1|1431197	6781	23.53	LASSDSELYLGGTNSQ		12.01	0.0075	2	1641.7604	1641.7607	-0.0003	-0.18273066
12	jgi|Pycco1|1431197	7487	25.55	SPPSVSFSWGGK		12.01	0.0000059	2	1235.6044	1235.606	-0.0016	-1.2949111
12	jgi|Pycco1|1431197	7610	25.91	FDTGSSDLWVPSSSCR	C15:+57.02146	12.01	0.00019	2	1800.7898	1800.7863	0.0037	2.0546582
12	jgi|Pycco1|1431197	7928	26.86	YHDVDTSTGFWQLR		12.01	0.000025	3	1724.802	1724.8031	-0.0012	-0.69573164
12	jgi|Pycco1|1431197	8013	27.11	VYDSANGYYSYPCNSPPSVSFSWGGKK	C13:+57.02146	12.01	0.0000000046	3	3017.3467	3017.3416	0.0052	1.7233714
12	jgi|Pycco1|1431197	8068	27.27	GSTVSGPIYTDTVDVAGVTVK		12.01	0.00000000021	2	2066.071	2066.0657	0.0055	2.6620643
12	jgi|Pycco1|1431197	8093	27.34	TSTGFWQLR		12.01	0.000000021	2	1095.5596	1095.5586	0.001	0.91277647
12	jgi|Pycco1|1431197	8412	28.28	LEWAGTITIGTPGQK		12.01	0.0074	2	1571.851	1571.8431	0.0078	4.962327
12	jgi|Pycco1|1431197	8895	29.71	VYDSANGYYSYPCNSPPSVSFSWGGK	C13:+57.02146	12.01	0.000000048	3	2889.2537	2889.2466	0.0071	2.4573882
12	jgi|Pycco1|1431197	8925	29.8	VYDSANGYYSYPCNSPPSVSFSWGGKK	C13:+57.02146	12.01	0.0025	3	3017.3381	3017.3416	-0.0033	-1.093678
12	jgi|Pycco1|1431197	9024	30.11	DVDTSTGFWQLR		12.01	0.0000061	2	1424.6804	1424.6809	-0.0005	-0.35095578
12	jgi|Pycco1|1431197	9133	30.45	VYDSANGYYSYPCNSPPSVSFSWGGK	C13:+57.02146	12.01	0.000000000016	3	2889.2456	2889.2466	-0.0009	-0.3114999
12	jgi|Pycco1|1431197	9377	31.21	VYDSANGYYSYPCNSPPSVSFSWGGK	C13:+57.02146	12.01	0.00000016	3	2889.242	2889.2466	-0.0046	-1.5921106
12	jgi|Pycco1|1431197	9381	31.23	VYDSANGYYSYPCNSPPSVSFSWGGKK	C13:+57.02146	12.01	0.00064	3	3017.3333	3017.3416	-0.0083	-2.7507658
12	jgi|Pycco1|1431197	10002	33.2	NQYFSPVTTLSSSFSGD		12.01	0.00077	2	1836.8329	1836.8291	0.0038	2.0687826
12	jgi|Pycco1|1431197	10057	33.38	SGTFSIEYGDGSTVSGPIYTDTVDVAGVTVK		12.01	0.0000000003	3	3122.5107	3122.5056	0.0052	1.6653292
12	jgi|Pycco1|1431197	10081	33.46	KSGTFSIEYGDGSTVSGPIYTDTVDVAGVTVK		12.01	0.000000000000001	3	3250.607	3250.6006	0.0063	1.9381034
12	jgi|Pycco1|1431197	10280	34.06	SGTFSIEYGDGSTVSGPIYTDTVDVAGVTVK		12.01	0.0000000000013	3	3122.5156	3122.506	0.01	3.2025557
12	jgi|Pycco1|1431197	10307	34.15	KSGTFSIEYGDGSTVSGPIYTDTVDVAGVTVK		12.01	0.000000013	3	3250.6067	3250.6006	0.006	1.8458128
12	jgi|Pycco1|1431197	10524	34.85	SGTFSIEYGDGSTVSGPIYTDTVDVAGVTVK		12.01	0.00000000013	3	3122.5137	3122.5056	0.008	2.562045
12	jgi|Pycco1|1431197	10527	34.86	KSGTFSIEYGDGSTVSGPIYTDTVDVAGVTVK		12.01	0.000035	3	3250.609	3250.6006	0.0084	2.5841377
12	jgi|Pycco1|1431197	10734	35.53	QSEPLTDEEDDLEWAGTITIGTPGQK	Q1:-17.02655	12.01	0.0000013	3	2813.305	2813.3003	0.0046	1.6350904
12	jgi|Pycco1|1431197	10785	35.69	QSEPLTDEEDDLEWAGTITIGTPGQK		12.01	0.0000004	3	2830.3318	2830.327	0.0049	1.7312487
12	jgi|Pycco1|1431197	10806	35.76	KSGTFSIEYGDGSTVSGPIYTDTVDVAGVTVK		12.01	0.00000035	3	3250.6086	3250.6006	0.008	2.461084
12	jgi|Pycco1|1431197	10889	36.04	FLIDFDTGSSDLWVPSSSCR	C19:+57.02146	12.01	0.00000035	2	2289.05	2289.0496	0.0005	0.21843128
12	jgi|Pycco1|1431197	10992	36.38	QSEPLTDEEDDLEWAGTITIGTPGQK		12.01	0.000075	3	2830.3298	2830.327	0.003	1.0599482
12	jgi|Pycco1|1431197	11017	36.47	QSEPLTDEEDDLEWAGTITIGTPGQK	Q1:-17.02655	12.01	0.000014	3	2813.2866	2813.3	-0.014	-4.9763627
12	jgi|Pycco1|1431197	11216	37.18	GASAYVGSTAAVSNFETIIDSGTTIMYGPPSAVK	M26:+15.99491	12.01	0.000036	3	3378.6501	3378.6414	0.0088	2.6045973
12	jgi|Pycco1|1431197	11395	37.83	FLIDFDTGSSDLWVPSSSCR	C19:+57.02146	12.01	0.0000000063	2	2289.0525	2289.0496	0.0028	1.223215
12	jgi|Pycco1|1431197	11580	38.51	FLIDFDTGSSDLWVPSSSCR	C19:+57.02146	12.01	0.000000000038	2	2289.053	2289.0496	0.0034	1.4853326
13	jgi|Pycco1|1435663	1820	9.39	CSGSSTNLHAA	C1:+57.02146	13.01	0.0013	2	1104.4772	1104.4742	0.0028	2.535143
13	jgi|Pycco1|1435663	3495	14.44	SPLSDSCSVQEQR	C7:+57.02146	13.01	0.00000005	2	1492.6694	1492.67	-0.0006	-0.40196428
13	jgi|Pycco1|1435663	3513	14.49	SPLSDSCSVQEQR	C7:+57.02146	13.01	0.000053	3	1492.6678	1492.67	-0.0022	-1.4738688
13	jgi|Pycco1|1435663	3628	14.82	NINENHGGEVQTY		13.01	0.00064	2	1474.6573	1474.6561	0.0013	0.88156146
13	jgi|Pycco1|1435663	4057	16.02	YEVGGNDISAK		13.01	0.000047	2	1152.554	1152.5536	0.0003	0.26029158
13	jgi|Pycco1|1435663	4172	16.32	EDSPLSDSCSVQEQR	C9:+57.02146	13.01	0.0000000014	2	1736.7375	1736.7396	-0.0021	-1.2091622
13	jgi|Pycco1|1435663	4893	18.27	CSGSSTNLHAAWDTGMVSK	C1:+57.02146 - M16:+15.99491	13.01	0.00049	3	2024.8802	2024.8805	-0.0002	-0.09877126
13	jgi|Pycco1|1435663	7432	25.38	NINENHGGEVQTYAADLIAR		13.01	0.0000000000028	3	2185.0613	2185.0637	-0.0025	-1.1441314
13	jgi|Pycco1|1435663	7453	25.44	NINENHGGEVQTYAADLIAR		13.01	0.0000000000000011	2	2185.0679	2185.0637	0.0042	1.9221406
13	jgi|Pycco1|1435663	8228	27.73	NINENHGGEVQTYAADLIAR		13.01	0.002	3	2185.0598	2185.0637	-0.004	-1.8306104
13	jgi|Pycco1|1435663	8393	28.23	TNAVPVIDLQLAK		13.01	0.0011	2	1381.8064	1381.8054	0.001	0.7236909
13	jgi|Pycco1|1435663	8672	29.06	NINENHGGEVQTYAADLIAR		13.01	0.000000004	3	2185.0654	2185.0637	0.0018	0.8237746
13	jgi|Pycco1|1435663	8745	29.28	TPLECPLVWAR	C5:+57.02146	13.01	0.00069	2	1341.7008	1341.6989	0.002	1.4906474
13	jgi|Pycco1|1435663	8806	29.46	YTNAVPVIDLQLAK		13.01	0.00032	2	1544.869	1544.8687	0.0003	0.19419128
13	jgi|Pycco1|1435663	9015	30.08	NINENHGGEVQTYAADLIAR		13.01	0.00000000012	3	2185.063	2185.0637	-0.0006	-0.27459154
13	jgi|Pycco1|1435663	9824	32.64	TITPLECPLVWAR	C7:+57.02146	13.01	0.0000051	2	1555.8346	1555.8304	0.0041	2.6352487
13	jgi|Pycco1|1435663	9891	32.85	ATITPLECPLVWAR	C8:+57.02146	13.01	0.0000000024	2	1626.8743	1626.8676	0.0066	4.056876
13	jgi|Pycco1|1435663	10151	33.67	SLTDDWLSCTSITEPVS	C9:+57.02146	13.01	0.0057	2	1910.8695	1910.8691	0.0003	0.15699664
13	jgi|Pycco1|1435663	10190	33.79	ITPLECPLVWAR	C6:+57.02146	13.01	0.0057	2	1454.7805	1454.783	-0.0023	-1.5809919
13	jgi|Pycco1|1435663	10198	33.81	ATITPLECPLVWAR	C8:+57.02146	13.01	0.00000028	2	1626.8646	1626.8676	-0.003	-1.8440347
13	jgi|Pycco1|1435663	10416	34.5	ATITPLECPLVWAR	C8:+57.02146	13.01	0.0000000014	2	1626.8683	1626.8676	0.0007	0.43027472
13	jgi|Pycco1|1435663	10422	34.52	TITPLECPLVWAR	C7:+57.02146	13.01	0.000013	2	1555.8331	1555.8304	0.0026	1.6711333
13	jgi|Pycco1|1435663	10428	34.54	ATITPLECPLVWAR	C8:+57.02146	13.01	0.00023	3	1626.867	1626.8676	-0.0006	-0.36880693
13	jgi|Pycco1|1435663	10622	35.17	ATITPLECPLVWAR	C8:+57.02146	13.01	0.0000029	2	1626.8688	1626.8676	0.0011	0.676146
13	jgi|Pycco1|1435663	10637	35.22	ATITPLECPLVWAR	C8:+57.02146	13.01	0.000000029	3	1626.8666	1626.8676	-0.0011	-0.676146
13	jgi|Pycco1|1435663	10830	35.84	ATITPLECPLVWAR	C8:+57.02146	13.01	0.0000015	2	1626.8696	1626.8676	0.002	1.2293565
13	jgi|Pycco1|1435663	10970	36.31	ALAFVQSSLGSTYDESLGPAAPWADSVR		13.01	0.0000014	3	2895.4214	2895.4165	0.005	1.7268672
13	jgi|Pycco1|1435663	11162	36.99	ALAFVQSSLGSTYDESLGPAAPWADSVR		13.01	0.0000000047	3	2895.422	2895.4165	0.0058	2.003166
13	jgi|Pycco1|1435663	11819	39.41	FLDHFLGDIGQPLHVE		13.01	0.0085	3	1836.9327	1836.9283	0.0044	2.395303
13	jgi|Pycco1|1435663	12132	40.61	WGTLGHQTVGYIAQEFLAPK		13.01	0.00000026	3	2216.154	2216.1504	0.0039	1.7598083
13	jgi|Pycco1|1435663	12312	41.29	WGTLGHQTVGYIAQEFLAPK		13.01	0.000033	3	2216.152	2216.1504	0.0019	0.85734254
13	jgi|Pycco1|1435663	13463	45.7	LAAWLNVIFDGATNLP		13.01	0.0011	3	1714.9161	1714.9167	-0.0005	-0.29155937
14	jgi|Pycco1|1364528	1781	9.27	QTGQDTVVR		14.01	0.000038	2	1003.5159	1003.5171	-0.0012	-1.1957943
14	jgi|Pycco1|1364528	3377	14.08	LTNTQDTAFR		14.01	0.001	2	1166.5806	1166.5804	0.0001	0.08572062
14	jgi|Pycco1|1364528	3780	15.26	LTNTQDTAFR		14.01	0.00000018	2	1166.5807	1166.5804	0.0002	0.17144124
14	jgi|Pycco1|1364528	5242	19.23	TAGATWQTGQDTVVR		14.01	0.000000000067	2	1590.7896	1590.7875	0.0021	1.3201009
14	jgi|Pycco1|1364528	7032	24.26	AMAEIASLVGDTAR	M2:+15.99491	14.01	0.000000035	2	1420.7098	1420.7104	-0.0006	-0.4223239
14	jgi|Pycco1|1364528	7413	25.32	QGFGATEITVSR	Q1:-17.02655	14.01	0.00000016	2	1248.622	1248.6223	-0.0004	-0.3203531
14	jgi|Pycco1|1364528	7587	25.84	DPAIQYIIANNGR		14.01	0.0000025	3	1444.7537	1444.7548	-0.0011	-0.7613749
14	jgi|Pycco1|1364528	7591	25.85	DPAIQYIIANNGR		14.01	0.00000066	2	1444.7535	1444.7548	-0.0012	-0.8305908
14	jgi|Pycco1|1364528	9914	32.92	ISSDYASIVALSIR		14.01	0.00033	2	1494.8176	1494.8167	0.001	0.6689784
14	jgi|Pycco1|1364528	9999	33.19	VDGVAYNWLGDPAVPGTTFTK		14.01	0.0000000052	2	2208.1023	2208.0977	0.0048	2.173817
14	jgi|Pycco1|1364528	10058	33.38	SSQPLGDWYETVDGSVEGFR		14.01	0.00000012	2	2229.0103	2229.01	0.0004	0.17945185
14	jgi|Pycco1|1364528	10061	33.39	AVTWTATPFNPAAVPLAVR		14.01	0.0000028	2	1982.0809	1982.0862	-0.0053	-2.6739504
14	jgi|Pycco1|1364528	10068	33.41	AVTWTATPFNPAAVPLAVR		14.01	0.000000075	3	1982.0823	1982.0862	-0.004	-2.0180757
14	jgi|Pycco1|1364528	10153	33.67	ISSDYASIVALSIR		14.01	0.0000000053	2	1494.8159	1494.8167	-0.0008	-0.53518265
14	jgi|Pycco1|1364528	10349	34.29	SSQPLGDWYETVDGSVEGFR		14.01	0.00000000000035	2	2229.0088	2229.01	-0.0011	-0.49349263
14	jgi|Pycco1|1364528	10366	34.35	SSQPLGDWYETVDGSVEGFR		14.01	0.0000076	3	2229.01	2229.01	0	0
14	jgi|Pycco1|1364528	10559	34.97	SSQPLGDWYETVDGSVEGFR		14.01	0.00000000018	2	2229.0146	2229.01	0.0048	2.1534224
14	jgi|Pycco1|1364528	10580	35.03	SSQPLGDWYETVDGSVEGFR		14.01	0.0000012	3	2229.009	2229.01	-0.0008	-0.3589037
14	jgi|Pycco1|1364528	10649	35.26	AVTWTATPFNPAAVPLAVR		14.01	0.000000011	2	1982.0773	1982.0862	-0.009	-4.54067
14	jgi|Pycco1|1364528	10857	35.93	QLLLPLFEYQATGQYPNK		14.01	0.0000075	2	2123.1265	2123.1177	0.0088	4.144848
14	jgi|Pycco1|1364528	10864	35.96	AVTWTATPFNPAAVPLAVR		14.01	0.0000052	3	1982.0863	1982.0862	0	0
14	jgi|Pycco1|1364528	11379	37.77	TNVFPASVYTMQTNWYSTHANAFGVPLDTR	M11:+15.99491	14.01	0.00000038	3	3404.606	3404.6008	0.0052	1.5273451
14	jgi|Pycco1|1364528	11569	38.47	QLLLPLFEYQATGQYPNK		14.01	0.00012	3	2123.121	2123.1177	0.0036	1.6956196
14	jgi|Pycco1|1364528	11590	38.55	QLLLPLFEYQATGQYPNK		14.01	0.00071	2	2123.1243	2123.1177	0.0067	3.1557364
14	jgi|Pycco1|1364528	11751	39.14	QLLLPLFEYQATGQYPNK		14.01	0.00000016	3	2123.1194	2123.1177	0.0019	0.8949104
14	jgi|Pycco1|1364528	11773	39.23	QLLLPLFEYQATGQYPNK		14.01	0.00002	2	2123.1235	2123.1177	0.0059	2.778932
14	jgi|Pycco1|1364528	11924	39.83	QLLLPLFEYQATGQYPNK		14.01	0.000032	3	2123.1172	2123.1177	-0.0003	-0.14130165
14	jgi|Pycco1|1364528	12924	43.64	QLLLPLFEYQATGQYPNK	Q1:-17.02655	14.01	0.0021	2	2106.0952	2106.091	0.0041	1.9467345
14	jgi|Pycco1|1364528	13435	45.62	EISSDGNVNTVDVIFPAWPLFLYTNPTLGK		14.01	0.000000000000001	3	3307.698	3307.689	0.009	2.7209327
14	jgi|Pycco1|1364528	13451	45.66	FSTVASAISTFLNDYANALAR		14.01	0.000000000056	3	2232.1333	2232.13	0.0032	1.4336083
14	jgi|Pycco1|1364528	13457	45.68	FSTVASAISTFLNDYANALAR		14.01	0.000000000025	2	2232.1362	2232.13	0.0062	2.7776163
15	jgi|Pycco1|1435894	4665	17.64	EAYFHEGVGYK		15.01	0.00095	3	1299.6029	1299.601	0.002	1.538934
15	jgi|Pycco1|1435894	4680	17.68	EAYFHEGVGYK		15.01	0.000000000041	2	1299.6027	1299.601	0.0018	1.3850405
15	jgi|Pycco1|1435894	4910	18.32	EAYFHEGVGYK		15.01	0.00059	3	1299.5986	1299.601	-0.0022	-1.6928273
15	jgi|Pycco1|1435894	5063	18.75	PNVSGYAAFEHGR		15.01	0.000025	3	1404.6666	1404.6659	0.0007	0.49833915
15	jgi|Pycco1|1435894	8109	27.38	NDPVTLQGAAFAGQGFTPR		15.01	0.000000011	2	1946.9731	1946.9723	0.0008	0.4108944
15	jgi|Pycco1|1435894	8114	27.4	NDPVTLQGAAFAGQGFTPR		15.01	0.000000028	3	1946.9777	1946.9723	0.0053	2.7221754
15	jgi|Pycco1|1435894	8336	28.06	NDPVTLQGAAFAGQGFTPR		15.01	0.0000000000000037	2	1946.9739	1946.9723	0.0015	0.770427
15	jgi|Pycco1|1435894	8341	28.07	NDPVTLQGAAFAGQGFTPR		15.01	0.00000000000032	3	1946.9716	1946.9723	-0.0008	-0.4108944
15	jgi|Pycco1|1435894	8568	28.75	NDPVTLQGAAFAGQGFTPR		15.01	0.00024	2	1946.9738	1946.9723	0.0015	0.770427
15	jgi|Pycco1|1435894	8693	29.13	YNFIQPITLNR		15.01	0.003	2	1378.7483	1378.7482	0.0002	0.14505912
15	jgi|Pycco1|1435894	8928	29.82	NEFTHSALLNYAALTGQPPNIR		15.01	0.000000000000001	3	2427.2434	2427.242	0.0013	0.5355873
15	jgi|Pycco1|1435894	8957	29.91	NEFTHSALLNYAALTGQPPNIR		15.01	0.000000000000001	2	2427.2488	2427.242	0.0069	2.8427327
15	jgi|Pycco1|1435894	9373	31.2	TLAVQLSGVILDR		15.01	0.0000026	2	1384.8174	1384.8163	0.0011	0.79432917
15	jgi|Pycco1|1435894	9406	31.3	TLAVQLSGVILDR		15.01	0.00000047	3	1384.8159	1384.8163	-0.0003	-0.21663524
15	jgi|Pycco1|1435894	9901	32.88	EIFDLGILNSAPGK		15.01	0.000019	2	1473.7953	1473.7952	0.0001	0.067852035
15	jgi|Pycco1|1435894	9909	32.9	TLAVQLSGVILDR		15.01	0.000047	2	1384.8171	1384.8163	0.0009	0.6499057
15	jgi|Pycco1|1435894	10079	33.45	TLAVQLSGVILDR		15.01	0.000011	3	1384.8182	1384.8163	0.002	1.444235
15	jgi|Pycco1|1435894	10121	33.58	TLAVQLSGVILDR		15.01	0.00000098	2	1384.817	1384.8163	0.0008	0.57769394
15	jgi|Pycco1|1435894	10150	33.66	EIFDLGILNSAPGK		15.01	0.000015	2	1473.7972	1473.7952	0.002	1.3570408
15	jgi|Pycco1|1435894	10336	34.25	TLAVQLSGVILDR		15.01	0.00000082	2	1384.8165	1384.8163	0.0003	0.21663524
15	jgi|Pycco1|1435894	10361	34.33	EIFDLGILNSAPGK		15.01	0.000005	2	1473.7961	1473.7952	0.001	0.6785204
15	jgi|Pycco1|1435894	10516	34.82	NEFTHSALLNYAALTGQPPNIR		15.01	0.00000001	3	2427.246	2427.242	0.0042	1.730359
15	jgi|Pycco1|1435894	10548	34.94	TLAVQLSGVILDR		15.01	0.0000023	2	1384.8169	1384.8163	0.0006	0.43327048
15	jgi|Pycco1|1435894	10569	35	EIFDLGILNSAPGK		15.01	0.0011	2	1473.796	1473.7952	0.0008	0.5428163
15	jgi|Pycco1|1435894	10726	35.51	NEFTHSALLNYAALTGQPPNIR		15.01	0.000000000000001	3	2427.245	2427.242	0.0032	1.3183687
15	jgi|Pycco1|1435894	10932	36.18	NEFTHSALLNYAALTGQPPNIR		15.01	0.000000000000001	3	2427.2434	2427.242	0.0015	0.61798537
15	jgi|Pycco1|1435894	11123	36.85	NEFTHSALLNYAALTGQPPNIR		15.01	0.000000000000001	3	2427.243	2427.242	0.001	0.41199028
15	jgi|Pycco1|1435894	11311	37.54	NEFTHSALLNYAALTGQPPNIR		15.01	0.00005	3	2427.2415	2427.242	-0.0006	-0.24719416
15	jgi|Pycco1|1435894	12904	43.56	GLVYILGETNSIACHGAPGVSNTAGAALWAVDYTLQAAK	C14:+57.02146	15.01	0.0025	3	3960.014	3959.996	0.017	4.2929335
16	jgi|Pycco1|1431843	2528	11.59	YDNCYNEGR	C4:+57.02146	16.01	0.0022	2	1190.4539	1190.4535	0.0004	0.3360064
16	jgi|Pycco1|1431843	4080	16.08	LIAVNQDPNGSPASR		16.01	0.000081	2	1538.7946	1538.7926	0.0019	1.2347343
16	jgi|Pycco1|1431843	4199	16.39	ISGDIHDDFDR		16.01	0.0000056	2	1289.5746	1289.576	-0.0016	-1.2407178
16	jgi|Pycco1|1431843	4556	17.34	FGSLDHEEIDAK		16.01	0.000013	3	1360.6437	1360.6384	0.0053	3.8952303
16	jgi|Pycco1|1431843	4565	17.37	FGSLDHEEIDAK		16.01	0.0000023	2	1360.6444	1360.6384	0.006	4.4096947
16	jgi|Pycco1|1431843	4640	17.58	ISGDIHDDFDR		16.01	0.00000035	3	1289.5786	1289.576	0.0025	1.9386216
16	jgi|Pycco1|1431843	4806	18.02	FGSLDHEEIDAK		16.01	0.0022	3	1360.6349	1360.6384	-0.0035	-2.5723221
16	jgi|Pycco1|1431843	5029	18.66	CPCTSILDCK	C1:+57.02146 - C3:+57.02146 - C9:+57.02146	16.01	0.000000076	2	1253.5336	1253.5327	0.0009	0.71797085
16	jgi|Pycco1|1431843	5352	19.53	ISGDIHDDFDRYDDR		16.01	0.0044	3	1838.7961	1838.7944	0.0017	0.9245188
16	jgi|Pycco1|1431843	5380	19.61	ISGDIHDDFDRYDDR		16.01	0.0002	2	1838.7925	1838.7944	-0.0019	-1.0332857
16	jgi|Pycco1|1431843	5438	19.77	YDDRCPCTSILDCK	C5:+57.02146 - C7:+57.02146 - C13:+57.02146	16.01	0.00031	3	1802.7512	1802.751	0.0002	0.11094156
16	jgi|Pycco1|1431843	5610	20.23	DPSTGAPVADPSKFPNGIK		16.01	0.00076	3	1897.9694	1897.9658	0.0035	1.8440796
16	jgi|Pycco1|1431843	5640	20.31	DPSTGAPVADPSKFPNGIK		16.01	0.0012	2	1897.9735	1897.9658	0.0077	4.056975
16	jgi|Pycco1|1431843	6410	22.47	AVDIANSWR		16.01	0.00097	2	1031.5264	1031.5273	-0.0009	-0.8724926
16	jgi|Pycco1|1431843	6473	22.65	FGIYSSAGTYTCGGR	C12:+57.02146	16.01	0.0000036	2	1596.7125	1596.7115	0.001	0.6262872
16	jgi|Pycco1|1431843	6714	23.33	FGIYSSAGTYTCGGR	C12:+57.02146	16.01	0.0000039	2	1596.7115	1596.7115	0	0
16	jgi|Pycco1|1431843	6968	24.06	IIDFAAPVGQK		16.01	0.0094	2	1158.6526	1158.6522	0.0004	0.3452287
16	jgi|Pycco1|1431843	7155	24.61	FGIYSSAGTYTCGGR	C12:+57.02146	16.01	0.000011	2	1596.7101	1596.7115	-0.0015	-0.9394308
16	jgi|Pycco1|1431843	7549	25.73	CPCTSILDCK	C1:+57.02146 - C3:+57.02146 - C9:+57.02146	16.01	0.0025	2	1253.5292	1253.5327	-0.0035	-2.7921093
16	jgi|Pycco1|1431843	7561	25.76	CPCTSILDCK	C1:+57.02146 - C3:+57.02146 - C9:+57.02146 - C1:-17.02655	16.01	0.0094	2	1236.5066	1236.5062	0.0005	0.40436515
16	jgi|Pycco1|1431843	8418	28.3	TYASWGVDYLK		16.01	0.0033	2	1302.6375	1302.6368	0.0006	0.46060422
16	jgi|Pycco1|1431843	8642	28.97	TYASWGVDYLK		16.01	0.0014	2	1302.637	1302.6368	0.0001	0.07676736
16	jgi|Pycco1|1431843	10092	33.49	DPSSGAWGLNLGDFTGSVPNVQIGTHQTK		16.01	0.000000000000013	3	2983.46	2983.4548	0.0051	1.7094277
16	jgi|Pycco1|1431843	10790	35.71	DPSSGAWGLNLGDFTGSVPNVQIGTHQTK		16.01	0.00000000012	3	2983.461	2983.4548	0.006	2.0110912
16	jgi|Pycco1|1431843	10990	36.38	DPSSGAWGLNLGDFTGSVPNVQIGTHQTK		16.01	0.000000000000001	3	2983.4614	2983.4548	0.0066	2.2122004
16	jgi|Pycco1|1431843	11180	37.05	DPSSGAWGLNLGDFTGSVPNVQIGTHQTK		16.01	0.0000000000000018	3	2983.463	2983.4548	0.008	2.6814554
17	jgi|Pycco1|1369367	3511	14.49	QAEILGTK		17.01	0.0068	2	859.48615	859.4888	-0.0026	-3.0250542
17	jgi|Pycco1|1369367	4296	16.65	MSAAWINGNK	M1:+15.99491	17.01	0.0061	2	1107.5277	1107.5256	0.0021	1.8961185
17	jgi|Pycco1|1369367	6197	21.83	PSEGDLAFYNR		17.01	0.00011	2	1268.5914	1268.591	0.0004	0.31531045
17	jgi|Pycco1|1369367	7391	25.26	QFAFPHDDLTPISK		17.01	0.00003	3	1615.8132	1615.8119	0.0013	0.8045491
17	jgi|Pycco1|1369367	7431	25.38	QFAFPHDDLTPISK		17.01	0.000000048	2	1615.8074	1615.8119	-0.0045	-2.7849777
17	jgi|Pycco1|1369367	7551	25.73	YLAGMLSAYELSGK	M5:+15.99491	17.01	0.000000004	2	1518.7487	1518.7513	-0.0027	-1.7777762
17	jgi|Pycco1|1369367	7623	25.95	QFAFPHDDLTPISK		17.01	0.00028	3	1615.813	1615.8119	0.0011	0.6807723
17	jgi|Pycco1|1369367	7734	26.27	ISSDGDFTGSGDPSEGDLAFYNR		17.01	0.0000000039	2	2407.0361	2407.0325	0.0036	1.4956175
17	jgi|Pycco1|1369367	7858	26.65	QFAFPHDDLTPISK		17.01	0.000043	3	1615.8146	1615.8119	0.0026	1.6090982
17	jgi|Pycco1|1369367	7967	26.97	IQTPFLPLPADAPQRR		17.01	0.001	3	1820.0192	1820.0182	0.001	0.5494451
17	jgi|Pycco1|1369367	8486	28.51	QFAFPHDDLTPISK		17.01	0.00042	3	1615.8065	1615.8119	-0.0054	-3.3419733
17	jgi|Pycco1|1369367	8715	29.19	QFAFPHDDLTPISK		17.01	0.00076	3	1615.817	1615.8119	0.0051	3.1563082
17	jgi|Pycco1|1369367	8758	29.32	YLYLTFDDPNR		17.01	0.000026	2	1416.6807	1416.6798	0.0008	0.56470066
17	jgi|Pycco1|1369367	8946	29.87	IQTPFLPLPADAPQR		17.01	0.000021	3	1663.919	1663.917	0.0019	1.1418839
17	jgi|Pycco1|1369367	8968	29.94	IQTPFLPLPADAPQR		17.01	0.000035	2	1663.9177	1663.917	0.0006	0.36059493
17	jgi|Pycco1|1369367	8987	30	YLYLTFDDPNR		17.01	0.00001	2	1416.6787	1416.6798	-0.0011	-0.7764634
17	jgi|Pycco1|1369367	9002	30.04	QFAFPHDDLTPISK	Q1:-17.02655	17.01	0.00000025	2	1598.7844	1598.7854	-0.0009	-0.5629273
17	jgi|Pycco1|1369367	9088	30.31	QFAFPHDDLTPISK		17.01	0.00012	3	1615.8129	1615.8119	0.0009	0.5569955
17	jgi|Pycco1|1369367	9191	30.63	IQTPFLPLPADAPQR		17.01	0.00024	2	1663.9172	1663.917	0.0002	0.120198295
17	jgi|Pycco1|1369367	9249	30.83	YLYLTFDDPNR		17.01	0.00043	2	1416.682	1416.6798	0.0022	1.5529268
17	jgi|Pycco1|1369367	9306	31	QFAFPHDDLTPISK		17.01	0.0043	3	1615.8125	1615.8119	0.0006	0.37133038
17	jgi|Pycco1|1369367	9941	33	IQTPFLPLPADAPQRR		17.01	0.0003	3	1820.0208	1820.0182	0.0026	1.4285572
17	jgi|Pycco1|1369367	12038	40.25	ISLDNFVFNTEAHPFIAPPELPSYGSGQ		17.01	0.0025	3	3047.4749	3047.479	-0.0042	-1.3781883
17	jgi|Pycco1|1369367	12069	40.38	ADLKDIFLTSWNAYK		17.01	0.00082	3	1784.9238	1784.9222	0.0017	0.95242244
18	jgi|Pycco1|1465734	1927	9.72	HNTNGEIDSSIHGK		18.02	0.0028	3	1508.7087	1508.7092	-0.0005	-0.33140913
18	jgi|Pycco1|68108	3376	14.07	GVTFAQSR		18.01	0.0032	2	865.45276	865.4531	-0.0003	-0.34663925
18	jgi|Pycco1|68108	3705	15.05	AAQEVGGDFR		18.01	0.00017	2	1049.501	1049.5015	-0.0004	-0.38113335
18	jgi|Pycco1|68108	4445	17.04	ADVDEFTR		18.01	0.0049	2	952.43713	952.4375	-0.0004	-0.41997507
18	jgi|Pycco1|1465734	4810	18.03	AAQELGGDFR		18.02	0.0022	2	1063.5153	1063.5171	-0.0018	-1.6924975
18	jgi|Pycco1|68108	4921	18.35	CAQDDYDGFAR	C1:+57.02146	18.01	0.0000000022	2	1317.5151	1317.5168	-0.0017	-1.2903061
18	jgi|Pycco1|68108	5351	19.53	LVQTGFQDDKPVIR		18.01	0.000000049	3	1615.8832	1615.8807	0.0025	1.5471438
18	jgi|Pycco1|68108	5360	19.56	LVQTGFQDDKPVIR		18.01	0.0000000099	2	1615.8843	1615.8807	0.0036	2.2278872
18		6495	22.72	CGTPAEVGGVVDPDLR	C1:+57.02146	18.01 18.02	0.00000038	2	1641.7899	1641.7905	-0.0006	-0.36545467
18	jgi|Pycco1|68108	6841	23.7	VEVDADVDEFTR		18.01	0.00048	2	1394.6434	1394.6438	-0.0004	-0.28681156
18	jgi|Pycco1|68108	7178	24.67	LVQTGFQDDKPVI		18.01	0.00031	2	1459.7786	1459.7795	-0.0009	-0.61653143
18	jgi|Pycco1|68108	7283	24.96	NDAATAYLAPALSR		18.01	0.0000000000028	2	1433.7408	1433.7386	0.002	1.3949544
18		7677	26.09	AHAWDGFLTGR		18.01 18.02	0.0001	2	1230.5991	1230.6019	-0.0027	-2.1940482
18		7685	26.12	AHAWDGFLTGR		18.01 18.02	0.000048	3	1230.6005	1230.6019	-0.0014	-1.1376547
18	jgi|Pycco1|1465734	7894	26.75	VYDYIIVGSGPGGSPVAAR		18.02	0.00000045	2	1877.9783	1877.976	0.0023	1.2247229
18		8150	27.5	CGTPAEVGGVVDPDLR	C1:+57.02146	18.01 18.02	0.000049	2	1641.7902	1641.7905	-0.0003	-0.18272734
18	jgi|Pycco1|68108	8214	27.69	AYDYIVIGSGPGGSPIAAR		18.01	0.0000000000011	2	1863.9629	1863.9604	0.0025	1.3412302
18		9571	31.82	AHAWDGFLTGR		18.01 18.02	0.0095	3	1230.6	1230.6019	-0.0019	-1.5439599
18		9811	32.59	AHAWDGFLTGR		18.01 18.02	0.000025	2	1230.6072	1230.6019	0.0054	4.3880963
18		9911	32.91	AHAWDGFLTGR		18.01 18.02	0.000079	3	1230.6014	1230.6019	-0.0004	-0.32504416
18		10025	33.27	AHAWDGFLTGR		18.01 18.02	0.0076	2	1230.6007	1230.6019	-0.0012	-0.9751326
18	jgi|Pycco1|68108	12374	41.51	VVDASVFPFVPAGHPQAVIYAFAER		18.01	0.00000024	3	2687.4026	2687.3984	0.0042	1.5628496
18	jgi|Pycco1|68108	13430	45.6	GSVTLLSTDPFTQPVINPNFLDTAFDIAALR		18.01	0.000000000063	3	3333.7407	3333.737	0.0037	1.1098655
19	jgi|Pycco1|1457071	1962	9.82	SGSTTFSSEK		19.01	0.0011	2	1030.4691	1030.4692	0	0
19	jgi|Pycco1|1457071	2568	11.71	GNCGVSDGELK	C3:+57.02146	19.01	0.00077	2	1135.5052	1135.5052	0	0
19	jgi|Pycco1|1457071	2959	12.86	GNCGVSDGELK	C3:+57.02146	19.01	0.0022	2	1135.5027	1135.5052	-0.0026	-2.2897296
19	jgi|Pycco1|1457071	3710	15.06	TPSGTDQETVFTDGSHSK		19.01	0.00000000004	3	1893.8455	1893.8466	-0.0011	-0.5808284
19	jgi|Pycco1|1457071	3731	15.12	TPSGTDQETVFTDGSHSK		19.01	0.000017	2	1893.8523	1893.8466	0.0058	3.06255
19	jgi|Pycco1|1457071	3955	15.75	TPSGTDQETVFTDGSHSK		19.01	0.000000000041	3	1893.8477	1893.8466	0.0011	0.5808284
19	jgi|Pycco1|1457071	3975	15.8	TPSGTDQETVFTDGSHSK		19.01	0.000000000012	2	1893.8478	1893.8466	0.0013	0.6864336
19	jgi|Pycco1|1457071	8540	28.66	GSLIDGEFVAIDAPSK		19.01	0.00000027	2	1618.8318	1618.8326	-0.0009	-0.5559561
19	jgi|Pycco1|1457071	8774	29.36	GSLIDGEFVAIDAPSK		19.01	0.000002	2	1618.8279	1618.8326	-0.0049	-3.0268724
19	jgi|Pycco1|1457071	9418	31.34	GAEAVAFFQTVVK		19.01	0.00003	2	1366.7358	1366.737	-0.0012	-0.8780036
19	jgi|Pycco1|1457071	9616	31.96	TFTLSTLTNAIK		19.01	0.000013	2	1309.7369	1309.7366	0.0003	0.2290537
19	jgi|Pycco1|1457071	9925	32.95	GAEAVAFFQTVVK		19.01	0.00004	2	1366.7391	1366.737	0.0022	1.6096731
19	jgi|Pycco1|1457071	10143	33.65	GAEAVAFFQTVVK		19.01	0.00025	2	1366.7362	1366.737	-0.0008	-0.5853357
19	jgi|Pycco1|1457071	10176	33.75	TFTLSTLTNAIK		19.01	0.0013	2	1309.7383	1309.7366	0.0016	1.2216196
19	jgi|Pycco1|1457071	10357	34.32	GAEAVAFFQTVVK		19.01	0.0018	2	1366.7347	1366.737	-0.0023	-1.6828402
19	jgi|Pycco1|1457071	10666	35.31	LFQTLPTYDFLSQAGITPSTSK		19.01	0.000014	2	2415.2488	2415.2446	0.0041	1.6975507
19	jgi|Pycco1|1457071	11092	36.75	LFQTLPTYDFLSQAGITPSTSK		19.01	0.0000081	3	2415.2466	2415.2446	0.0019	0.78666985
19	jgi|Pycco1|1457071	11272	37.39	LFQTLPTYDFLSQAGITPSTSK		19.01	0.000000024	2	2415.2505	2415.2446	0.006	2.4842205
19	jgi|Pycco1|1457071	11279	37.41	LFQTLPTYDFLSQAGITPSTSK		19.01	0.00000058	3	2415.2458	2415.2446	0.0011	0.4554404
19	jgi|Pycco1|1457071	11458	38.06	LFQTLPTYDFLSQAGITPSTSK		19.01	0.00004	2	2415.251	2415.2446	0.0063	2.6084316
19	jgi|Pycco1|1457071	11467	38.1	LFQTLPTYDFLSQAGITPSTSK		19.01	0.000039	3	2415.2444	2415.2446	-0.0003	-0.12421103
19	jgi|Pycco1|1457071	11735	39.09	DATGVTPALNCDGSTLNSIEYYFNLK	C11:+57.02146	19.01	0.00048	3	2863.3406	2863.346	-0.0053	-1.8509814
19	jgi|Pycco1|1457071	11904	39.76	DATGVTPALNCDGSTLNSIEYYFNLK	C11:+57.02146	19.01	0.00000019	3	2863.342	2863.346	-0.0039	-1.3620429
20	jgi|Pycco1|1442243	4966	18.47	PVTGLGTPDYEK		20.01	0.00002	2	1276.6439	1276.6425	0.0016	1.2532874
20	jgi|Pycco1|1442243	5560	20.09	TAVESYLTR		20.01	0.0039	2	1039.5425	1039.5424	0.0002	0.19239235
20	jgi|Pycco1|1442243	5652	20.35	DPVTGLGTPDYEK		20.01	0.000003	2	1391.6708	1391.6693	0.0014	1.0059861
20	jgi|Pycco1|1442243	6817	23.63	ARPDYQDTAVESYLTR		20.01	0.00000000000074	3	1884.9003	1884.909	-0.0088	-4.66866
20	jgi|Pycco1|1442243	6860	23.75	ARPDYQDTAVESYLTR		20.01	0.000031	2	1884.9114	1884.909	0.0023	1.220218
20	jgi|Pycco1|1442243	7322	25.08	ARPDYQDTAVESYLTR		20.01	0.00012	3	1884.909	1884.909	-0.0001	-0.053052958
20	jgi|Pycco1|1442243	7569	25.79	SNMFARPDYQDTAVESYLTR	M3:+15.99491	20.01	0.0000000012	3	2380.087	2380.088	-0.0008	-0.33612204
20	jgi|Pycco1|1442243	7620	25.94	PDYQDTAVESYLTR		20.01	0.00000000000039	2	1657.7711	1657.7708	0.0003	0.18096593
20	jgi|Pycco1|1442243	7632	25.97	PDYQDTAVESYLTR		20.01	0.00000003	3	1657.7714	1657.7708	0.0005	0.30160987
20	jgi|Pycco1|1442243	7844	26.61	PDYQDTAVESYLTR		20.01	0.0000000000055	2	1657.7734	1657.7708	0.0026	1.5683713
20	jgi|Pycco1|1442243	8338	28.06	SGGGFSNMFARPDYQDTAVESYLTR	M8:+15.99491	20.01	0.0000000012	3	2785.2593	2785.2527	0.0067	2.4055266
20	jgi|Pycco1|1442243	8386	28.21	AFPDVSAQSVDFITR		20.01	0.000041	2	1652.8356	1652.8282	0.0073	4.4166718
20	jgi|Pycco1|1442243	8657	29.02	AFPDVSAQSVDFITR		20.01	0.000000049	2	1652.8257	1652.8282	-0.0027	-1.6335635
20	jgi|Pycco1|1442243	8954	29.9	AFPDVSAQSVDFITR		20.01	0.000054	3	1652.8302	1652.8282	0.0019	1.1495448
20	jgi|Pycco1|1442243	9113	30.39	AFPDVSAQSVDFITR		20.01	0.000000091	2	1652.83	1652.8282	0.0016	0.9680376
20	jgi|Pycco1|1442243	9170	30.57	AFPDVSAQSVDFITR		20.01	0.0000073	3	1652.8282	1652.8282	-0.0001	-0.06050235
20	jgi|Pycco1|1442243	9326	31.06	AFPDVSAQSVDFITR		20.01	0.0000000083	2	1652.8298	1652.8282	0.0015	0.9075353
20	jgi|Pycco1|1442243	9390	31.25	AFPDVSAQSVDFITR		20.01	0.0000045	3	1652.8289	1652.8282	0.0005	0.30251178
20	jgi|Pycco1|1442243	9540	31.73	AFPDVSAQSVDFITR		20.01	0.00000091	2	1652.8285	1652.8282	0.0002	0.1210047
20	jgi|Pycco1|1442243	9556	31.78	SGGGFSNMFARPDYQDTAVESYLTR	M8:+15.99491	20.01	0.000000037	3	2785.254	2785.2527	0.0012	0.43084064
20	jgi|Pycco1|1442243	9766	32.45	SGGGFSNMFARPDYQDTAVESYLTR	M8:+15.99491	20.01	0.0000000000001	3	2785.2554	2785.2527	0.0027	0.9693914
20	jgi|Pycco1|1442243	9767	32.46	AFPDVSAQSVDFITR		20.01	0.00029	2	1652.8257	1652.8282	-0.0026	-1.5730612
20	jgi|Pycco1|1442243	13502	45.82	ISGVFELVEGTSASTPLFASVVALLNDALLTAGK		20.01	0.0000000034	3	3390.8542	3390.841	0.013	3.833857
21	jgi|Pycco1|1433108	2051	10.08	EKGSLTADASER		21.01	0.000018	3	1263.6176	1263.618	-0.0004	-0.31655133
21	jgi|Pycco1|1465736	2602	11.81	ENGSLTAGADER		21.02	0.000062	2	1219.5546	1219.5554	-0.0007	-0.5739797
21	jgi|Pycco1|1433108	2673	12.02	GSLTADASER		21.01	0.000047	2	1006.48004	1006.4804	-0.0004	-0.39742452
21	jgi|Pycco1|1465736	3261	13.73	VGPDGSPSHNEY		21.02	0.00054	2	1258.5338	1258.5339	-0.0001	-0.07945753
21	jgi|Pycco1|1465736	3841	15.43	IYENGPIR		21.02	0.0024	2	961.51074	961.5106	0.0002	0.20800601
21		5136	18.94	NFAGNIPVNR		21.01 21.03	0.0000003	2	1101.5807	1101.5804	0.0003	0.272336
21	jgi|Pycco1|1433108	5797	20.74	VVLYSGNDDSLVAHR		21.01	0.00000000027	3	1644.8363	1644.8344	0.0018	1.0943351
21	jgi|Pycco1|1465736	5820	20.8	SFFNDPQTR		21.02	0.000024	2	1111.5178	1111.5171	0.0007	0.62976986
21	jgi|Pycco1|1465736	6836	23.68	RPSTPWYDDAGNVAGVVHQER		21.02	0.0000085	3	2354.1304	2354.1277	0.0027	1.1469218
21	jgi|Pycco1|1433108	6878	23.8	LTPNNFSWDK		21.01	0.00055	2	1221.5897	1221.5903	-0.0006	-0.49116307
21	jgi|Pycco1|1433108	7062	24.35	NVAVVLYSGNDDSLVAHR		21.01	0.0000000027	3	1928.9849	1928.9829	0.002	1.0368159
21	jgi|Pycco1|1433108	7190	24.7	YFEVTEPLR		21.01	0.000022	2	1153.5887	1153.5892	-0.0005	-0.43342987
21	jgi|Pycco1|1433108	7502	25.59	TYFGLADPPVK		21.01	0.0054	2	1207.6373	1207.6362	0.0011	0.9108703
21	jgi|Pycco1|1433108	7738	26.28	TYFGLADPPVK		21.01	0.0024	2	1207.6356	1207.6362	-0.0005	-0.41403198
21	jgi|Pycco1|1465736	8763	29.33	TYFGLSDPPVNIVK		21.02	0.00000056	2	1549.8256	1549.8265	-0.0009	-0.5807102
21	jgi|Pycco1|1465736	8990	30.01	TYFGLSDPPVNIVK		21.02	0.00000000000063	2	1549.8293	1549.8265	0.0029	1.8711771
21	jgi|Pycco1|1465736	9253	30.84	TYFGLSDPPVNIVK		21.02	0.00034	2	1549.8267	1549.8265	0.0001	0.06452335
21		9351	31.13	TRPLYLTGESYAGTYIPY		21.01 21.02 21.03	0.000034	2	2065.031	2065.028	0.003	1.4527647
21		9877	32.81	TRPLYLTGESYAGTYIPY		21.01 21.02 21.03	0.0000091	2	2065.0332	2065.028	0.0052	2.5181255
21		10093	33.49	TRPLYLTGESYAGTYIPY		21.01 21.02 21.03	0.00075	2	2065.032	2065.028	0.0039	1.8885942
21	jgi|Pycco1|1430367	11555	38.42	DFMNFLSNLVK		21.03	0.0021	2	1327.6736	1327.6719	0.0017	1.2804369
21	jgi|Pycco1|1433108	11686	38.91	DFMGFLSNLVK	M3:+15.99491	21.01	0.00025	2	1286.6467	1286.6454	0.0014	1.0881008
22	jgi|Pycco1|1372762	5293	19.38	TGVDFTVSGSR		22.01	0.000027	2	1125.5492	1125.554	-0.0048	-4.264567
22	jgi|Pycco1|1372762	6458	22.61	SVTATFTVPTPK		22.01	0.000038	2	1248.6836	1248.684	-0.0003	-0.24025294
22	jgi|Pycco1|1372762	6699	23.29	SVTATFTVPTPK		22.01	0.0004	2	1248.6843	1248.684	0.0005	0.4004216
22	jgi|Pycco1|1372762	6935	23.97	SVTATFTVPTPK		22.01	0.0011	2	1248.6832	1248.684	-0.0006	-0.48050588
22	jgi|Pycco1|1372762	6948	24.01	ILQTGVDFTVSGSR		22.01	0.002	2	1479.7856	1479.7806	0.005	3.378879
22	jgi|Pycco1|1372762	7175	24.66	SVTATFTVPTPK		22.01	0.0026	2	1248.6853	1248.684	0.0015	1.2012647
22	jgi|Pycco1|1372762	7193	24.71	ILQTGVDFTVSGSR		22.01	0.000000078	2	1479.7815	1479.7806	0.0009	0.6081983
22	jgi|Pycco1|1372762	7369	25.2	AEVSSNWSGAVLVSGR		22.01	0.0000000000029	2	1618.8186	1618.8188	-0.0002	-0.12354687
22	jgi|Pycco1|1372762	7433	25.38	ILQTGVDFTVSGSR		22.01	0.00000039	2	1479.7777	1479.7806	-0.0029	-1.9597498
22	jgi|Pycco1|1372762	7662	26.05	AEVSSNWSGAVLVSGR		22.01	0.0000000019	2	1618.819	1618.8188	0.0001	0.061773434
22	jgi|Pycco1|1372762	7666	26.07	ILQTGVDFTVSGSR		22.01	0.00000003	2	1479.7817	1479.7806	0.0011	0.7433534
22	jgi|Pycco1|1372762	7896	26.76	ILQTGVDFTVSGSR		22.01	0.000089	2	1479.7808	1479.7806	0.0001	0.06757758
22	jgi|Pycco1|1372762	8566	28.75	ILQTGVDFTVSGSR		22.01	0.0000034	2	1479.7776	1479.7806	-0.003	-2.0273275
22	jgi|Pycco1|1372762	9382	31.23	AEVSSNWSGAVLVSGR		22.01	0.0000000088	2	1618.8224	1618.8188	0.0036	2.2238438
22	jgi|Pycco1|1372762	9862	32.76	AEVSSNWSGAVLVSGR		22.01	0.0000000000031	2	1618.8212	1618.8188	0.0024	1.4825625
22	jgi|Pycco1|1372762	11687	38.91	AEVSSNWSGAVLVSGR		22.01	0.0000012	2	1618.8192	1618.8188	0.0004	0.24709374
22	jgi|Pycco1|1372762	11863	39.58	AEVSSNWSGAVLVSGR		22.01	0.000074	2	1618.8234	1618.8188	0.0046	2.841578
22	jgi|Pycco1|1372762	12274	41.14	AEVSSNWSGAVLVSGR		22.01	0.00012	2	1618.8223	1618.8188	0.0035	2.1620703
22	jgi|Pycco1|1372762	12481	41.92	AEVSSNWSGAVLVSGR		22.01	0.0029	2	1618.8137	1618.8188	-0.0051	-3.1504452
22	jgi|Pycco1|1372762	12738	42.91	AEVSSNWSGAVLVSGR		22.01	0.000015	2	1618.8195	1618.8188	0.0007	0.43241403
22	jgi|Pycco1|1372762	12912	43.59	AEVSSNWSGAVLVSGR		22.01	0.00042	2	1618.8179	1618.8188	-0.001	-0.6177344
22	jgi|Pycco1|1372762	13088	44.27	AEVSSNWSGAVLVSGR		22.01	0.0016	2	1618.8206	1618.8188	0.0018	1.1119219
23	jgi|Pycco1|1435938	1472	8.34	GMGALGTAHSER	M2:+15.99491	23.01	0.00011	2	1202.5603	1202.5587	0.0017	1.4136524
23	jgi|Pycco1|1435938	1476	8.35	GMGALGTAHSER	M2:+15.99491	23.01	0.00000000046	3	1202.5579	1202.5587	-0.0009	-0.7484042
23	jgi|Pycco1|1391002	1563	8.61	GMGALGTTHTER	M2:+15.99491	23.02	0.00039	3	1246.5841	1246.585	-0.0008	-0.64175326
23	jgi|Pycco1|1435938	4321	16.72	IANYIYEHPK		23.01	0.0064	3	1247.6462	1247.6423	0.004	3.2060473
23	jgi|Pycco1|1391002	6098	21.56	CGYAGYFEK	C1:+57.02146	23.02	0.000045	2	1094.4618	1094.4615	0.0002	0.18273826
23	jgi|Pycco1|1435938	6771	23.5	CGYAGYFDEHVTYPPK	C1:+57.02146	23.01	0.003	3	1903.8344	1903.8324	0.002	1.0505127
23	jgi|Pycco1|1435938	7350	25.15	CGYAGYFDEHVTYPPK	C1:+57.02146	23.01	0.0063	3	1903.8347	1903.8324	0.0023	1.2080896
23	jgi|Pycco1|1391002	9392	31.26	GDHSLPPAFTVLPSVIEK		23.02	0.00071	2	1907.0304	1907.0277	0.0027	1.4158158
23	jgi|Pycco1|1435938	10395	34.44	GGDQSLPPAFTVLPNVIEK		23.01	0.000000079	3	1982.0596	1982.0597	-0.0001	-0.050452568
23	jgi|Pycco1|1435938	10444	34.59	GGDQSLPPAFTVLPNVIEK		23.01	0.00038	2	1982.0656	1982.0597	0.0058	2.926249
23	jgi|Pycco1|1435938	10635	35.21	GGDQSLPPAFTVLPNVIEK		23.01	0.00001	3	1982.0668	1982.0597	0.007	3.5316799
23	jgi|Pycco1|1391002	10937	36.2	GDHSLPPAFTVLPSVIEK		23.02	0.00000018	3	1907.0284	1907.0277	0.0007	0.36706334
23	jgi|Pycco1|1391002	11127	36.87	GDHSLPPAFTVLPSVIEK		23.02	0.00000066	3	1907.0302	1907.0277	0.0024	1.2585031
23	jgi|Pycco1|1391002	11155	36.97	GDHSLPPAFTVLPSVIEK		23.02	0.00035	2	1907.0342	1907.0277	0.0065	3.4084456
23	jgi|Pycco1|1391002	11314	37.55	GDHSLPPAFTVLPSVIEK		23.02	0.00000013	3	1907.0302	1907.0277	0.0024	1.2585031
23	jgi|Pycco1|1391002	11353	37.68	GDHSLPPAFTVLPSVIEK		23.02	0.0015	2	1907.0358	1907.0277	0.008	4.19501
23	jgi|Pycco1|1435938	11551	38.4	GLTYFEVALSGHMVPQFSPK	M13:+15.99491	23.01	0.00024	3	2224.1133	2224.111	0.0023	1.034121
23	jgi|Pycco1|1435938	12443	41.78	ASEFYVDGTTIPDVNWDIGPSWSGLLPISSDPNETR		23.01	0.001	3	3935.8662	3935.8613	0.0049	1.2449626
23		12666	42.61	AVIVHGLADFILIAEGTR		23.01 23.02	0.00045	3	1895.0773	1895.0753	0.0019	1.0025986
23		12725	42.85	AVIVHGLADFILIAEGTR		23.01 23.02	0.00000071	2	1895.078	1895.0753	0.0026	1.3719772
23		12842	43.29	AVIVHGLADFILIAEGTR		23.01 23.02	0.00055	3	1895.0751	1895.0753	-0.0003	-0.15830505
23	jgi|Pycco1|1391002	13467	45.71	STEADPGCDVWDEIFNAALAVNPAFDIYR	C8:+57.02146	23.02	0.0089	3	3256.501	3256.49	0.012	3.6849492
24	jgi|Pycco1|1432218	3761	15.21	GLADHSQEPPQIR		24.01	0.000000045	2	1447.7305	1447.7292	0.0012	0.8288843
24	jgi|Pycco1|1432218	4374	16.86	MTPPPDPAIPR	M1:+15.99491	24.01	0.0000002	2	1207.6172	1207.6144	0.0028	2.3186207
24	jgi|Pycco1|1432218	4414	16.96	IYYGGSYGGAR		24.01	0.00019	2	1163.5477	1163.5483	-0.0007	-0.601608
24	jgi|Pycco1|1432218	5601	20.21	VVHATLDDWR		24.01	0.00045	3	1211.6154	1211.6172	-0.0018	-1.4856178
24	jgi|Pycco1|1432218	5700	20.47	QYAPADCIAQVEK	C7:+57.02146	24.01	0.00000025	2	1492.7112	1492.7104	0.0007	0.4689456
24	jgi|Pycco1|1432218	5778	20.69	SNYVDGCRPPQTQDECFGTITDK	C7:+57.02146 - C16:+57.02146	24.01	0.0000021	3	2688.1714	2688.167	0.0046	1.7112032
24	jgi|Pycco1|1432218	6406	22.46	VDTGFTFEQR		24.01	0.000033	2	1199.5691	1199.5696	-0.0005	-0.4168162
24	jgi|Pycco1|1432218	7154	24.6	TVDEVDSLITSPNAATR		24.01	0.000000033	2	1788.8987	1788.8978	0.0008	0.4472027
24	jgi|Pycco1|1432218	7164	24.63	TVDEVDSLITSPNAATR		24.01	0.000000008	3	1788.9012	1788.8978	0.0034	1.9006116
24	jgi|Pycco1|1432218	7298	25.01	QYAPADCIAQVEK	C7:+57.02146 - Q1:-17.02655	24.01	0.000022	2	1475.6837	1475.684	-0.0002	-0.13553037
24	jgi|Pycco1|1432218	7442	25.41	AGGPVIVFEAGEGPGDER		24.01	0.00000000042	2	1756.8491	1756.8505	-0.0013	-0.7399605
24	jgi|Pycco1|1432218	7506	25.61	AGGPVIVFEAGEGPGDER		24.01	0.0000057	3	1756.8502	1756.8505	-0.0002	-0.11384008
24	jgi|Pycco1|1432218	7674	26.09	AGGPVIVFEAGEGPGDER		24.01	0.000043	2	1756.8546	1756.8505	0.0041	2.3337219
24	jgi|Pycco1|1432218	7739	26.28	FVDTGFTFEQR		24.01	0.000000062	2	1346.6377	1346.638	-0.0003	-0.22277705
24	jgi|Pycco1|1432218	8525	28.62	LITLPYASEICK	C11:+57.02146	24.01	0.000086	2	1407.7568	1407.7556	0.0012	0.85242075
24	jgi|Pycco1|1432218	8749	29.29	LITLPYASEICK	C11:+57.02146	24.01	0.0036	2	1407.7555	1407.7556	-0.0001	-0.07103505
24	jgi|Pycco1|1432218	8978	29.97	LITLPYASEICK	C11:+57.02146	24.01	0.0000016	2	1407.754	1407.7556	-0.0016	-1.1365608
24	jgi|Pycco1|1432218	11012	36.45	LAIIDGQWDPWR		24.01	0.0065	2	1469.7489	1469.754	-0.0051	-3.4699686
24	jgi|Pycco1|1432218	11200	37.13	LAIIDGQWDPWR		24.01	0.0019	2	1469.7579	1469.754	0.0039	2.653505
24	jgi|Pycco1|1432218	11799	39.33	AIHEQEVEFVQAWLK		24.01	0.000000000074	3	1826.9468	1826.944	0.0028	1.532614
24	jgi|Pycco1|1432218	12833	43.26	QSATFPVYTFTQPLDHFVDTGFTFEQR		24.01	0.000019	3	3179.521	3179.5112	0.0097	3.0507836
25	jgi|Pycco1|1471512	4050	16	FTTATPYGQQNAR		25.02	0.00048	2	1454.7042	1454.7028	0.0016	1.099881
25	jgi|Pycco1|1471500	4288	16.63	FTPATPYGQQNAR		25.01	0.0011	2	1450.7131	1450.7078	0.0054	3.722321
25	jgi|Pycco1|1471512	4886	18.26	VNGVLVAEGPSAR		25.02	0.00000011	2	1268.6991	1268.6962	0.003	2.3646324
25		5217	19.16	RVNGVLVAEGPSA		25.01 25.02	0.0006	2	1268.6974	1268.6962	0.0013	1.024674
25	jgi|Pycco1|1471500	5624	20.27	YFTPATPYGQQNAR		25.01	0.0000000015	2	1613.7742	1613.7711	0.0031	1.9209665
25	jgi|Pycco1|1471500	5971	21.22	LTGTQITINVK		25.01	0.0079	2	1187.6991	1187.6998	-0.0008	-0.6735709
25	jgi|Pycco1|1471500	6728	23.37	FNPIYVCPR	C7:+57.02146	25.01	0.00038	2	1165.5833	1165.5826	0.0005	0.42897004
25	jgi|Pycco1|1471500	6906	23.88	RPAVYYFTPATPYGQQNAR		25.01	0.000000000017	3	2200.095	2200.0938	0.0011	0.4999787
25	jgi|Pycco1|1471500	7835	26.58	ADIDTNTGVVTPEEYTPIPVTR		25.01	0.0000000000036	2	2388.2024	2388.1934	0.009	3.7685387
25		8573	28.77	GLGKPPVTLTLAYIPK		25.01 25.02	0.0000037	3	1668.011	1668.0099	0.0011	0.65946853
25		8580	28.79	GLGKPPVTLTLAYIPK		25.01 25.02	0.00051	2	1668.0088	1668.0099	-0.0011	-0.65946853
25		9206	30.68	NADFQTVVPIAWK		25.01 25.02	0.00000013	2	1488.785	1488.785	0	0
25		9238	30.79	NADFQTVVPIAWK		25.01 25.02	0.000048	3	1488.7849	1488.785	-0.0001	-0.06716886
25		10329	34.23	GLGKPPVTLTLAYIPK		25.01 25.02	0.0000054	3	1668.0111	1668.0099	0.0012	0.71942025
25		10371	34.36	GLGKPPVTLTLAYIPK		25.01 25.02	0.00024	2	1668.009	1668.0099	-0.0008	-0.47961345
25		10536	34.9	GLGKPPVTLTLAYIPK		25.01 25.02	0.000000033	3	1668.0104	1668.0099	0.0005	0.29975843
25		10594	35.08	GLGKPPVTLTLAYIPK		25.01 25.02	0.001	2	1668.0121	1668.0099	0.0022	1.3189371
25		10743	35.57	GLGKPPVTLTLAYIPK		25.01 25.02	0.0000036	3	1668.0103	1668.0099	0.0004	0.23980673
25		10754	35.6	VVTLSEGDSYSYNWTDIIGGCR	C21:+57.02146	25.01 25.02	0.000000000054	2	2492.1448	2492.1404	0.0046	1.845803
25		10948	36.24	GLGKPPVTLTLAYIPK		25.01 25.02	0.000016	3	1668.0105	1668.0099	0.0006	0.35971013
25		11137	36.91	GLGKPPVTLTLAYIPK		25.01 25.02	0.000018	3	1668.0109	1668.0099	0.001	0.59951687
26	jgi|Pycco1|1430637	1622	8.79	ASDHDPSVAM	M10:+15.99491	26.01	0.0023	2	1045.4268	1045.4259	0.0008	0.76523834
26	jgi|Pycco1|1430637	2171	10.48	ASDHDPSVAMVK	M10:+15.99491	26.01	0.0019	2	1272.5892	1272.5894	-0.0001	-0.07857995
26	jgi|Pycco1|1430637	3041	13.11	LDGSSTQGDARPPVNGG		26.01	0.0065	2	1627.7667	1627.7675	-0.0007	-0.43003684
26	jgi|Pycco1|1430637	3077	13.21	NPSVSLGK		26.01	0.0017	2	801.4455	801.4469	-0.0014	-1.7468406
26	jgi|Pycco1|1430637	3206	13.58	LDGSSTQGDARPPVNGGVEQR		26.01	0.000017	3	2140.0396	2140.038	0.0014	0.654194
26	jgi|Pycco1|1430637	3434	14.25	TEPIVGPDGK		26.01	0.0058	2	1012.52637	1012.5314	-0.005	-4.9381185
26	jgi|Pycco1|1430637	4339	16.77	GGDWEVTGQNGR		26.01	0.000036	2	1275.5754	1275.5717	0.0038	2.9790566
26	jgi|Pycco1|1430637	5854	20.9	GGALDATEPIVGPDGK		26.01	0.000000014	2	1496.7627	1496.7595	0.0031	2.0711412
26	jgi|Pycco1|1430637	7428	25.36	VSSGLSIFSESK		26.01	0.000038	2	1240.6431	1240.6425	0.0006	0.4836204
26	jgi|Pycco1|1430637	7510	25.62	KPLVALWETPR		26.01	0.0096	3	1309.7656	1309.7631	0.0026	1.9850918
26	jgi|Pycco1|1430637	7890	26.74	MSLVPGSPAGGALDATEPIVGPDGK	M1:+15.99491	26.01	0.0000000085	2	2352.182	2352.1755	0.0064	2.7208853
26	jgi|Pycco1|1430637	8061	27.25	STTGFWIQGPPSEDPR		26.01	0.0034	2	1774.8427	1774.8398	0.0027	1.5212641
26	jgi|Pycco1|1430637	8633	28.95	VSVTDIQGPAYLSPLR		26.01	0.0000055	2	1715.9395	1715.9331	0.0063	3.6714718
26	jgi|Pycco1|1430637	8879	29.67	VSVTDIQGPAYLSPLR		26.01	0.000026	2	1715.9319	1715.9331	-0.0012	-0.699328
26	jgi|Pycco1|1430637	9541	31.74	ISQVATIATFIK		26.01	0.000063	2	1291.7615	1291.7625	-0.0009	-0.6967225
26	jgi|Pycco1|1430637	10159	33.69	KPLVALWETPR		26.01	0.00055	3	1309.7621	1309.7631	-0.001	-0.76349694
26	jgi|Pycco1|1430637	12772	43.04	AVFAPFDGLLTELDGAAGVPLVER		26.01	0.0054	3	2457.3037	2457.3027	0.001	0.40695027
26	jgi|Pycco1|1430637	12834	43.26	SVLASVSVGDLISLSGTVAEFR		26.01	0.002	2	2207.2012	2207.1921	0.0089	4.0322723
26	jgi|Pycco1|1430637	13323	45.21	AVFAPFDGLLTELDGAAGVPLVER		26.01	0.000000076	3	2457.3015	2457.3027	-0.0013	-0.52903533
27	jgi|Pycco1|1407107	1423	8.2	CETNDGTNTVR	C1:+57.02146	27.01	0.000012	2	1266.538	1266.5383	-0.0003	-0.23686612
27	jgi|Pycco1|1407107	2935	12.79	SSGDDGVGGGDCETNDGTNTVR	C12:+57.02146	27.01	0.00021	2	2169.858	2169.859	-0.0009	-0.4147735
27	jgi|Pycco1|1407107	3777	15.25	ITPACLR	C5:+57.02146	27.01	0.000028	2	830.45496	830.4557	-0.0008	-0.9633266
27	jgi|Pycco1|1407107	5861	20.92	ATVPTSCNSAITPACLR	C7:+57.02146 - C15:+57.02146	27.01	0.0000000043	2	1818.8895	1818.8842	0.0055	3.0238318
27	jgi|Pycco1|1407107	5928	21.09	ATVPTSCNSAITPACLR	C7:+57.02146 - C15:+57.02146	27.01	0.00000037	3	1818.8843	1818.8842	0.0002	0.10995752
27	jgi|Pycco1|1407107	7832	26.57	PSYQSTAVSTFLTK		27.01	0.00000014	2	1529.7853	1529.785	0.0002	0.13073732
27	jgi|Pycco1|1407107	8065	27.26	PSYQSTAVSTFLTK		27.01	0.0018	2	1529.7871	1529.785	0.0021	1.3727418
27	jgi|Pycco1|1407107	8333	28.04	ADLQTFFR		27.01	0.0048	2	997.5094	997.5106	-0.0012	-1.2029948
27	jgi|Pycco1|1407107	8416	28.29	AYPDVAAQSENFQVVIGGR		27.01	0.0000000004	2	2021.0088	2021.0092	-0.0003	-0.1484407
27	jgi|Pycco1|1407107	8558	28.72	ADLQTFFR		27.01	0.0029	2	997.5108	997.5106	0.0002	0.20049912
27	jgi|Pycco1|1407107	8643	28.98	AYPDVAAQSENFQVVIGGR		27.01	0.0000000000087	2	2021.0099	2021.0092	0.0008	0.39584184
27	jgi|Pycco1|1407107	9368	31.18	NSLGVAGYLNEFANR		27.01	0.000052	2	1624.8099	1624.8082	0.0017	1.0462774
27	jgi|Pycco1|1407107	9981	33.13	NSLGVAGYLNEFANR		27.01	0.0000000015	2	1624.8102	1624.8082	0.002	1.2309146
27	jgi|Pycco1|1407107	10273	34.04	VNPEVAVSFSGGGFSNYFAR		27.01	0.00000000011	3	2104.9988	2105.009	-0.01	-4.750573
27	jgi|Pycco1|1407107	10375	34.38	VNPEVAVSFSGGGFSNYFAR		27.01	0.000000012	2	2105.0166	2105.009	0.0076	3.610436
27	jgi|Pycco1|1407107	13253	44.95	TSASSPTFAGVVALLNDFR		27.01	0.00000068	2	1953.0112	1953.008	0.0031	1.587295
27	jgi|Pycco1|1407107	13265	45.01	SSPTFAGVVALLNDFR		27.01	0.000091	2	1693.8939	1693.8912	0.0027	1.593963
27	jgi|Pycco1|1407107	13317	45.19	VEPVAGTSASSPTFAGVVALLNDFR		27.01	0.000000003	3	2505.3037	2505.2988	0.005	1.99577
28	jgi|Pycco1|1370947	7092	24.43	FYAVFDSANSR		28.01	0.00004	2	1276.5968	1276.5961	0.0007	0.54833317
28	jgi|Pycco1|1370947	7337	25.12	FYAVFDSANSR		28.01	0.00053	2	1276.6006	1276.5961	0.0045	3.524999
28	jgi|Pycco1|1370947	7670	26.08	ATGAVLDNATGLLR		28.01	0.00000022	2	1371.76	1371.7595	0.0005	0.36449537
28	jgi|Pycco1|1370947	7715	26.2	ATGAVLDNATGLLR		28.01	0.00023	3	1371.76	1371.7595	0.0005	0.36449537
28	jgi|Pycco1|1370947	7893	26.75	ATGAVLDNATGLLR		28.01	0.000000012	2	1371.7605	1371.7595	0.0011	0.80188984
28	jgi|Pycco1|1370947	8480	28.49	FTGSITFAPLTR		28.01	0.00000000025	2	1310.711	1310.7107	0.0003	0.22888346
28	jgi|Pycco1|1370947	8893	29.71	TSPASEFFGINQSIR		28.01	0.00000000022	2	1653.8267	1653.8235	0.0031	1.8744444
28	jgi|Pycco1|1370947	8894	29.71	TSPASEFFGINQSIR		28.01	0.0000000014	3	1653.825	1653.8235	0.0014	0.8465232
28	jgi|Pycco1|1370947	10613	35.14	ALNTAIGGNANSVYLIVGDIGTR		28.01	0.00000000000069	2	2289.23	2289.2202	0.0098	4.280934
28	jgi|Pycco1|1370947	11512	38.26	SGSGLDFINGLTFLER		28.01	0.00000000053	2	1725.8823	1725.8811	0.0013	0.75323844
28	jgi|Pycco1|1370947	11578	38.5	GIVDTGTTLTLIATDALQK		28.01	0.0083	2	1931.0739	1931.07	0.0038	1.9678209
28	jgi|Pycco1|1370947	11673	38.86	SQGFDGVDGIIGIGPVDLTVGTLSPDTR		28.01	0.00073	3	2786.4297	2786.4211	0.0086	3.0863965
28	jgi|Pycco1|1370947	11818	39.41	SQGFDGVDGIIGIGPVDLTVGTLSPDTR		28.01	0.000039	2	2786.425	2786.4211	0.004	1.4355333
28	jgi|Pycco1|1370947	11852	39.54	SQGFDGVDGIIGIGPVDLTVGTLSPDTR		28.01	0.000000000000019	3	2786.4277	2786.4211	0.0065	2.3327413
28	jgi|Pycco1|1370947	12028	40.21	SQGFDGVDGIIGIGPVDLTVGTLSPDTR		28.01	0.000000061	3	2786.4243	2786.4211	0.0031	1.1125382
28	jgi|Pycco1|1370947	12106	40.52	SGSGLDFINGLTFLER		28.01	0.000038	2	1725.8875	1725.8811	0.0064	3.7082508
28	jgi|Pycco1|1370947	12289	41.2	SGSGLDFINGLTFLER		28.01	0.0000000000054	2	1725.8838	1725.8811	0.0028	1.6223598
28	jgi|Pycco1|1370947	13448	45.66	YGTSTSILSTTAGIVDTGTTLTLIATDALQK		28.01	0.0000000000000015	3	3113.6558	3113.6467	0.0089	2.8583846
29	jgi|Pycco1|1445175	1637	8.83	QSTLHTSSGCTMPASR	C10:+57.02146 - M12:+15.99491	29.01	0.000024	3	1736.7692	1736.7695	-0.0002	-0.11515632
29	jgi|Pycco1|1445175	2481	11.45	NDASVPSDVK		29.01	0.00065	2	1031.5023	1031.5009	0.0016	1.5511378
29	jgi|Pycco1|1445175	3161	13.46	SFTHQAIADPTHGR		29.01	0.0000000064	3	1537.7522	1537.751	0.0012	0.78036046
29	jgi|Pycco1|1445175	3170	13.48	SFTHQAIADPTHGR		29.01	0.000000055	2	1537.752	1537.751	0.001	0.6503004
29	jgi|Pycco1|1445175	3209	13.59	ADDKTVLSASGPGR		29.01	0.00000057	2	1373.7007	1373.7024	-0.0017	-1.2375314
29	jgi|Pycco1|1445175	3231	13.65	ADDKTVLSASGPGR		29.01	0.000058	3	1373.702	1373.7024	-0.0003	-0.21838793
29	jgi|Pycco1|1361613	3310	13.88	NDPTVPADVK		29.02	0.0085	2	1055.5354	1055.5372	-0.0018	-1.7052928
29	jgi|Pycco1|1445175	3393	14.13	SFTHQAIADPTHGR		29.01	0.000000000051	3	1537.7501	1537.751	-0.0009	-0.5852703
29	jgi|Pycco1|1445175	3439	14.27	ADDKTVLSASGPGR		29.01	0.0000046	2	1373.702	1373.7024	-0.0004	-0.2911839
29	jgi|Pycco1|1445175	3619	14.8	SFTHQAIADPTHGR		29.01	0.00000004	3	1537.754	1537.751	0.003	1.9509012
29	jgi|Pycco1|1445175	4129	16.21	ATYSQTDSHQGSGFLK		29.01	0.000000000000001	2	1726.8037	1726.8035	0.0002	0.11582094
29	jgi|Pycco1|1445175	4140	16.24	ATYSQTDSHQGSGFLK		29.01	0.00000000093	3	1726.804	1726.8035	0.0005	0.28955236
29	jgi|Pycco1|1445175	4384	16.89	ATYSQTDSHQGSGFLK		29.01	0.0091	2	1726.8044	1726.8035	0.0009	0.5211942
29	jgi|Pycco1|1445175	6042	21.41	QYTTHVTVWNVR		29.01	0.0001	3	1503.7705	1503.7708	-0.0003	-0.1994985
29	jgi|Pycco1|1445175	6054	21.44	QYTTHVTVWNVR		29.01	0.00000000013	2	1503.7721	1503.7708	0.0014	0.93099296
29		10134	33.62	VWFWSR		29.01 29.02	0.006	2	880.4462	880.4469	-0.0006	-0.6814722
30	jgi|Pycco1|1425475	1381	8.08	SQNGFDNSGHR		30.01	0.0078	3	1218.5232	1218.5251	-0.0019	-1.559262
30	jgi|Pycco1|1425475	2106	10.27	YDGSYSGSTR		30.01	0.0000019	2	1092.4596	1092.4597	-0.0001	-0.09153656
30	jgi|Pycco1|1425475	2337	10.99	LHGAPGSQNGFDNSGHR		30.01	0.00013	3	1750.8026	1750.8008	0.0017	0.9709843
30	jgi|Pycco1|1425475	5247	19.25	VIVDLHGAPGSQNGFDNSGHR		30.01	0.000000038	3	2177.049	2177.0486	0.0004	0.18373498
30	jgi|Pycco1|1425475	5298	19.39	VIVDLHGAPGSQN		30.01	0.00058	2	1306.6752	1306.6754	-0.0002	-0.1530602
30	jgi|Pycco1|1425475	5914	21.06	VGSCTGLTGSASSFSSSYK	C4:+57.02146	30.01	0.0000000000000078	2	1882.8511	1882.8492	0.0019	1.0091089
30	jgi|Pycco1|1425475	5917	21.06	VGSCTGLTGSASSFSSSYK	C4:+57.02146	30.01	0.000000034	3	1882.8514	1882.8492	0.0023	1.2215528
30	jgi|Pycco1|1425475	6179	21.78	NGWIPQDPTQR		30.01	0.000000089	2	1311.6436	1311.6444	-0.0009	-0.6861616
30	jgi|Pycco1|1425475	6452	22.6	AENADDWSYQAGLK		30.01	0.00000015	2	1567.7026	1567.7028	-0.0001	-0.0637876
30	jgi|Pycco1|1425475	6609	23.03	DNPINPSFAYGAAK		30.01	0.000000037	2	1464.711	1464.7122	-0.0011	-0.7510008
30	jgi|Pycco1|1425475	6826	23.66	QYWEAQTITYEK		30.01	0.00015	2	1559.7351	1559.7382	-0.003	-1.9233998
30	jgi|Pycco1|1425475	7794	26.47	QYWYDSYGNIR		30.01	0.0000074	2	1464.6583	1464.6547	0.0036	2.4579172
30	jgi|Pycco1|1425475	8261	27.82	NTALAVLQNHWN		30.01	0.00098	2	1380.7057	1380.7023	0.0034	2.4625149
30	jgi|Pycco1|1425475	8624	28.92	QYWEAQTITYEK	Q1:-17.02655	30.01	0.0000033	2	1542.7123	1542.7115	0.0008	0.51856744
31	jgi|Pycco1|1368066	1632	8.82	ENANQADLK		31.01	0.00063	2	1002.48474	1002.4855	-0.0007	-0.6982644
31	jgi|Pycco1|1368066	3257	13.72	TAPSYQEADVK		31.01	0.000088	2	1208.5778	1208.5798	-0.0021	-1.7375766
31	jgi|Pycco1|1368066	5305	19.41	FTAPSYQEADVK		31.01	0.000078	2	1355.648	1355.6482	-0.0003	-0.22129636
31	jgi|Pycco1|1368066	6094	21.55	YFTAPSYQEADVK		31.01	0.000022	2	1518.7104	1518.7115	-0.0011	-0.7242982
31	jgi|Pycco1|1368066	6666	23.19	LAVSAFEGENANQADLK		31.01	0.0000026	2	1776.8789	1776.8767	0.0022	1.2381276
31	jgi|Pycco1|1368066	7144	24.58	LAVSAFEGENANQADLK		31.01	0.00026	2	1776.8774	1776.8767	0.0008	0.45022818
31	jgi|Pycco1|1368066	7984	27.02	GVSILFASGDGGVSGGH		31.01	0.000015	2	1516.7395	1516.7395	0	0
31	jgi|Pycco1|1368066	8921	29.79	AAGSGWDPVTGLGTPDFEK		31.01	0.000000012	2	1904.9062	1904.903	0.0034	1.7848679
31	jgi|Pycco1|1368066	9575	31.83	AIPASCATTITPACLQAIYNIPSTPATVSSNK	C6:+57.02146 - C14:+57.02146	31.01	0.000000019	3	3318.677	3318.6714	0.0058	1.7476873
31	jgi|Pycco1|1368066	9784	32.51	AIPASCATTITPACLQAIYNIPSTPATVSSNK	C6:+57.02146 - C14:+57.02146	31.01	0.000000000000039	3	3318.6758	3318.6714	0.0045	1.3559643
31	jgi|Pycco1|1368066	11421	37.92	PALGFLNPFLYSAK		31.01	0.0000071	2	1537.8424	1537.8418	0.0006	0.3901572
31	jgi|Pycco1|1368066	12260	41.09	PALGFLNPFLYSAK		31.01	0.0011	2	1537.844	1537.8418	0.0023	1.4956025
31	jgi|Pycco1|1368066	12348	41.41	PALGFLNPFLYSAK		31.01	0.000094	3	1537.8433	1537.8418	0.0015	0.97539294
31	jgi|Pycco1|1368066	12438	41.77	PALGFLNPFLYSAK		31.01	0.00000036	2	1537.842	1537.8418	0.0003	0.1950786
32	jgi|Pycco1|1440257	2689	12.06	DAGDEPPNSGPPCAR	C13:+57.02146	32.01	0.0000034	2	1539.6515	1539.6497	0.0018	1.1690971
32	jgi|Pycco1|1440257	4011	15.9	SASGDIVANAER		32.01	0.000000074	2	1189.5809	1189.5812	-0.0003	-0.2521896
32	jgi|Pycco1|1440257	6335	22.25	MANAIADLAK		32.01	0.00000018	2	1017.5414	1017.5402	0.0012	1.1793146
32	jgi|Pycco1|1440257	7900	26.77	FDNCAVPYDDIIR	C4:+57.02146	32.01	0.0000000043	2	1597.7279	1597.7319	-0.0041	-2.5661378
32	jgi|Pycco1|1440257	8145	27.49	FDNCAVPYDDIIR	C4:+57.02146	32.01	0.0000000000091	2	1597.7316	1597.7319	-0.0003	-0.18776618
32	jgi|Pycco1|1440257	9689	32.21	NEEILAISQDPVVGTSVTPFR		32.01	0.000000016	2	2272.1917	2272.1824	0.0093	4.0929813
32	jgi|Pycco1|1440257	9900	32.88	NEEILAISQDPVVGTSVTPFR		32.01	0.0000000000071	2	2272.19	2272.1824	0.0075	3.3007913
32	jgi|Pycco1|1440257	11240	37.27	SPLLIGTDLSTISDANLAILK		32.01	0.0028	2	2155.2278	2155.2224	0.0053	2.459143
32	jgi|Pycco1|1440257	11241	37.28	SPLLIGTDLSTISDANLAILK		32.01	0.000013	3	2155.2231	2155.2224	0.0006	0.27839354
32	jgi|Pycco1|1440257	11671	38.86	LFQDWGFDYLK		32.01	0.00019	2	1431.6953	1431.6948	0.0006	0.41908374
32	jgi|Pycco1|1440257	11837	39.48	SPLLIGTDLSTISDANLAILK		32.01	0.00053	3	2155.2227	2155.2224	0.0001	0.046398923
32	jgi|Pycco1|1440257	11838	39.48	SPLLIGTDLSTISDANLAILK		32.01	0.00025	2	2155.2275	2155.2224	0.005	2.319946
32	jgi|Pycco1|1440257	12013	40.15	SPLLIGTDLSTISDANLAILK		32.01	0.0000000014	2	2155.2283	2155.2224	0.0058	2.6911376
32	jgi|Pycco1|1440257	12014	40.16	SPLLIGTDLSTISDANLAILK		32.01	0.000000091	3	2155.2263	2155.2224	0.0039	1.8095579
33	jgi|Pycco1|1432154	1574	8.64	RPDTLTGSR		33.01	0.0038	2	1002.5315	1002.5331	-0.0016	-1.5959573
33	jgi|Pycco1|1432154	2713	12.12	VDRPDTLTGSR		33.01	0.000088	3	1216.6259	1216.6285	-0.0026	-2.1370533
33	jgi|Pycco1|1432154	6418	22.5	FVVDVDRPDTLTGSR		33.01	0.000039	3	1676.8595	1676.8607	-0.0011	-0.65598774
33	jgi|Pycco1|1432154	6437	22.55	FVVDVDRPDTLTGSR		33.01	0.000031	2	1676.8632	1676.8607	0.0025	1.4908811
33	jgi|Pycco1|1432154	6720	23.35	FVVDVDRPDTLTGSR		33.01	0.00035	3	1676.8596	1676.8607	-0.001	-0.5963525
33	jgi|Pycco1|1432154	7722	26.22	QMVVIQAPPPESTFAPGDK	M2:+15.99491 - Q1:-17.02655	33.01	0.00021	2	2010.991	2010.9845	0.0065	3.2322478
33	jgi|Pycco1|1432154	7764	26.36	QMVVIQAPPPESTFAPGDK	M2:+15.99491 - Q1:-17.02655	33.01	0.000053	3	2010.9915	2010.9845	0.0069	3.4311552
33	jgi|Pycco1|1432154	7781	26.42	QMVVIQAPPPESTFAPGDK	M2:+15.99491	33.01	0.000045	2	2028.0159	2028.0111	0.0047	2.3175414
33	jgi|Pycco1|1432154	7960	26.95	EVAVSIGLLSCSQQR	C11:+57.02146	33.01	0.000000013	2	1646.8535	1646.8535	0	0
33	jgi|Pycco1|1432154	7965	26.97	QMVVIQAPPPESTFAPGDK	M2:+15.99491 - Q1:-17.02655	33.01	0.002	2	2010.9935	2010.9845	0.009	4.4754195
33	jgi|Pycco1|1432154	8194	27.63	EVAVSIGLLSCSQQR	C11:+57.02146	33.01	0.000000052	2	1646.8569	1646.8535	0.0035	2.125265
33	jgi|Pycco1|1432154	8419	28.3	EVAVSIGLLSCSQQR	C11:+57.02146	33.01	0.0000029	2	1646.8577	1646.8535	0.0043	2.6110399
33	jgi|Pycco1|1432154	8668	29.05	EVAVSIGLLSCSQQR	C11:+57.02146	33.01	0.00061	2	1646.8552	1646.8535	0.0017	1.0322716
34	jgi|Pycco1|1357891	3076	13.21	VYGDYDGTK		34.01	0.005	2	1017.4494	1017.4528	-0.0034	-3.3416784
34	jgi|Pycco1|1357891	4091	16.12	VYILDKSEGNAAK		34.01	0.000076	3	1407.7485	1407.7482	0.0003	0.2131063
34	jgi|Pycco1|1357891	7272	24.93	WSTAGFDTSSIAR		34.01	0.0000000000014	2	1398.6676	1398.6652	0.0023	1.644425
34	jgi|Pycco1|1357891	8700	29.15	FGDFPAMGAVYDIASR	M7:+15.99491	34.01	0.00000000033	2	1732.7975	1732.8004	-0.0029	-1.6735915
34	jgi|Pycco1|1357891	8731	29.24	FGDFPAMGAVYDIASR	M7:+15.99491	34.01	0.0000024	3	1732.8003	1732.8004	0	0
34	jgi|Pycco1|1357891	8750	29.29	NYPNVDPATEGGAANPTYEFFPANGR		34.01	0.0000016	3	2769.2607	2769.2544	0.0063	2.2749805
34	jgi|Pycco1|1357891	8933	29.83	FGDFPAMGAVYDIASR	M7:+15.99491	34.01	0.000000000033	2	1732.8019	1732.8004	0.0016	0.9233608
34	jgi|Pycco1|1357891	9091	30.32	FGDFPAMGAVYDIASR	M7:+15.99491	34.01	0.0000037	3	1732.8057	1732.8004	0.0053	3.0586326
34	jgi|Pycco1|1357891	9154	30.52	FGDFPAMGAVYDIASR	M7:+15.99491	34.01	0.00000000000023	2	1732.8003	1732.8004	-0.0001	-0.05771005
34	jgi|Pycco1|1357891	9808	32.58	TLNTLELPFGMSLASEPVGQPAIYDPSKPK	M11:+15.99491	34.01	0.00012	3	3216.659	3216.6501	0.0088	2.7357652
34	jgi|Pycco1|1357891	10908	36.11	TLNTLELPFGMSLASEPVGQPAIYDPSKPK	M11:+15.99491	34.01	0.0054	3	3216.6597	3216.6501	0.0096	2.9844713
34	jgi|Pycco1|1357891	11109	36.81	TLNTLELPFGMSLASEPVGQPAIYDPSKPK	M11:+15.99491	34.01	0.0018	3	3216.6545	3216.6501	0.0043	1.3367945
34	jgi|Pycco1|1357891	11297	37.48	TLNTLELPFGMSLASEPVGQPAIYDPSKPK	M11:+15.99491	34.01	0.002	3	3216.662	3216.65	0.012	3.7305894
35	jgi|Pycco1|1369309	3839	15.42	FNVPANTR		35.01	0.000024	2	918.4789	918.4796	-0.0008	-0.8710046
35	jgi|Pycco1|1369309	6717	23.34	NATGSTITVFVSK		35.01	0.0000018	2	1324.7107	1324.711	-0.0005	-0.3774408
35	jgi|Pycco1|1369309	7822	26.54	YSNSGGDDSWFNVPANTR		35.01	0.00000000038	3	1986.8573	1986.8582	-0.0008	-0.40264577
35	jgi|Pycco1|1369309	7922	26.84	YSNSGGDDSWFNVPANTR		35.01	0.000000000000001	2	1986.8617	1986.8582	0.0036	1.8119059
35	jgi|Pycco1|1369309	8055	27.23	YSNSGGDDSWFNVPANTR		35.01	0.000015	3	1986.8613	1986.8582	0.0032	1.6105831
35	jgi|Pycco1|1369309	8499	28.54	GSIIVNNATGSTITVFVSK		35.01	0.0061	2	1908.0442	1908.0441	0.0001	0.05240969
35	jgi|Pycco1|1369309	9116	30.4	NGWELVAFK		35.01	0.00025	2	1063.5573	1063.5575	-0.0003	-0.28207222
35	jgi|Pycco1|1369309	9332	31.08	NGWELVAFK		35.01	0.00089	2	1063.5579	1063.5575	0.0003	0.28207222
35	jgi|Pycco1|1369309	9640	32.05	GSIIVNNATGSTITVFVSK		35.01	0.00021	2	1908.0438	1908.0441	-0.0003	-0.15722908
35	jgi|Pycco1|1369309	9729	32.33	NGWELVAFK		35.01	0.00031	2	1063.5575	1063.5575	-0.0001	-0.09402407
35	jgi|Pycco1|1369309	10128	33.6	GSIIVNNATGSTITVFVSK		35.01	0.0019	2	1908.0454	1908.0441	0.0013	0.681326
35	jgi|Pycco1|1369309	10358	34.32	GSIIVNNATGSTITVFVSK		35.01	0.0027	2	1908.0498	1908.0441	0.0058	3.039762
35	jgi|Pycco1|1369309	10949	36.24	GSIIVNNATGSTITVFVSK		35.01	0.0067	2	1908.0474	1908.0441	0.0033	1.7295198
36		3556	14.63	YGTGYCDTQCPHDIK	C6:+57.02146 - C10:+57.02146	36.01 36.02	0.0000095	3	1814.746	1814.7477	-0.0018	-0.99187344
36		3561	14.64	YGTGYCDTQCPHDIK	C6:+57.02146 - C10:+57.02146	36.01 36.02	0.0000000041	2	1814.7511	1814.7477	0.0034	1.8735387
36	jgi|Pycco1|1389216	3819	15.37	FVTQGPYSK		36.02	0.0038	2	1026.526	1026.5259	0.0001	0.097415954
36		4105	16.15	QQVGTLTAENHPK	Q1:-17.02655	36.01 36.02	0.0000000058	2	1405.7075	1405.7074	0.0001	0.07113856
36	jgi|Pycco1|1424818	4492	17.18	FVTHGPYSTNIGSR		36.01	0.00000000077	2	1535.7668	1535.7605	0.0063	4.1022024
36	jgi|Pycco1|1424818	4494	17.18	FVTHGPYSTNIGSR		36.01	0.00000076	3	1535.7667	1535.7605	0.0062	4.037088
36		4709	17.76	MGDQTFLGPGK	M1:+15.99491	36.01 36.02	0.0067	2	1166.5522	1166.5515	0.0008	0.68578196
36	jgi|Pycco1|1424818	5002	18.58	LGGLQQMGASFDK	M7:+15.99491	36.01	0.0003	2	1367.6583	1367.6628	-0.0045	-3.2902844
36		6261	22.03	DGCDFNSWR	C3:+57.02146	36.01 36.02	0.00059	2	1156.4473	1156.4481	-0.0008	-0.6917733
36	jgi|Pycco1|1424818	6871	23.78	NQEFAFDVDMSK	M10:+15.99491	36.01	0.000012	2	1446.6212	1446.621	0.0002	0.13825321
36	jgi|Pycco1|1424818	7919	26.83	NCALDGADYSGTYGITTSGNQLSLK	C2:+57.02146	36.01	0.00055	3	2606.2114	2606.2043	0.0072	2.7626383
36	jgi|Pycco1|1424818	7976	27	NCALDGADYSGTYGITTSGNQLSLK	C2:+57.02146	36.01	0.000013	2	2606.2168	2606.204	0.012	4.604398
37	jgi|Pycco1|1437289	2224	10.65	AGPSQCALSK	C6:+57.02146	37.01	0.00081	2	1018.49945	1018.499	0.0004	0.3927348
37	jgi|Pycco1|1437289	2688	12.06	YMGTSTVVR	M2:+15.99491	37.01	0.000023	2	1029.5037	1029.5038	-0.0002	-0.19426833
37	jgi|Pycco1|1437289	3312	13.88	GIGETKPATQCYSSPAAR	C11:+57.02146	37.01	0.0000000000025	3	1893.9124	1893.9128	-0.0004	-0.21120296
37	jgi|Pycco1|1437289	3330	13.93	GIGETKPATQCYSSPAAR	C11:+57.02146	37.01	0.0000008	2	1893.9167	1893.9128	0.0039	2.059229
37	jgi|Pycco1|1437289	3635	14.85	YHLIQTQR		37.01	0.00032	2	1058.571	1058.5746	-0.0035	-3.3063328
37	jgi|Pycco1|1437289	6694	23.27	HWQIYTDDVYK		37.01	0.0000000000032	2	1467.6921	1467.6907	0.0014	0.9538794
37	jgi|Pycco1|1437289	7160	24.62	LLVQDGPGHTSLALPSVCK	C18:+57.02146	37.01	0.0021	3	1992.0586	1992.0587	-0.0001	-0.050199322
37	jgi|Pycco1|1437289	7304	25.03	QAFIANTVLDR		37.01	0.000001	2	1247.6749	1247.6747	0.0003	0.2404473
37	jgi|Pycco1|1437289	7543	25.71	QAFIANTVLDR		37.01	0.00000036	2	1247.6726	1247.6747	-0.0021	-1.683131
37	jgi|Pycco1|1437289	9617	31.97	QAFIANTVLDR	Q1:-17.02655	37.01	0.00033	2	1230.6477	1230.6481	-0.0005	-0.40629002
37	jgi|Pycco1|1437289	12173	40.77	SAVSCNDAAPFAPPTPQVVIDEQLYDLEHVSR	C5:+57.02146	37.01	0.000000043	3	3525.696	3525.6958	0.0001	0.028363194
37	jgi|Pycco1|1437289	12648	42.54	VGHVVIDGILDAVAWSSVPSYK		37.01	0.000000000047	3	2312.2356	2312.229	0.0067	2.8976367
38	jgi|Pycco1|1378664	3735	15.13	GGGELDPHGADLR		38.01	0.0022	3	1293.6182	1293.6187	-0.0004	-0.30921012
38	jgi|Pycco1|1378664	3756	15.19	GGGELDPHGADLR		38.01	0.0015	2	1293.617	1293.6187	-0.0017	-1.3141431
38	jgi|Pycco1|1378664	6089	21.54	INLQADDGGGELDPHGADLR		38.01	0.000000087	3	2062.9788	2062.9792	-0.0004	-0.19389434
38	jgi|Pycco1|1378664	6096	21.55	INLQADDGGGELDPHGADLR		38.01	0.000078	2	2062.981	2062.9792	0.0017	0.82405096
38	jgi|Pycco1|1378664	6344	22.28	INLQADDGGGELDPHGADLR		38.01	0.00071	3	2062.9807	2062.9792	0.0015	0.72710377
38	jgi|Pycco1|1378664	7589	25.85	SFSYPDGIPYQADPDNGVR		38.01	0.000006	2	2097.9558	2097.9517	0.0042	2.0019526
38	jgi|Pycco1|1378664	7779	26.42	VCDPAGPNPADLCQHIFDR	C2:+57.02146 - C13:+57.02146	38.01	0.00000021	3	2181.9834	2181.981	0.0026	1.1915778
38	jgi|Pycco1|1378664	7887	26.73	LIPAGALTGVQFMK	M13:+15.99491	38.01	0.000094	2	1461.8157	1461.8138	0.0018	1.231347
38	jgi|Pycco1|1378664	8125	27.43	LIPAGALTGVQFMK	M13:+15.99491	38.01	0.0058	2	1461.8138	1461.8138	0	0
38	jgi|Pycco1|1378664	10099	33.51	TPGYLQVVGFIDQTK		38.01	0.0000000019	2	1665.882	1665.8851	-0.0031	-1.8608726
38	jgi|Pycco1|1378664	10125	33.59	TPGYLQVVGFIDQTK		38.01	0.00011	3	1665.8855	1665.8851	0.0004	0.2401126
38	jgi|Pycco1|1378664	10653	35.28	TPGYLQVVGFIDQTK		38.01	0.0000019	2	1665.8865	1665.8851	0.0014	0.840394
39	jgi|Pycco1|1497577	1713	9.07	SAIAVHTGAKG		39.01	0.00018	2	1011.5581	1011.5586	-0.0005	-0.49428678
39	jgi|Pycco1|1497577	2457	11.37	VFVTNHDTER		39.01	0.0000000000000029	2	1217.5922	1217.5914	0.0008	0.6570348
39	jgi|Pycco1|1497577	5400	19.67	EDTTPSSGSQTINTSWR		39.01	0.000000000082	2	1866.8452	1866.8469	-0.0017	-0.91062635
39	jgi|Pycco1|1497577	7612	25.91	NNVGSAAMTNWVAPQSQQIAFGR	M8:+15.99491	39.01	0.0000000000000045	3	2463.1865	2463.1838	0.0028	1.1367401
39	jgi|Pycco1|1497577	10702	35.44	LAEYANDLLSLGVDGLR		39.01	0.000000000076	2	1818.9637	1818.96	0.0037	2.0341294
39	jgi|Pycco1|1497577	11249	37.31	LAEYANDLLSLGVDGLR		39.01	0.000073	2	1818.9578	1818.96	-0.0023	-1.2644589
39	jgi|Pycco1|1497577	11374	37.76	LAEYANDLLSLGVDGLR		39.01	0.0000000041	3	1818.9609	1818.96	0.0009	0.49478826
39	jgi|Pycco1|1497577	11438	37.99	LAEYANDLLSLGVDGLR		39.01	0.000000000019	2	1818.9607	1818.96	0.0007	0.3848353
39	jgi|Pycco1|1497577	11567	38.46	LAEYANDLLSLGVDGLR		39.01	0.00000057	3	1818.9642	1818.96	0.0043	2.3639884
39	jgi|Pycco1|1497577	11618	38.66	LAEYANDLLSLGVDGLR		39.01	0.0000000057	2	1818.9609	1818.96	0.0009	0.49478826
39	jgi|Pycco1|1497577	12329	41.35	NAFLGGGISSLQSFDNLGWVPGTGANVFVTNHDTER		39.01	0.001	3	3777.8445	3777.826	0.019	5.0293474
40	jgi|Pycco1|1424636	1200	7.49	ETYNGCSSSQK	C6:+57.02146	40.01	0.00039	2	1260.5151	1260.5165	-0.0014	-1.1106558
40	jgi|Pycco1|1424636	2993	12.96	FGSYTSSR		40.01	0.00021	2	904.41406	904.4163	-0.0023	-2.5430768
40	jgi|Pycco1|1424636	3061	13.16	GGTLVHESSHFTR		40.01	0.00000015	3	1427.7025	1427.703	-0.0005	-0.3502129
40	jgi|Pycco1|1424636	3180	13.51	HSTVLSHYTN		40.01	0.00021	2	1158.5532	1158.5542	-0.001	-0.8631448
40	jgi|Pycco1|1424636	3669	14.96	WQAPTTGTDSK		40.01	0.0016	2	1191.5626	1191.5645	-0.0019	-1.5945424
40	jgi|Pycco1|1424636	3888	15.56	NAGTQDYVYGQSAAK		40.01	0.000096	2	1572.7301	1572.7292	0.0009	0.5722536
40	jgi|Pycco1|1424636	4285	16.62	ALSYLQTHTASTAR		40.01	0.0061	3	1519.7941	1519.7867	0.0074	4.869104
40	jgi|Pycco1|1424636	5065	18.76	SNPSEAIMNADNHEY	M8:+15.99491	40.01	0.0000041	2	1707.6952	1707.6919	0.0033	1.932433
40	jgi|Pycco1|1424636	8248	27.79	YTTWFGSYTSSR		40.01	0.0000025	2	1455.6552	1455.6543	0.0008	0.54958105
40	jgi|Pycco1|1424636	12327	41.34	TGIQAAAPAAQTYVANALSYLQTHTASTAR		40.01	0.00000000000013	3	3047.563	3047.555	0.0081	2.6578684
41	jgi|Pycco1|1480292	4168	16.31	QFAQPNAAEVAK		41.01	0.0000011	2	1273.6548	1273.654	0.0008	0.62811404
41	jgi|Pycco1|1480292	5233	19.2	RYWDNVYGGK		41.01	0.0084	2	1257.6011	1257.6014	-0.0005	-0.39758226
41	jgi|Pycco1|1480292	5563	20.1	DSQTLYSLQTK		41.01	0.0000059	2	1283.6497	1283.6482	0.0014	1.0906415
41	jgi|Pycco1|1480292	5998	21.29	YWDNVYGGK		41.01	0.000079	2	1101.4993	1101.5004	-0.0012	-1.0894232
41	jgi|Pycco1|1480292	6795	23.57	NVTPWNTPSSATLQPGETR		41.01	0.0000002	2	2056.0176	2056.0098	0.0077	3.7451184
41	jgi|Pycco1|1480292	6825	23.66	VGYADDGLMEETVIR	M9:+15.99491	41.01	0.0019	2	1683.791	1683.7898	0.0012	0.7126781
41	jgi|Pycco1|1480292	7313	25.05	YLLDDLQR		41.01	0.0012	2	1035.5475	1035.5474	0.0001	0.09656728
41	jgi|Pycco1|1480292	7388	25.25	ATPTDYYLLR		41.01	0.00021	2	1212.6256	1212.6263	-0.0007	-0.5772594
41	jgi|Pycco1|1480292	7512	25.62	SAVLTIVPAAPGVNGAAPAPNAR		41.01	0.00000045	2	2114.1711	2114.172	-0.0009	-0.42569855
41	jgi|Pycco1|1480292	11955	39.93	QAVEIGALGAPLEFNNIFTGR		41.01	0.0016	2	2217.1736	2217.1667	0.0068	3.0669773
42	jgi|Pycco1|1434821	1871	9.56	TQLDASDR		42.01	0.0062	2	905.4312	905.4327	-0.0015	-1.6566665
42	jgi|Pycco1|1434821	5906	21.03	LATFTQQLR		42.01	0.0095	2	1077.604	1077.6055	-0.0016	-1.4847734
42	jgi|Pycco1|1434821	7545	25.71	ALEWTQLDASDR		42.01	0.00000021	2	1404.6747	1404.6758	-0.0011	-0.7830989
42	jgi|Pycco1|1434821	7770	26.39	ALEWTQLDASDR		42.01	0.0000033	2	1404.6792	1404.6758	0.0034	2.4204874
42	jgi|Pycco1|1434821	8186	27.6	PGLSAGDASNGYIAPDTLATCVAQAK	C21:+57.02146	42.01	0.00000064	3	2548.2327	2548.235	-0.0026	-1.020314
42	jgi|Pycco1|1434821	8735	29.25	ALSFLLTSGPADK		42.01	0.000061	2	1319.715	1319.721	-0.006	-4.546416
42	jgi|Pycco1|1434821	11552	38.41	SDGSAESWLATFTQQLR		42.01	0.000016	2	1896.9127	1896.909	0.0037	1.9505416
42	jgi|Pycco1|1434821	12140	40.65	SDGSAESWLATFTQQLR		42.01	0.00000045	2	1896.9075	1896.909	-0.0016	-0.8434774
42	jgi|Pycco1|1434821	12193	40.85	SDGSAESWLATFTQQLR		42.01	0.000007	3	1896.9115	1896.909	0.0025	1.3179334
42	jgi|Pycco1|1434821	12323	41.33	SDGSAESWLATFTQQLR		42.01	0.000000000000009	2	1896.9126	1896.909	0.0036	1.8978242
43	jgi|Pycco1|1443101	1012	6.6	KVDMDSPTDTHR	M4:+15.99491	43.01	0.0000000000026	3	1417.638	1417.638	-0.0001	-0.07053987
43	jgi|Pycco1|1443101	1279	7.76	VDMDSPTDTHR	M3:+15.99491	43.01	0.0066	3	1289.543	1289.5431	-0.0002	-0.15509368
43	jgi|Pycco1|1443101	1284	7.78	VDMDSPTDTHR	M3:+15.99491	43.01	0.00049	2	1289.5421	1289.5431	-0.0009	-0.69792163
43	jgi|Pycco1|1443101	3039	13.1	ETFCSHPSQACVQR	C4:+57.02146 - C11:+57.02146	43.01	0.00022	2	1706.7382	1706.7378	0.0004	0.23436522
43	jgi|Pycco1|1443101	3065	13.17	ETFCSHPSQACVQR	C4:+57.02146 - C11:+57.02146	43.01	0.000027	3	1706.7388	1706.7378	0.001	0.58591306
43	jgi|Pycco1|1443101	4119	16.19	GTLPANLQGK		43.01	0.0015	2	998.56287	998.5633	-0.0005	-0.5007194
43	jgi|Pycco1|1443101	5688	20.44	AACWAQLK	C3:+57.02146	43.01	0.0046	2	947.47833	947.4772	0.0012	1.2665215
43	jgi|Pycco1|1443101	6308	22.16	GYPSSGDDDTAFLK		43.01	0.000073	2	1472.6558	1472.6544	0.0013	0.8827597
43	jgi|Pycco1|1443101	12841	43.29	GPDPHDALLALLTPLTSGASADSYEALR		43.01	0.0000000000012	3	2851.455	2851.4478	0.0075	2.6302428
44	jgi|Pycco1|1453798	1690	8.99	YANPPTR		44.01	0.00046	2	818.4161	818.416	0.0001	0.12218724
44	jgi|Pycco1|1453798	1897	9.64	GATCQVVNAK	C4:+57.02146	44.01	0.0051	2	1047.5262	1047.5256	0.0006	0.5727784
44	jgi|Pycco1|1453798	2222	10.64	TYNPNPDPK		44.01	0.0091	2	1045.4979	1045.4952	0.0026	2.4868598
44	jgi|Pycco1|1453798	2902	12.7	DHIAAFGGDKDR		44.01	0.000041	3	1301.6235	1301.6237	-0.0002	-0.15365425
44	jgi|Pycco1|1453798	2925	12.77	DHIAAFGGDKDR		44.01	0.000011	2	1301.6217	1301.6237	-0.002	-1.5365425
44	jgi|Pycco1|1453798	4255	16.55	VTSDVEFR		44.01	0.0037	2	952.4783	952.4739	0.0044	4.6195493
44	jgi|Pycco1|1453798	6812	23.62	FAGAIIQSNLAGANAAK		44.01	0.0000000037	2	1616.8783	1616.8759	0.0024	1.4843441
44	jgi|Pycco1|1453798	7094	24.44	NCSGALPALCTQSAGFR	C2:+57.02146 - C10:+57.02146	44.01	0.000064	2	1809.8441	1809.8375	0.0066	3.6467361
44	jgi|Pycco1|1453798	9968	33.09	IVDIWSSFAR		44.01	0.0044	2	1193.6365	1193.6318	0.0047	3.9375622
45	jgi|Pycco1|1432108	2781	12.33	KAEAFSAPNDQQR		45.01	0.0000011	3	1461.7078	1461.7085	-0.0007	-0.47889164
45	jgi|Pycco1|1432108	2796	12.38	KAEAFSAPNDQQR		45.01	0.000000022	2	1461.7107	1461.7085	0.0022	1.505088
45	jgi|Pycco1|1432108	3571	14.67	AEAFSAPNDQQR		45.01	0.00013	2	1333.6151	1333.6135	0.0016	1.1997479
45	jgi|Pycco1|1432108	3604	14.76	NLQEQTQNSIGAK		45.01	0.0000048	2	1430.7236	1430.7238	-0.0002	-0.13978939
45	jgi|Pycco1|1432108	3651	14.9	VYDTTNLR		45.01	0.0046	2	981.4993	981.5004	-0.0011	-1.120733
45	jgi|Pycco1|1432108	4197	16.39	AYYTPVENSR		45.01	0.00017	2	1199.5686	1199.5696	-0.0009	-0.7502691
45	jgi|Pycco1|1432108	6143	21.69	SLGGVVDAQLK		45.01	0.0081	2	1086.6158	1086.6158	0.0001	0.09202884
45	jgi|Pycco1|1432108	6156	21.72	TLGGSSSINGAAWTR		45.01	0.00000015	2	1477.7396	1477.7397	-0.0002	-0.13534182
45	jgi|Pycco1|1432108	6957	24.03	ILLIEAGGDDR		45.01	0.0000000035	2	1171.6295	1171.6322	-0.0026	-2.2191265
46	jgi|Pycco1|1468129	1864	9.54	ITDPSDAR		46.01	0.0014	2	874.426	874.4269	-0.0009	-1.0292456
46	jgi|Pycco1|1468129	1925	9.71	GAMTTTQLR	M3:+15.99491	46.01	0.0003	2	994.49884	994.499	-0.0002	-0.20110628
46	jgi|Pycco1|1468129	3971	15.79	GTFGHPTGVDVAR		46.01	0.000003	3	1313.6599	1313.6602	-0.0002	-0.15224637
46	jgi|Pycco1|1468129	5184	19.07	GVSDPAQLDACPGYK	C11:+57.02146	46.01	0.00000000017	2	1577.7291	1577.7269	0.0022	1.3944111
46	jgi|Pycco1|1468129	5297	19.39	FLGVQNAPR		46.01	0.00066	2	1001.5529	1001.5531	-0.0002	-0.19968985
46	jgi|Pycco1|1468129	5633	20.29	TTGTHGVFLVNSNGMDIK	M15:+15.99491	46.01	0.00019	3	1906.9352	1906.9332	0.002	1.0488045
46	jgi|Pycco1|1468129	6711	23.32	LTADLVLAGK		46.01	0.0044	2	1000.60364	1000.6041	-0.0005	-0.49969816
46	jgi|Pycco1|1468129	8152	27.51	YEVPESVLPRPQANL		46.01	0.00022	2	1711.9092	1711.9019	0.0074	4.3226776
46	jgi|Pycco1|1468129	10222	33.89	IFTVDPDYFPLNR		46.01	0.00028	2	1596.812	1596.8062	0.0059	3.6948757
47	jgi|Pycco1|1471070	2854	12.56	GGYHFAHPDSSSGATQAK		47.01	0.000002	3	1817.8203	1817.8206	-0.0002	-0.11002186
47	jgi|Pycco1|1471070	2870	12.6	GGYHFAHPDSSSGATQAK		47.01	0.00064	2	1817.8218	1817.8206	0.0012	0.6601312
47	jgi|Pycco1|1471070	7333	25.11	ASTNPLWIAR		47.01	0.00000035	2	1128.6173	1128.6165	0.0008	0.7088325
47	jgi|Pycco1|1471070	7479	25.52	ATEGTTYTNPDFSSQYTGATNAGLIR		47.01	0.00000017	3	2736.2747	2736.2751	-0.0006	-0.2192762
47	jgi|Pycco1|1471070	7483	25.53	ATEGTTYTNPDFSSQYTGATNAGLIR		47.01	0.00000000015	2	2736.2778	2736.2751	0.0028	1.0232888
47	jgi|Pycco1|1471070	7535	25.69	ANGISFAYIK		47.01	0.0013	2	1083.5829	1083.5837	-0.0008	-0.73829085
47	jgi|Pycco1|1471070	8652	29	GIDVSAYQPNINWSTVK		47.01	0.0000026	2	1891.958	1891.9553	0.0028	1.4799503
47	jgi|Pycco1|1471070	8884	29.69	GIDVSAYQPNINWSTVK		47.01	0.0000097	2	1891.9598	1891.9553	0.0046	2.4313471
47	jgi|Pycco1|1471070	8935	29.83	SAAFASTNPLWIAR		47.01	0.00014	2	1504.7893	1504.7911	-0.0018	-1.1961793
48	jgi|Pycco1|1369807	4407	16.94	TPGYIYGNGER		48.01	0.00057	2	1226.5776	1226.5804	-0.0029	-2.3642964
48	jgi|Pycco1|1369807	6831	23.67	WVLESAVK		48.01	0.0068	2	931.5254	931.5252	0.0002	0.21470164
48	jgi|Pycco1|1369807	7329	25.1	VADPDPADFVVR		48.01	0.0000014	2	1300.6542	1300.6536	0.0005	0.38442215
48	jgi|Pycco1|1369807	7747	26.31	FIPNPLLSK		48.01	0.00043	2	1028.6146	1028.6143	0.0004	0.38887268
48	jgi|Pycco1|1369807	7974	26.99	FIPNPLLSK		48.01	0.0000000000011	2	1028.6135	1028.6143	-0.0008	-0.77774537
48	jgi|Pycco1|1369807	8181	27.59	GIIPGDQWHFEVNGR		48.01	0.0022	3	1724.8505	1724.8508	-0.0003	-0.17392808
48	jgi|Pycco1|1369807	8798	29.44	TVQLVQTPYLSEELAAR		48.01	0.0000000002	2	1918.0333	1918.0284	0.0049	2.5547068
48	jgi|Pycco1|1369807	8805	29.46	TVQLVQTPYLSEELAAR		48.01	0.00000014	3	1918.0325	1918.0284	0.0041	2.1376119
48	jgi|Pycco1|1369807	9033	30.13	TVQLVQTPYLSEELAAR		48.01	0.0000000058	2	1918.0325	1918.0284	0.004	2.085475
49	jgi|Pycco1|1424871	6038	21.4	AAPAAPHWVVYSDK		49.01	0.000018	3	1511.7639	1511.7646	-0.0007	-0.46303502
49	jgi|Pycco1|1424871	6119	21.62	AAPAAPHWVVYSDK		49.01	0.00002	2	1511.7662	1511.7646	0.0016	1.0583658
49	jgi|Pycco1|1424871	6624	23.07	WPGGGYLK		49.01	0.0068	2	877.45605	877.4571	-0.001	-1.1396569
49	jgi|Pycco1|1424871	7124	24.52	PANSGDANNGYIAPATLAGCVSQAK	C20:+57.02146	49.01	0.00000000012	3	2447.1626	2447.1624	0.0003	0.122590974
49	jgi|Pycco1|1424871	7323	25.08	AYEWTTLTADQR		49.01	0.0015	3	1454.6909	1454.6915	-0.0005	-0.3437155
49	jgi|Pycco1|1424871	7331	25.1	AYEWTTLTADQR		49.01	0.000000083	2	1454.6906	1454.6915	-0.0009	-0.61868787
49	jgi|Pycco1|1424871	9529	31.69	AQLPSSSNYIITHAPVAPWFSPNK		49.01	0.0000063	3	2625.3423	2625.3464	-0.004	-1.5236084
49	jgi|Pycco1|1424871	11294	37.47	AQLPSSSNYIITHAPVAPWFSPNK		49.01	0.00000055	3	2625.341	2625.3464	-0.0055	-2.0949616
49	jgi|Pycco1|1424871	11484	38.17	AQLPSSSNYIITHAPVAPWFSPNK		49.01	0.007	3	2625.343	2625.3464	-0.0033	-1.256977
50	jgi|Pycco1|1480250	5775	20.68	ITVNPPSGGWK		50.01	0.0013	2	1155.6168	1155.6161	0.0008	0.6922714
50	jgi|Pycco1|1480250	8825	29.52	QVLAALVDTSLGK		50.01	0.0000081	2	1314.7639	1314.7632	0.0007	0.5324153
50	jgi|Pycco1|1480250	8830	29.53	QVLAALVDTSLGK		50.01	0.00001	3	1314.7623	1314.7632	-0.0009	-0.6845339
50	jgi|Pycco1|1480250	9474	31.53	QVLAALVDTSLGK		50.01	0.000000097	2	1314.7631	1314.7632	-0.0001	-0.07605932
50	jgi|Pycco1|1480250	9828	32.65	QVLAALVDTSLGK		50.01	0.00000058	2	1314.7622	1314.7632	-0.0009	-0.6845339
50	jgi|Pycco1|1480250	11422	37.93	VNLVQDAENLNSLLAQSDM	M19:+15.99491	50.01	0.00017	2	2090.006	2090.0073	-0.0014	-0.6698541
50	jgi|Pycco1|1480250	11905	39.76	QVLAALVDTSLGK	Q1:-17.02655	50.01	0.000077	2	1297.7366	1297.7366	-0.0001	-0.077057235
50	jgi|Pycco1|1480250	12084	40.43	QVLAALVDTSLGK	Q1:-17.02655	50.01	0.00000083	2	1297.7374	1297.7366	0.0008	0.6164579
50	jgi|Pycco1|1480250	12107	40.53	QVLAALVDTSLGK		50.01	0.001	2	1314.7606	1314.7632	-0.0026	-1.9775425
51	jgi|Pycco1|1372485	3408	14.17	VQPTQYTGGTVK		51.01	0.0018	2	1278.6682	1278.6693	-0.0011	-0.8602693
51	jgi|Pycco1|1372485	3609	14.77	SKGVVVGGPGVNASS		51.01	0.0000000000002	2	1314.7032	1314.7017	0.0016	1.2170061
51	jgi|Pycco1|1372485	4031	15.95	SKGVVVGGPGVNA		51.01	0.00068	2	1140.6377	1140.6376	0.0001	0.08767027
51	jgi|Pycco1|1372485	4206	16.41	QHLQLSDSTIAK		51.01	0.00000032	2	1340.7184	1340.7173	0.0011	0.8204564
51	jgi|Pycco1|1372485	4214	16.44	QHLQLSDSTIAK		51.01	0.000024	3	1340.7173	1340.7173	0.0001	0.074586935
51	jgi|Pycco1|1372485	7197	24.72	IQLNTGGWVR		51.01	0.00038	2	1143.6311	1143.6273	0.0037	3.2353199
51	jgi|Pycco1|1372485	8422	28.31	WPFSLSK		51.01	0.0012	2	864.4623	864.4618	0.0004	0.46271563
51	jgi|Pycco1|1372485	8647	28.99	WPFSLSK		51.01	0.0061	2	864.46454	864.4618	0.0027	3.1233308
52	jgi|Pycco1|1409615	2657	11.97	KRTEGQNTILVNR		52.01	0.00032	3	1528.8547	1528.8558	-0.0012	-0.7849007
52	jgi|Pycco1|1409615	3967	15.78	QNQLVTAQPTVK		52.01	0.0000047	2	1326.7378	1326.738	-0.0003	-0.2261185
52	jgi|Pycco1|1409615	4236	16.49	TEGQNTILVNR		52.01	0.0000028	2	1244.6627	1244.6598	0.003	2.4102972
52	jgi|Pycco1|1409615	5524	19.99	QNQLVTAQPTVK	Q1:-17.02655	52.01	0.000012	2	1309.7103	1309.7115	-0.0011	-0.8398796
52	jgi|Pycco1|1409615	6751	23.44	RPEYILFQR		52.01	0.00000081	3	1221.6737	1221.6743	-0.0006	-0.4911293
52	jgi|Pycco1|1409615	8103	27.37	SSWTDSNALYVGIK		52.01	0.000000076	2	1540.7634	1540.7646	-0.0012	-0.7788341
52	jgi|Pycco1|1409615	8373	28.17	SSWTDSNALYVGIK		52.01	0.00085	2	1540.7632	1540.7646	-0.0014	-0.9086397
52	jgi|Pycco1|1409615	10252	33.98	WNVLPQLIK		52.01	0.0032	2	1110.667	1110.6674	-0.0004	-0.3601438
53	jgi|Pycco1|1373375	6859	23.75	TIVAFGDSYTDGGR		53.01	0.0000031	2	1458.6866	1458.6864	0.0002	0.13710967
53	jgi|Pycco1|1373375	7203	24.73	HFLITDVYGR		53.01	0.0000014	3	1220.6414	1220.6427	-0.0012	-0.98308873
53	jgi|Pycco1|1373375	8757	29.31	TIVAFGDSYTDGGRDDGGPLAPPVVVPPDAEAGGR		53.01	0.00056	3	3425.6714	3425.661	0.01	2.9191446
53	jgi|Pycco1|1373375	9438	31.4	HFLITDVYGR		53.01	0.0000042	2	1220.6367	1220.6427	-0.006	-4.9154434
53	jgi|Pycco1|1373375	9651	32.08	HFLITDVYGR		53.01	0.0000035	2	1220.643	1220.6427	0.0003	0.24577218
53	jgi|Pycco1|1373375	11953	39.93	GTHTPEGDAMVQTIFYGLAELR	M10:+15.99491	53.01	0.0002	3	2422.1765	2422.1711	0.0055	2.2706902
53	jgi|Pycco1|1373375	11964	39.97	VWVEDIADDIGATLK		53.01	0.000000049	2	1644.851	1644.8484	0.0026	1.5806928
53	jgi|Pycco1|1373375	12139	40.64	GTHTPEGDAMVQTIFYGLAELR	M10:+15.99491	53.01	0.000000012	3	2422.178	2422.1711	0.0067	2.7661133
54	jgi|Pycco1|1359658	3659	14.93	SGTDTVTVGGVAAK		54.01	0.00071	2	1262.659	1262.659	-0.0001	-0.079197936
54	jgi|Pycco1|1359658	8279	27.88	TVGNAELLIGGIDDTK		54.01	0.0000012	3	1615.8585	1615.8542	0.0044	2.723018
54	jgi|Pycco1|1359658	8317	27.99	TVGNAELLIGGIDDTK		54.01	0.00000012	2	1615.8547	1615.8542	0.0006	0.37132064
54	jgi|Pycco1|1359658	11150	36.96	ITTLDFATGVGVDPVVNNDYVLTVR		54.01	0.00000012	3	2678.4104	2678.404	0.0064	2.3894827
54	jgi|Pycco1|1359658	13024	44.03	FNIDPFLGIQGMGSQAEGFFAALTR	M12:+15.99491	54.01	0.00000039	3	2703.3264	2703.324	0.0024	0.887796
54	jgi|Pycco1|1359658	13395	45.48	AGLPSLFSYFLTPHTVGNAELLIGGIDDTK		54.01	0.0055	3	3146.6519	3146.641	0.011	3.4957912
54	jgi|Pycco1|1359658	13410	45.53	AGLPSLFSYFLTPH		54.01	0.000091	2	1549.8062	1549.8054	0.0008	0.5161938
54	jgi|Pycco1|1359658	13439	45.63	ASDPSTCQTLINAFDGLELVGGSLLK	C7:+57.02146	54.01	0.00000000000027	3	2706.365	2706.366	-0.0009	-0.33254927
55	jgi|Pycco1|1381402	3025	13.06	VHIYDAAAK		55.01	0.00078	2	987.52905	987.5262	0.0028	2.8353677
55	jgi|Pycco1|1381402	4134	16.22	SNPSDVHIYDAAAK		55.01	0.0000061	3	1487.7141	1487.7129	0.0012	0.80660725
55	jgi|Pycco1|1381402	5897	21.01	QGDDSTNANAAWASVAK		55.01	0.000000000000001	2	1705.7769	1705.778	-0.0012	-0.7034914
55	jgi|Pycco1|1381402	5933	21.11	QGDDSTNANAAWASVAK		55.01	0.0000000018	3	1705.7762	1705.778	-0.0018	-1.055237
55	jgi|Pycco1|1381402	7011	24.19	QGDDSTNANAAWASVAK	Q1:-17.02655	55.01	0.00000000092	2	1688.7494	1688.7515	-0.0021	-1.2435222
55	jgi|Pycco1|1381402	12619	42.43	DPCVAFDADFNLLAFGLNGK	C3:+57.02146	55.01	0.0016	3	2184.0417	2184.0435	-0.0016	-0.73258615
55	jgi|Pycco1|1381402	12744	42.93	DPCVAFDADFNLLAFGLNGK	C3:+57.02146	55.01	0.000026	2	2184.041	2184.0435	-0.0023	-1.0530927
56	jgi|Pycco1|1438246	5927	21.09	ASIFITR		56.01	0.00084	2	807.472	807.4727	-0.0007	-0.86690235
56	jgi|Pycco1|1438246	9739	32.36	TVDQAQAIALSVQEGQFGAYGLK		56.01	0.0000000015	3	2394.2314	2394.2305	0.0011	0.45943782
56	jgi|Pycco1|1438246	9743	32.37	SIINTIGDGFITASGR		56.01	0.0031	3	1621.8539	1621.8549	-0.0009	-0.5549202
56	jgi|Pycco1|1438246	9744	32.37	SIINTIGDGFITASGR		56.01	0.00000000031	2	1621.8583	1621.8549	0.0034	2.0963652
56	jgi|Pycco1|1438246	10000	33.2	TVDQAQAIALSVQEGQFGAYGLK		56.01	0.0000072	3	2394.2305	2394.2305	0	0
56	jgi|Pycco1|1438246	10138	33.63	LSSPPAGAITVGPGGAFSSLSAALK		56.01	0.000051	3	2256.2253	2256.2239	0.0014	0.62050575
56	jgi|Pycco1|1438246	10582	35.04	LSSPPAGAITVGPGGAFSSLSAALK		56.01	0.000017	3	2256.2249	2256.2239	0.001	0.44321844
57	jgi|Pycco1|1371414	5880	20.96	AAPDRGYDFDSCYPVK	C12:+57.02146	57.01	0.0009	3	1860.825	1860.8225	0.0024	1.2897522
57	jgi|Pycco1|1371414	6242	21.96	GYDFDSCYPVK	C7:+57.02146	57.01	0.0000026	2	1350.5648	1350.5675	-0.0027	-1.9991596
57	jgi|Pycco1|1371414	6467	22.64	GYDFDSCYPVK	C7:+57.02146	57.01	0.0021	2	1350.5676	1350.5675	0.0001	0.074042946
57	jgi|Pycco1|1371414	6708	23.31	GYDFDSCYPVK	C7:+57.02146	57.01	0.0000096	2	1350.5671	1350.5675	-0.0004	-0.29617178
57	jgi|Pycco1|1371414	8995	30.02	ASSNPACDGLGTGAFDTASSF	C7:+57.02146	57.01	0.0000025	2	2032.8572	2032.8557	0.0015	0.7378782
57	jgi|Pycco1|1371414	9915	32.92	ADTVDAGNSLEWASLNDGSSVPTDGAQIY		57.01	0.0000016	3	2953.3364	2953.3337	0.0027	0.9142211
58	jgi|Pycco1|1433997	2577	11.73	LRADPIGK		58.01	0.0052	2	869.5205	869.5208	-0.0002	-0.23001173
58	jgi|Pycco1|1433997	2641	11.92	ADAFTSDSSR		58.01	0.00014	2	1056.4595	1056.4597	-0.0002	-0.18931152
58	jgi|Pycco1|1433997	7711	26.19	GPSGTPLTDVSEFAK		58.01	0.0011	2	1505.7543	1505.7487	0.0056	3.71908
58	jgi|Pycco1|1433997	10194	33.8	LILTAATSLNPWK		58.01	0.00023	2	1427.8247	1427.826	-0.0014	-0.98051155
58	jgi|Pycco1|1433997	10407	34.47	LILTAATSLNPWK		58.01	0.0096	2	1427.8268	1427.826	0.0006	0.42021927
58	jgi|Pycco1|1433997	11938	39.88	YTHLTYSFALTSPDTSQFGLDSSDVQPLTDFVK		58.01	0.000017	3	3680.7783	3680.765	0.014	3.8035574
59	jgi|Pycco1|1370680	3134	13.38	ATAFPGGSSAR		59.01	0.000013	2	1021.50714	1021.5066	0.0006	0.5873678
59	jgi|Pycco1|1370680	3404	14.16	KVAPGGGGWVK		59.01	0.000059	2	1055.6003	1055.6001	0.0003	0.28419852
59	jgi|Pycco1|1370680	9402	31.29	VPIPVIETFAK		59.01	0.00032	2	1213.7227	1213.7195	0.0031	2.5541322
59	jgi|Pycco1|1370680	9631	32.01	VPIPVIETFAK		59.01	0.00034	2	1213.7208	1213.7195	0.0013	1.0710877
59	jgi|Pycco1|1370680	12815	43.2	NLSPTEPLIYLELFK		59.01	0.0059	2	1776.9814	1776.9786	0.0029	1.6319835
59	jgi|Pycco1|1370680	13422	45.58	IQDSATNFPVSTLLASALVYVEPNGLR		59.01	0.000000025	3	2875.526	2875.5205	0.0056	1.9474735
60	jgi|Pycco1|718112	8666	29.05	ADGTWTLSGVIDR		60.01	0.0000051	2	1390.698	1390.6965	0.0014	1.0066898
60	jgi|Pycco1|718112	8899	29.72	ADGTWTLSGVIDR		60.01	0.0000002	2	1390.698	1390.6965	0.0014	1.0066898
60	jgi|Pycco1|718112	9307	31	IQGFDNPFFTDK		60.01	0.002	2	1428.6792	1428.6798	-0.0007	-0.48996282
60	jgi|Pycco1|718112	11725	39.05	IQGFDNPFFTDKFSVSSPLR		60.01	0.001	3	2302.1565	2302.1506	0.0057	2.475946
60	jgi|Pycco1|718112	12782	43.07	RNLLTDTAPTGWDLVSLPYDLSPVLGDQLAAR		60.01	0.00054	3	3467.8306	3467.817	0.013	3.7487562
60	jgi|Pycco1|718112	13155	44.52	NLLTDTAPTGWDLVSLPYDLSPVLGDQLAAR		60.01	0.0023	3	3311.718	3311.7163	0.0017	0.51332897
61	jgi|Pycco1|1357645	1868	9.55	SSAQQSTPVGAAR		61.01	0.0000017	2	1259.6345	1259.6343	0.0003	0.23816438
61	jgi|Pycco1|1357645	3813	15.35	FSVSTTPGQK		61.01	0.00002	2	1051.5431	1051.5424	0.0008	0.7607872
61	jgi|Pycco1|1357645	3872	15.52	ANVVNTLR		61.01	0.0028	2	886.511	886.5109	0.0001	0.11280177
61	jgi|Pycco1|1357645	5166	19.02	FNVGGGGVGVNNPTR		61.01	0.00000000034	2	1444.7344	1444.7296	0.0048	3.3224213
61	jgi|Pycco1|1357645	6950	24.01	SCGGDLVDAQIPAYAK	C2:+57.02146	61.01	0.000003	2	1664.7983	1664.7953	0.0031	1.8620908
62	jgi|Pycco1|1427559	1797	9.32	QEPNCAR	C5:+57.02146	62.01	0.0069	2	874.38324	874.384	-0.0007	-0.80056363
62	jgi|Pycco1|1427559	4138	16.23	VLGDTCDGISAK	C6:+57.02146	62.01	0.0024	2	1235.5969	1235.594	0.0028	2.2661166
62	jgi|Pycco1|1427559	4922	18.35	TNTSTYQLATVNADK		62.01	0.0000000018	2	1626.7958	1626.7974	-0.0016	-0.9835275
62	jgi|Pycco1|1427559	5440	19.77	TVVLGDTCDGISAK	C8:+57.02146	62.01	0.00074	2	1435.709	1435.7101	-0.0011	-0.7661714
62	jgi|Pycco1|1427559	6895	23.85	NYTVVLGDTCDGISAK	C10:+57.02146	62.01	0.000000029	2	1712.8177	1712.8164	0.0013	0.75898385
63	jgi|Pycco1|1425989	2385	11.14	FASGDSGVGQGSCK	C13:+57.02146	63.01	0.00064	2	1356.5858	1356.5853	0.0005	0.36857247
63	jgi|Pycco1|1425989	4324	16.73	ICSMYMQLGAR	C2:+57.02146 - M4:+15.99491 - M6:+15.99491	63.01	0.0002	2	1361.6082	1361.6014	0.0067	4.920676
63	jgi|Pycco1|1425989	5254	19.27	GTSMLFASGDSGVGQGSCK	C18:+57.02146 - M4:+15.99491	63.01	0.00000089	2	1861.8123	1861.8059	0.0063	3.3838115
63	jgi|Pycco1|1425989	5579	20.14	GFPDVSTQGVK		63.01	0.0046	2	1134.5791	1134.5793	-0.0003	-0.26441517
63	jgi|Pycco1|1425989	5833	20.84	GFPDVSTQGVK		63.01	0.00038	2	1134.579	1134.5793	-0.0004	-0.35255358
64	jgi|Pycco1|1471466	1005	6.58	TLVSSAHNSGHGTK		64.01	0.0000086	3	1395.6963	1395.6979	-0.0017	-1.2180287
64	jgi|Pycco1|1471466	1011	6.6	TLVSSAHNSGHGTK		64.01	0.00016	2	1395.6995	1395.6979	0.0015	1.0747311
64	jgi|Pycco1|1471466	5819	20.8	SSSTISFDSGSTSTLK		64.01	0.000064	2	1604.7637	1604.7654	-0.0018	-1.1216593
64	jgi|Pycco1|1471466	6703	23.3	STFVNACVSAVNTYK	C7:+57.02146	64.01	0.000014	2	1660.8014	1660.8004	0.0011	0.6623312
64	jgi|Pycco1|1471466	11351	37.67	LVLGLPLYGYVSQSTK		64.01	0.0087	2	1737.9807	1737.979	0.0017	0.97814757
65	jgi|Pycco1|1357629	2664	11.99	VLAQSTTQIHGSTTR		65.01	0.00051	3	1599.8435	1599.8453	-0.0018	-1.1251087
65	jgi|Pycco1|1357629	2671	12.02	VLAQSTTQIHGSTTR		65.01	0.00025	2	1599.8464	1599.8453	0.0011	0.68756646
65	jgi|Pycco1|1357629	3995	15.86	ASLGHPEPFK		65.01	0.0000066	2	1082.5626	1082.5634	-0.0007	-0.64661336
65	jgi|Pycco1|1357629	7804	26.49	AFQQVTPNTAAALNAWHPINNAK		65.01	0.0000086	3	2477.2737	2477.2688	0.0049	1.9779848
65	jgi|Pycco1|1357629	8970	29.95	DQINFVIGDPAQSAPAALR		65.01	0.000000014	2	1983.0342	1983.0298	0.0044	2.218827
66	jgi|Pycco1|1439747	5475	19.87	GTPQSAPVSDCNMACSGDADLSCGGSFR	C11:+57.02146 - C15:+57.02146 - C23:+57.02146 - M13:+15.99491	66.01	0.0029	3	2920.1628	2920.1604	0.0024	0.82187265
66	jgi|Pycco1|1439747	6275	22.07	IIAGDVTVQDPNNTPASCIER	C18:+57.02146	66.01	0.0000000000042	2	2270.1128	2270.1086	0.0042	1.8501316
66	jgi|Pycco1|1439747	6291	22.11	IIAGDVTVQDPNNTPASCIER	C18:+57.02146	66.01	0.000000069	3	2270.1099	2270.1086	0.0013	0.5726598
66	jgi|Pycco1|1439747	6513	22.77	IIAGDVTVQDPNNTPASCIER	C18:+57.02146	66.01	0.0047	2	2270.1084	2270.1086	-0.0001	-0.044050753
66	jgi|Pycco1|1439747	8230	27.73	CDAEDYIYAGVEYSNECHCGTGLK	C1:+57.02146 - C17:+57.02146 - C19:+57.02146	66.01	0.00000022	3	2811.1401	2811.1335	0.0065	2.3122346
67	jgi|Pycco1|1477152	4120	16.19	GDSGILDNAR		67.01	0.00075	2	1017.4967	1017.4964	0.0003	0.29484135
67	jgi|Pycco1|1477152	5826	20.82	WAGELGSGDYR		67.01	0.000036	2	1210.5494	1210.5492	0.0003	0.24782142
67	jgi|Pycco1|1477152	6757	23.46	YFMDGDSGILDNAR	M3:+15.99491	67.01	0.0000038	2	1589.6924	1589.6906	0.0019	1.1952012
67	jgi|Pycco1|1477152	6862	23.76	ELQNAVSDSFGPSGDLK		67.01	0.00000046	2	1763.8468	1763.8451	0.0018	1.0204977
67	jgi|Pycco1|1477152	12202	40.88	NQGHQTHNDLDVGDFVLDALGTR		67.01	0.00078	3	2522.2058	2522.2024	0.0035	1.3876762
68	jgi|Pycco1|1378812	5454	19.81	FNPIVGCTR	C7:+57.02146	68.01	0.000016	2	1063.5366	1063.5356	0.0009	0.84623396
68	jgi|Pycco1|1378812	5919	21.07	FDYLQTAR		68.01	0.000000019	2	1013.5061	1013.5055	0.0006	0.5920047
68	jgi|Pycco1|1378812	7746	26.3	TSQGYADWSTWSR		68.01	0.00000000064	2	1544.6779	1544.6769	0.0009	0.58264613
68	jgi|Pycco1|1378812	8118	27.41	AGNADQWLELGR		68.01	0.0000000089	2	1329.6562	1329.655	0.0012	0.9024898
68	jgi|Pycco1|1378812	9101	30.35	ASPPAELFSPLVVQK		68.01	0.00025	2	1582.8909	1582.8843	0.0065	4.1064277
69	jgi|Pycco1|1451679	3601	14.75	SVEVTVTDR		69.01	0.0013	2	1005.5213	1005.5215	-0.0003	-0.29835266
69	jgi|Pycco1|1451679	3842	15.43	SVEVTVTDR		69.01	0.000096	2	1005.52167	1005.5215	0.0001	0.09945088
69	jgi|Pycco1|1451679	12463	41.86	CTGCAETDLDFSPSAFSELADFAVGR	C1:+57.02146 - C4:+57.02146	69.01	0.00012	3	2823.23	2823.224	0.0059	2.0898094
69	jgi|Pycco1|1451679	12646	42.54	CTGCAETDLDFSPSAFSELADFAVGR	C1:+57.02146 - C4:+57.02146	69.01	0.00000000000094	3	2823.222	2823.224	-0.0021	-0.7438304
69	jgi|Pycco1|1451679	13205	44.73	CTGCAETDLDFSPSAFSELADFAVGR	C1:+57.02146 - C4:+57.02146 - C1:-17.02655	69.01	0.0000085	3	2806.2031	2806.1975	0.0056	1.9955828
70	jgi|Pycco1|1451086	1026	6.65	CTCEGESHPGPK	C1:+57.02146 - C3:+57.02146	70.01	0.00024	3	1358.5486	1358.5468	0.0019	1.3985533
70	jgi|Pycco1|1451086	1156	7.33	CTCEGESHPGPK	C1:+57.02146 - C3:+57.02146	70.01	0.0000078	3	1358.5449	1358.5468	-0.0019	-1.3985533
70	jgi|Pycco1|1451086	2219	10.63	HSDGTFVGR		70.01	0.0013	2	975.46454	975.4647	-0.0001	-0.102515236
70	jgi|Pycco1|1451086	5942	21.13	GLIDVDTPR		70.01	0.0091	2	985.53125	985.5317	-0.0005	-0.5073404
71	jgi|Pycco1|1422852	1788	9.3	KAVPDSVTNAK		71.01	0.0000064	2	1129.6215	1129.6216	-0.0002	-0.17705044
71	jgi|Pycco1|1422852	2576	11.73	AVPDSVTNAK		71.01	0.0063	2	1001.5254	1001.5266	-0.0012	-1.1981709
71	jgi|Pycco1|1422852	4943	18.41	LAYVNDAGHAIVK		71.01	0.0000069	2	1370.7435	1370.743	0.0004	0.29181254
71	jgi|Pycco1|1422852	4988	18.54	LAYVNDAGHAIVK		71.01	0.00073	3	1370.7426	1370.743	-0.0005	-0.3647657
72	jgi|Pycco1|1473510	3100	13.29	LGAASMGPDTGTDGSQVSQR	M6:+15.99491	72.01	0.00000000000016	2	1950.8835	1950.8826	0.001	0.51258856
72	jgi|Pycco1|1473510	3104	13.3	VSACTCPGEEHPGPSTSVGR	C4:+57.02146 - C6:+57.02146	72.01	0.00000000028	3	2084.912	2084.9128	-0.0008	-0.38370907
72	jgi|Pycco1|1473510	3108	13.31	LGAASMGPDTGTDGSQVSQR	M6:+15.99491	72.01	0.00000000013	3	1950.8837	1950.8826	0.0011	0.56384736
72	jgi|Pycco1|1473510	8719	29.2	TLGFEYWANPK		72.01	0.0026	2	1325.6547	1325.653	0.0018	1.3578213
73	jgi|Pycco1|1438510	1275	7.75	LDDQSDAQR		73.01	0.0034	2	1047.4703	1047.4706	-0.0003	-0.28640422
73	jgi|Pycco1|1438510	4193	16.38	TGEQPWSTR		73.01	0.00017	2	1061.5023	1061.5015	0.0008	0.7536494
73	jgi|Pycco1|1438510	5262	19.29	LGASMILTR	M5:+15.99491	73.01	0.00068	2	977.54694	977.5452	0.0017	1.73905
73	jgi|Pycco1|1438510	7727	26.25	IDFVFGGSNK		73.01	0.0044	2	1083.547	1083.5474	-0.0003	-0.27686837
74	jgi|Pycco1|1373530	5299	19.39	FYLTQNPR		74.01	0.0006	2	1038.5371	1038.5371	0	0
74	jgi|Pycco1|1373530	7394	25.27	YNVLDLTK		74.01	0.00043	2	965.5305	965.5306	-0.0001	-0.10356999
74	jgi|Pycco1|1373530	7933	26.87	QIPVNAPITPVANFER		74.01	0.0049	2	1765.962	1765.96	0.002	1.1325287
74	jgi|Pycco1|1373530	8940	29.85	LFSDLGTPYGFR		74.01	0.0000088	2	1372.6946	1372.69	0.0045	3.2782347
75	jgi|Pycco1|1428287	3727	15.11	LASYVSDAQEK		75.01	0.000077	2	1210.5947	1210.5955	-0.0007	-0.5782278
75	jgi|Pycco1|1428287	6245	21.97	VYIGAPGSSDSAGEGYVSVSK		75.01	0.000072	2	2029.9717	2029.9717	-0.0001	-0.049261767
75	jgi|Pycco1|1428287	7382	25.24	DNLAVYWGQDSAGNQQR		75.01	0.00000000014	2	1921.8867	1921.8792	0.0076	3.954463
75	jgi|Pycco1|1428287	13461	45.69	DSTVDTFPIAFLYIFR		75.01	0.00000016	2	1904.9805	1904.9797	0.0008	0.41995195
76	jgi|Pycco1|1361091	7287	24.97	ATFFVVGSR		76.01	0.00058	2	983.5286	983.5313	-0.0027	-2.7452102
76	jgi|Pycco1|1361091	7524	25.65	ATFFVVGSR		76.01	0.000036	2	983.5284	983.5313	-0.0029	-2.9485588
76	jgi|Pycco1|1361091	10737	35.55	DVLGVTPTFWRPPYGDVDNR		76.01	0.0066	3	2304.139	2304.141	-0.0022	-0.95480263
76	jgi|Pycco1|1361091	10942	36.22	DVLGVTPTFWRPPYGDVDNR		76.01	0.0015	3	2304.1409	2304.141	-0.0004	-0.17360047
77	jgi|Pycco1|1438412	7507	25.61	QVLFESEEFAK		77.01	0.0049	2	1326.6572	1326.658	-0.0008	-0.60301906
77	jgi|Pycco1|1438412	9548	31.76	TLLPQLAALANSR		77.01	0.0021	2	1367.8008	1367.801	-0.0001	-0.073110044
77	jgi|Pycco1|1438412	10396	34.44	TLLPQLAALANSR		77.01	0.0000015	2	1367.8025	1367.801	0.0015	1.0966507
77	jgi|Pycco1|1438412	13195	44.69	VYEAGHEVPAFQPQAAFEIFSQIIR		77.01	0.00029	3	2847.451	2847.447	0.0042	1.4750054
78	jgi|Pycco1|1430281	5954	21.17	TGMIEPFVR	M3:+15.99491	78.01	0.0036	2	1065.5404	1065.5402	0.0002	0.18769822
78	jgi|Pycco1|1430281	11753	39.15	NPFIQWPDTLAVASLK		78.01	0.000000007	2	1799.9711	1799.9695	0.0016	0.8889039
78	jgi|Pycco1|1430281	11931	39.85	NPFIQWPDTLAVASLK		78.01	0.000088	2	1799.973	1799.9695	0.0036	2.0000339
78	jgi|Pycco1|1430281	12018	40.17	FTTITFPASVVFADSSLNDVR		78.01	0.00016	2	2287.171	2287.161	0.0099	4.3285103
79	jgi|Pycco1|378107	2409	11.22	IQGQIDQPK		79.01	0.0039	2	1026.5576	1026.5583	-0.0006	-0.5844773
79	jgi|Pycco1|378107	4723	17.8	LVENGSPGNWR		79.01	0.0098	2	1228.6101	1228.6073	0.0027	2.1976101
79	jgi|Pycco1|378107	7330	25.1	GDAIAIFR		79.01	0.0008	2	862.4783	862.4786	-0.0003	-0.34783474
80	jgi|Pycco1|1433845	2586	11.76	LYGACDR	C5:+57.02146	80.01	0.0025	2	854.38184	854.3829	-0.0011	-1.287479
80	jgi|Pycco1|1433845	5834	20.84	RDTLFAALHANPK		80.01	0.00035	3	1453.79	1453.7914	-0.0014	-0.9629992
80	jgi|Pycco1|1433845	7103	24.46	DTLFAALHANPK		80.01	0.000017	3	1297.688	1297.6903	-0.0023	-1.7723798
81	jgi|Pycco1|1468947	2989	12.95	FSQTVADPK		81.01	0.0023	2	992.5038	992.5052	-0.0014	-1.4105719
81	jgi|Pycco1|1468947	7274	24.93	TNQFGLTVDNLTGHK		81.01	0.00049	3	1644.8351	1644.8344	0.0006	0.3647784
81	jgi|Pycco1|1468947	7279	24.95	TNQFGLTVDNLTGHK		81.01	0.00013	2	1644.8358	1644.8344	0.0014	0.85114956
82	jgi|Pycco1|1401294	4461	17.09	ASSLLDSAGR		82.01	0.00026	2	976.50635	976.5062	0.0001	0.1024059
82	jgi|Pycco1|1401294	6783	23.54	GDGVTDDTAAINQAISSGNR		82.01	0.000000000072	2	1961.9203	1961.9163	0.0039	1.9878523
82	jgi|Pycco1|1401294	7104	24.47	GDGVTDDTAAINQAISSGNR		82.01	0.0045	2	1961.9174	1961.9163	0.001	0.5097058
83	jgi|Pycco1|1435742	4819	18.05	ATVACSDGTNGLLTK	C5:+57.02146	83.01	0.002	2	1507.7401	1507.7426	-0.0024	-1.5917838
83	jgi|Pycco1|1435742	5953	21.17	VDATATQVAASQCGL	C13:+57.02146	83.01	0.000075	2	1491.7125	1491.7112	0.0013	0.8714824
83	jgi|Pycco1|1435742	8366	28.16	VTVSYDQTYDNSGASLATVACSDGTNGLLTK	C21:+57.02146	83.01	0.00009	3	3208.493	3208.4956	-0.0025	-0.77918136
84	jgi|Pycco1|1442230	3089	13.25	LSACTCPNSDHPGPSNDVGR	C4:+57.02146 - C6:+57.02146	84.01	0.00000012	3	2140.915	2140.9138	0.0011	0.5137993
84	jgi|Pycco1|1442230	6864	23.76	MTAATIGPDSITQISQR	M1:+15.99491	84.01	0.0034	2	1805.9076	1805.9066	0.001	0.55373853
84	jgi|Pycco1|1442230	10466	34.66	GVPEIDIFETQIDVSR		84.01	0.002	2	1817.9264	1817.9283	-0.002	-1.1001534
85	jgi|Pycco1|1444114	1406	8.15	GQNENTISR		85.01	0.00044	2	1018.4909	1018.4916	-0.0008	-0.7854753
85	jgi|Pycco1|1444114	6849	23.72	GTSILFASGDGGVAGSQSSR		85.01	0.000000000000011	2	1853.9014	1853.8992	0.0022	1.186688
85	jgi|Pycco1|1444114	13431	45.6	GTSCSSPIFASVVSLLNDQLIAAGK	C4:+57.02146	85.01	0.0025	3	2535.312	2535.3127	-0.0007	-0.27610004
86	jgi|Pycco1|1430584	4176	16.33	VNPSDWQR		86.01	0.0054	2	1001.4819	1001.4803	0.0016	1.597635
86	jgi|Pycco1|1430584	6626	23.07	ISADQEAQIGAALR		86.01	0.00000042	2	1442.7614	1442.7603	0.0011	0.7624274
86	jgi|Pycco1|1430584	11791	39.3	APSYLFNVINDIR		86.01	0.0000014	2	1521.8085	1521.8064	0.002	1.3142277
87	jgi|Pycco1|320808	2719	12.14	AFNPQRDPTQPQK		87.01	0.00021	2	1526.7714	1526.7714	-0.0001	-0.06549769
87	jgi|Pycco1|320808	10799	35.74	TCGSGDCSGIDPSEDGVGDIIFAGAFNPQR	C2:+57.02146 - C7:+57.02146	87.01	0.00000022	3	3099.3398	3099.3423	-0.0024	-0.7743579
87	jgi|Pycco1|320808	13345	45.29	GLFQDFSWSVPSDLPGNGLLSLVHLQAVGAVK		87.01	0.00015	3	3351.776	3351.774	0.0019	0.566864
88	jgi|Pycco1|1441629	5813	20.78	SNIECNGDNVGFEAVK	C5:+57.02146	88.01	0.0000002	2	1752.7827	1752.7863	-0.0035	-1.9968208
88	jgi|Pycco1|1441629	8809	29.47	GWDPVTGLGTPDFNK		88.01	0.0000051	2	1603.7748	1603.7755	-0.0008	-0.49882293
88	jgi|Pycco1|1441629	12429	41.73	GQSPLGFLNPWLYSK		88.01	0.0014	2	1706.8905	1706.8905	0	0
89	jgi|Pycco1|1365786	7444	25.42	NDVDVQAAVNFAGSHNLR		89.01	0.00000016	3	1926.9427	1926.9421	0.0007	0.36326984
89	jgi|Pycco1|1365786	10347	34.29	YVANAYQNPDLFFALR		89.01	0.0008	2	1901.959	1901.955	0.0041	2.1556766
89	jgi|Pycco1|1365786	11013	36.45	YVANAYQNPDLFFALR		89.01	0.00000049	2	1901.9594	1901.955	0.0044	2.313409
90	jgi|Pycco1|1373420	8302	27.94	SVAAIQNVDNFSFAR		90.01	0.000017	2	1638.8204	1638.8239	-0.0034	-2.0746586
90	jgi|Pycco1|1373420	9547	31.75	SLLPQLAALANSK		90.01	0.0068	2	1325.7781	1325.7792	-0.001	-0.7542735
90	jgi|Pycco1|1373420	12487	41.95	VYEAGHQVPAFQPEASLEIFSQIVR		90.01	0.0012	3	2815.4446	2815.442	0.0029	1.0300337
91	jgi|Pycco1|1439266	9180	30.6	DVFVPPITYPHTGTVWYK		91.01	0.0076	3	2120.0864	2120.0857	0.0009	0.42451113
91	jgi|Pycco1|1439266	12337	41.37	KGDITTPVILEDNFDILLGR		91.01	0.00000000095	3	2229.2126	2229.213	-0.0003	-0.13457665
91	jgi|Pycco1|1439266	12514	42.04	KGDITTPVILEDNFDILLGR		91.01	0.0000000000089	3	2229.2158	2229.213	0.0028	1.2560487
92	jgi|Pycco1|1356397	13404	45.51	KGDLTTPLILATGFDILLGR		92.01	0.0000000000000036	3	2114.2249	2114.2224	0.0024	1.1351693
92	jgi|Pycco1|1356397	13411	45.53	KGDLTTPLILATGFDILLGR		92.01	0.00000000011	2	2114.2275	2114.2224	0.0051	2.4122343
92	jgi|Pycco1|1356397	13460	45.69	GDLTTPLILATGFDILLGR		92.01	0.000000019	2	1986.1292	1986.1274	0.0017	0.855937
93	jgi|Pycco1|1514584	2288	10.84	QPSPEVQKR	Q1:-17.02655	93.01	0.0016	2	1051.5536	1051.5535	0.0001	0.0950974
93	jgi|Pycco1|1514584	4208	16.42	SVTVNGVVQPTR		93.01	0.0000028	2	1256.6962	1256.6962	0	0
94	jgi|Pycco1|1399808	2317	10.93	VGVSPGGPSGR		94.01	0.00024	2	969.5121	969.5116	0.0005	0.51572365
94	jgi|Pycco1|1399808	6177	21.78	WGAVGGIDPR		94.01	0.000025	2	1027.5299	1027.5323	-0.0025	-2.4330134
95	jgi|Pycco1|1365564	1647	8.86	GSLGSSTSPAK		95.01	0.0096	2	991.50543	991.5059	-0.0005	-0.5042834
95	jgi|Pycco1|1365564	7977	27	SFTPAPLPFK		95.01	0.003	2	1104.6105	1104.6093	0.0012	1.0863571
96	jgi|Pycco1|1370491	1770	9.24	CSTPAVDSSTK	C1:+57.02146	96.01	0.00000038	2	1152.5201	1152.5206	-0.0004	-0.34706536
96	jgi|Pycco1|1370491	8679	29.08	NPVPVSQLDSFAPLK		96.01	0.0000061	2	1611.876	1611.8745	0.0014	0.86855394
97	jgi|Pycco1|1466629	5161	19.01	DDVDAATQSTVLER		97.01	0.00000035	2	1519.7229	1519.7239	-0.001	-0.6580143
97	jgi|Pycco1|1466629	7978	27	VLLTNADGWATSAVR		97.01	0.00000000066	2	1573.8348	1573.8337	0.0011	0.69893026
98	jgi|Pycco1|1378713	3474	14.37	GGLCVAADQR	C4:+57.02146	98.01	0.0013	2	1046.5062	1046.5052	0.001	0.9555614
98	jgi|Pycco1|1378713	9967	33.08	ITMQYNSCTTYFLNQDFNNLTYCR	C8:+57.02146 - C23:+57.02146 - M3:+15.99491	98.01	0.00016	3	3083.3281	3083.3335	-0.0056	-1.816216
99	jgi|Pycco1|1439531	6187	21.81	NPDTGTGFYITR		99.01	0.000000000057	2	1341.6416	1341.6438	-0.0022	-1.6397794
99	jgi|Pycco1|1439531	8603	28.86	DGGLLVPLTYNDPGQGR		99.01	0.00000064	2	1771.8988	1771.8978	0.0011	0.6208033
100	jgi|Pycco1|1421509	7684	26.11	IIAEFISQPEYK		100.01	0.0021	2	1437.7593	1437.7628	-0.0036	-2.50389
100	jgi|Pycco1|1421509	8108	27.38	QWAGFLPNADR		100.01	0.000017	2	1274.6311	1274.628	0.003	2.353628
101	jgi|Pycco1|1438352	4783	17.95	LQSDALIGR		101.01	0.005	2	972.54706	972.5477	-0.0006	-0.6169363
101	jgi|Pycco1|1438352	11315	37.55	LIFHDAIAFSPALTAAGK		101.01	0.000000000022	3	1843.0137	1843.0117	0.0021	1.1394393
102	jgi|Pycco1|1436839	7516	25.63	NFNDFANDLK		102.01	0.0001	2	1197.5558	1197.554	0.0019	1.5865674
102	jgi|Pycco1|1436839	8589	28.82	IFTLALGNGVPK		102.01	0.0082	2	1229.7244	1229.7257	-0.0013	-1.0571463
103	jgi|Pycco1|1426153	5961	21.19	DGSALLLHSQPGYTTTETR		103.01	0.000000000000027	3	2047.0082	2047.0095	-0.0014	-0.6839245
103	jgi|Pycco1|1426153	12761	42.99	ALFFEFPDEPELFGVDR		103.01	0.00036	2	2027.9785	2027.9753	0.0032	1.5779284
104	jgi|Pycco1|1480891	6802	23.59	SQPPLFIR		104.01	0.0000098	2	957.5532	957.5521	0.0012	1.2531956
104	jgi|Pycco1|1480891	12480	41.92	AGILDLFWDSSK		104.01	0.0006	2	1351.6923	1351.6897	0.0026	1.9235183

## Sheet: indiv_peptide_pine
A5
Group	Description	Scan	Rt	Sequence	Modification	Sub-groups	E-value	Charge	MH+ Obs	MH+ theo	DeltaMH+	Delta-ppm
1	jgi|Pycco1|1373467	1661	8.57	TDDAEKYAK		1.01	0.00000064	2	1040.4897	1040.4899	-0.0002	-0.19221714
1	jgi|Pycco1|1373467	1668	8.59	MYHYANKPGHSTQR		1.01	0.0049	3	1689.7916	1689.7919	-0.0002	-0.11835777
1	jgi|Pycco1|1373467	2366	10.76	VELTATRR		1.01	0.0000017	2	945.5492	945.548	0.0011	1.1633466
1	jgi|Pycco1|1373467	3071	12.83	LIEPGGANTK		1.01	0.00021	2	999.5467	999.5474	-0.0006	-0.6002717
1	jgi|Pycco1|1373467	5230	18.77	GDGFDLGK		1.01	0.00063	2	808.38306	808.384	-0.0009	-1.1133323
1	jgi|Pycco1|1373467	5261	18.86	NRFEVCACDINSR	C6:+57.02146 - C8:+57.02146	1.01	0.0000016	3	1640.7236	1640.7272	-0.0036	-2.194149
1	jgi|Pycco1|1373467	5329	19.04	AYTCVDFK	C4:+57.02146	1.01	0.0086	2	1003.4556	1003.4558	-0.0001	-0.099655606
1	jgi|Pycco1|1373467	5421	19.31	AYTCVDFKGD	C4:+57.02146	1.01	0.00012	2	1175.5083	1175.5042	0.0042	3.5729349
1	jgi|Pycco1|1373467	5509	19.55	AASFGPGVYR		1.01	0.000000021	2	1024.5221	1024.5215	0.0006	0.5856393
1	jgi|Pycco1|1373467	5719	20.11	ASCGDDNRFEVCACDINSR	C3:+57.02146 - C12:+57.02146 - C14:+57.02146	1.01	0.000073	3	2245.905	2245.9023	0.0028	1.2467148
1	jgi|Pycco1|1373467	5742	20.17	ASCGDDNRFEVCACDINSR	C3:+57.02146 - C12:+57.02146 - C14:+57.02146	1.01	0.000000053	2	2245.91	2245.9023	0.0077	3.428466
1	jgi|Pycco1|1373467	5801	20.33	DNRFEVCACDINSR	C7:+57.02146 - C9:+57.02146	1.01	0.000023	3	1755.7513	1755.7542	-0.0028	-1.5947562
1	jgi|Pycco1|1373467	5886	20.57	FEVCACDINSR	C4:+57.02146 - C6:+57.02146	1.01	0.000000023	2	1370.5859	1370.5833	0.0028	2.0429258
1	jgi|Pycco1|1373467	6039	20.99	LIELQGGPEK		1.01	0.009	2	1083.6035	1083.6049	-0.0014	-1.2919838
1	jgi|Pycco1|1373467	6412	22.02	LIELQGGPEK		1.01	0.00082	2	1083.6074	1083.6049	0.0025	2.3071141
1	jgi|Pycco1|1373467	6518	22.33	PASHVNLFIGTTSSGH		1.01	0.0000000029	3	1624.8076	1624.8082	-0.0006	-0.36927438
1	jgi|Pycco1|1373467	6606	22.58	QVLAQHFSTATNGLPGND		1.01	0.000028	2	1869.9094	1869.9094	0	0
1	jgi|Pycco1|1373467	7018	23.74	GQQSNSVPIVTIDPDTGR		1.01	0.00000000000026	2	1883.951	1883.9462	0.0049	2.6009235
1	jgi|Pycco1|1373467	7039	23.8	LADAEDQPPDWNLQGR		1.01	0.00000000000009	2	1824.8568	1824.8514	0.0053	2.9043458
1	jgi|Pycco1|1373467	7115	24	SVPIVTIDPDTGR		1.01	0.00073	2	1369.7332	1369.7325	0.0006	0.43804175
1	jgi|Pycco1|1373467	7624	25.41	LGKPAEFGTYLGNSPIR		1.01	0.0000013	3	1819.9734	1819.9705	0.0029	1.5934324
1	jgi|Pycco1|1373467	7670	25.53	AYTCVDFKGDGFDLGK	C4:+57.02146	1.01	0.0000084	3	1792.8237	1792.8215	0.0022	1.227116
1	jgi|Pycco1|1373467	7711	25.64	GLVGGIQEYTGYR		1.01	0.0000076	2	1412.7167	1412.7173	-0.0006	-0.42471346
1	jgi|Pycco1|1373467	7763	25.78	GLVGGIQEYTGYR		1.01	0.0000027	3	1412.7172	1412.7173	-0.0001	-0.07078557
1	jgi|Pycco1|1373467	7960	26.31	GLVGGIQEYTGYR		1.01	0.0000022	2	1412.7177	1412.7173	0.0003	0.21235673
1	jgi|Pycco1|1373467	8106	26.72	QYGYIPQDLIEPGGANTK		1.01	0.000014	2	1963.9773	1963.9764	0.0009	0.45825395
1	jgi|Pycco1|1373467	8137	26.81	VTGGSTFAASFGPGVYR		1.01	0.000000005	3	1673.8293	1673.8286	0.0007	0.41820288
1	jgi|Pycco1|1373467	8142	26.82	VTGGSTFAASFGPGVYR		1.01	0.00000011	2	1673.829	1673.8286	0.0004	0.23897308
1	jgi|Pycco1|1373467	8191	26.95	TLYPLMSLHDPENFAR	M6:+15.99491	1.01	0.000000029	3	1919.9325	1919.9324	0	0
1	jgi|Pycco1|1373467	8215	27.02	GLVGGIQEYTGYR		1.01	0.00000036	2	1412.7168	1412.7173	-0.0005	-0.35392788
1	jgi|Pycco1|1373467	8245	27.1	TLYPLMSLHDPENFAR	M6:+15.99491	1.01	0.0000000014	2	1919.9353	1919.9324	0.0029	1.5104698
1	jgi|Pycco1|1373467	8379	27.49	VTGGSTFAASFGPGVYR		1.01	0.0000024	3	1673.8289	1673.8286	0.0002	0.11948654
1	jgi|Pycco1|1373467	8386	27.51	VTGGSTFAASFGPGVYR		1.01	0.000000000052	2	1673.8297	1673.8286	0.0011	0.65717596
1	jgi|Pycco1|1373467	8412	27.58	QYGYIPQDLIEPGGANTK		1.01	0.00000024	2	1963.9764	1963.9764	0.0001	0.050917104
1	jgi|Pycco1|1373467	8459	27.71	GLVGGIQEYTGYR		1.01	0.00014	2	1412.7213	1412.7173	0.004	2.831423
1	jgi|Pycco1|1373467	8462	27.72	TLYPLMSLHDPENFAR	M6:+15.99491	1.01	0.0066	3	1919.9329	1919.9324	0.0004	0.20834066
1	jgi|Pycco1|1373467	8463	27.72	QYGYIPQDLIEPGGANTK		1.01	0.000000017	3	1963.9774	1963.9764	0.001	0.5091711
1	jgi|Pycco1|1373467	8553	27.98	YTFPANAIIPR		1.01	0.0021	2	1262.6871	1262.6896	-0.0024	-1.9007047
1	jgi|Pycco1|1373467	8604	28.12	YTFPANAIIPR		1.01	0.000036	3	1262.6888	1262.6896	-0.0008	-0.6335682
1	jgi|Pycco1|1373467	8616	28.15	AAWNELLGR		1.01	0.0009	2	1029.5496	1029.548	0.0016	1.5540801
1	jgi|Pycco1|1373467	8656	28.26	QYGYIPQDLIEPGGANTK		1.01	0.0000000048	2	1963.9749	1963.9764	-0.0015	-0.76375663
1	jgi|Pycco1|1373467	8763	28.57	VTGGSTFAASFGPGVYR		1.01	0.0014	3	1673.8324	1673.8286	0.0038	2.2702446
1	jgi|Pycco1|1373467	8784	28.63	VTGGSTFAASFGPGVYR		1.01	0.00000018	2	1673.8325	1673.8286	0.0039	2.3299875
1	jgi|Pycco1|1373467	8788	28.65	YTFPANAIIPR		1.01	0.000072	2	1262.6912	1262.6896	0.0016	1.2671365
1	jgi|Pycco1|1373467	8859	28.84	AAWNELLGR		1.01	0.000047	2	1029.5483	1029.548	0.0003	0.29139003
1	jgi|Pycco1|1373467	9093	29.51	LVVDITNDGQQSNSVPIVTIDPDTGR		1.01	0.00000011	3	2753.4011	2753.3955	0.0056	2.0338523
1	jgi|Pycco1|1373467	9095	29.52	DGTGGSVPLSLWK		1.01	0.00014	2	1316.6863	1316.6849	0.0013	0.9873281
1	jgi|Pycco1|1373467	9098	29.53	LVVDITNDGQQSNSVPIVTIDPDTGR		1.01	0.000004	2	2753.4038	2753.3955	0.0083	3.0144596
1	jgi|Pycco1|1373467	9219	29.88	VTGGSTFAASFGPGVYR		1.01	0.000000027	2	1673.8342	1673.8286	0.0056	3.345623
1	jgi|Pycco1|1373467	9230	29.91	TLYPLMSLHDPENFAR		1.01	0.0000000047	3	1903.938	1903.9375	0.0005	0.26261365
1	jgi|Pycco1|1373467	9296	30.11	TLYPLMSLHDPENFAR		1.01	0.000017	2	1903.9352	1903.9375	-0.0023	-1.208023
1	jgi|Pycco1|1373467	9322	30.19	LVVDITNDGQQSNSVPIVTIDPDTGR		1.01	0.0000000038	3	2753.395	2753.3955	-0.0006	-0.21791276
1	jgi|Pycco1|1373467	9338	30.24	ISTDQACANAEAEIPTFDFDGTR	C7:+57.02146	1.01	0.0000000000009	2	2529.1255	2529.12	0.0053	2.0955904
1	jgi|Pycco1|1373467	9339	30.24	LVVDITNDGQQSNSVPIVTIDPDTGR		1.01	0.000000056	2	2753.3894	2753.3955	-0.0061	-2.2154462
1	jgi|Pycco1|1373467	9347	30.26	GDGFDLGKPAEFGTYLGNSPIRG		1.01	0.0021	3	2368.162	2368.1572	0.0049	2.0691192
1	jgi|Pycco1|1373467	9389	30.38	GDGFDLGKPAEFGTYLGNSPIR		1.01	0.000000000000001	3	2311.1387	2311.1357	0.003	1.2980632
1	jgi|Pycco1|1373467	9401	30.42	GFDLGKPAEFGTYLGNSPIR		1.01	0.000000000000074	3	2139.0886	2139.0874	0.0012	0.5609869
1	jgi|Pycco1|1373467	9408	30.44	GDGFDLGKPAEFGTYLGNSPIR		1.01	0.00000000000001	2	2311.1392	2311.1357	0.0034	1.4711381
1	jgi|Pycco1|1373467	9414	30.46	GFDLGKPAEFGTYLGNSPIR		1.01	0.0000006	2	2139.0918	2139.0874	0.0045	2.1037009
1	jgi|Pycco1|1373467	9454	30.57	VTGGSTFAASFGPGVYR		1.01	0.00000019	2	1673.8296	1673.8286	0.001	0.59743273
1	jgi|Pycco1|1373467	9464	30.6	IWPFASCGDDNR	C7:+57.02146	1.01	0.0000034	2	1437.6188	1437.622	-0.0032	-2.225898
1	jgi|Pycco1|1373467	9615	31.06	GDGFDLGKPAEFGTYLGNSPIR		1.01	0.000000071	3	2311.1323	2311.1357	-0.0034	-1.4711381
1	jgi|Pycco1|1373467	9728	31.39	IWPFASCGDDNRFEVCACDINSR	C7:+57.02146 - C16:+57.02146 - C18:+57.02146	1.01	0.0000014	3	2789.1836	2789.187	-0.0033	-1.1831404
1	jgi|Pycco1|1373467	9779	31.54	VTGGSTFAASFGPGVYR		1.01	0.00000045	2	1673.8348	1673.8286	0.0063	3.7638264
1	jgi|Pycco1|1373467	9927	31.98	SNPSFSATGFSQLHDDGTGGSVPLSLWK		1.01	0.00036	3	2892.3796	2892.3804	-0.0006	-0.2074416
1	jgi|Pycco1|1373467	9957	32.07	IWPFASCGDDNRFEVCACDINSR	C7:+57.02146 - C16:+57.02146 - C18:+57.02146	1.01	0.00079	3	2789.1892	2789.187	0.0023	0.82461303
1	jgi|Pycco1|1373467	10025	32.26	ALEYAFGDFAISQVAK		1.01	0.000000034	2	1729.888	1729.88	0.0079	4.5667906
1	jgi|Pycco1|1373467	10039	32.3	QYGYIPQDLIEPGGANTK	Q1:-17.02655	1.01	0.0012	3	1946.9497	1946.95	-0.0001	-0.051362388
1	jgi|Pycco1|1373467	10046	32.32	VTGGSTFAASFGPGVYR		1.01	0.000028	2	1673.8301	1673.8286	0.0015	0.8961491
1	jgi|Pycco1|1373467	10169	32.68	QYGYIPQDLIEPGGANTK	Q1:-17.02655	1.01	0.0000049	2	1946.9572	1946.95	0.0073	3.7494545
1	jgi|Pycco1|1373467	10204	32.77	QYLLSSPFFPK		1.01	0.0024	2	1326.7083	1326.7097	-0.0015	-1.1306167
1	jgi|Pycco1|1373467	10331	33.15	VTGGSTFAASFGPGVYR		1.01	0.00000002	2	1673.8298	1673.8286	0.0012	0.7169193
1	jgi|Pycco1|1373467	10362	33.23	QYLLSSPFFPK		1.01	0.0024	3	1326.7091	1326.7097	-0.0005	-0.3768722
1	jgi|Pycco1|1373467	10435	33.44	ALEYAFGDFAISQVAK		1.01	0.00000000078	2	1729.8807	1729.88	0.0007	0.40465233
1	jgi|Pycco1|1373467	10440	33.46	QYLLSSPFFPK		1.01	0.0018	2	1326.712	1326.7097	0.0024	1.8089867
1	jgi|Pycco1|1373467	10443	33.46	ALEYAFGDFAISQVAK		1.01	0.00000017	3	1729.8793	1729.88	-0.0007	-0.40465233
1	jgi|Pycco1|1373467	10502	33.64	DTVTLFYSSLYR		1.01	0.00000015	2	1464.7379	1464.7373	0.0006	0.4096298
1	jgi|Pycco1|1373467	10554	33.79	SELGALLGFNQNGNGETAIYAR		1.01	0.000000000000001	2	2295.1426	2295.1367	0.0058	2.5270827
1	jgi|Pycco1|1373467	10555	33.79	SELGALLGFNQNGNGETAIYAR		1.01	0.00000000006	3	2295.1372	2295.1367	0.0004	0.17428155
1	jgi|Pycco1|1373467	10671	34.12	ALEYAFGDFAISQVAK		1.01	0.000014	2	1729.8798	1729.88	-0.0003	-0.17342244
1	jgi|Pycco1|1373467	10743	34.32	SNCFLDWDVFQR	C3:+57.02146	1.01	0.0000000033	2	1586.7062	1586.706	0.0001	0.06302364
1	jgi|Pycco1|1373467	10762	34.38	IQGGSDGDPILGEFFVK		1.01	0.0000059	2	1778.9004	1778.8964	0.004	2.2485855
1	jgi|Pycco1|1373467	10767	34.39	VGVSFISTDQACANAEAEIPTFDFDGTR	C12:+57.02146	1.01	0.0000052	3	3018.3928	3018.379	0.014	4.6382513
1	jgi|Pycco1|1373467	10797	34.48	SELGALLGFNQNGNGETAIYAR		1.01	0.00000000021	3	2295.1301	2295.1367	-0.0066	-2.8756456
1	jgi|Pycco1|1373467	10857	34.67	VTGGSTFAASFGPGVYR		1.01	0.00014	2	1673.8315	1673.8286	0.0029	1.7325549
1	jgi|Pycco1|1373467	10911	34.84	ALEYAFGDFAISQVAK		1.01	0.0000018	2	1729.8829	1729.88	0.0029	1.6764168
1	jgi|Pycco1|1373467	10929	34.89	VQVETDGVDDDTVTLFYSSLYR		1.01	0.00000000021	2	2522.194	2522.1936	0.0003	0.118944086
1	jgi|Pycco1|1373467	10936	34.91	VQVETDGVDDDTVTLFYSSLYR		1.01	0.000000000013	3	2522.1956	2522.1936	0.0019	0.7533125
1	jgi|Pycco1|1373467	10991	35.07	VGVSFISTDQACANAEAEIPTFDFDGTR	C12:+57.02146	1.01	0.0000011	3	3018.386	3018.379	0.007	2.3191257
1	jgi|Pycco1|1373467	11052	35.24	GVDDDTVTLFYSSLYR		1.01	0.000000000000049	2	1850.8829	1850.8811	0.0019	1.0265381
1	jgi|Pycco1|1373467	11065	35.28	GVDDDTVTLFYSSLYR		1.01	0.0011	3	1850.8829	1850.8811	0.0019	1.0265381
1	jgi|Pycco1|1373467	11136	35.51	ALEYAFGDFAISQVAK		1.01	0.00017	2	1729.8859	1729.88	0.0059	3.4106412
1	jgi|Pycco1|1373467	11149	35.56	VQVETDGVDDDTVTLFYSSLYR		1.01	0.00000000014	2	2522.202	2522.1936	0.0083	3.2907863
1	jgi|Pycco1|1373467	11192	35.71	VTGGSTFAASFGPGVYR		1.01	0.00000059	2	1673.8314	1673.8286	0.0028	1.6728115
1	jgi|Pycco1|1373467	11195	35.72	VQVETDGVDDDTVTLFYSSLYR		1.01	0.0000000000011	3	2522.1956	2522.1936	0.0017	0.6740165
1	jgi|Pycco1|1373467	11208	35.76	VGVSFISTDQACANAEAEIPTFDFDGTR	C12:+57.02146	1.01	0.000000000024	3	3018.3896	3018.379	0.011	3.6443403
1	jgi|Pycco1|1373467	11236	35.84	SNCFLDWDVFQR	C3:+57.02146	1.01	0.00000000013	2	1586.7062	1586.706	0.0001	0.06302364
1	jgi|Pycco1|1373467	11249	35.88	SNCFLDWDVFQR	C3:+57.02146	1.01	0.00000041	3	1586.7072	1586.706	0.0011	0.69326013
1	jgi|Pycco1|1373467	11345	36.21	SELGALLGFNQNGNGETAIYAR		1.01	0.0000035	3	2295.1365	2295.1367	-0.0003	-0.13071117
1	jgi|Pycco1|1373467	11347	36.21	ALEYAFGDFAISQVAK		1.01	0.0000019	2	1729.8815	1729.88	0.0015	0.8671122
1	jgi|Pycco1|1373467	11358	36.24	VQVETDGVDDDTVTLFYSSLYR		1.01	0.0000000026	2	2522.1963	2522.1936	0.0026	1.0308487
1	jgi|Pycco1|1373467	11402	36.39	VQVETDGVDDDTVTLFYSSLYR		1.01	0.0000000059	3	2522.1936	2522.1936	-0.0002	-0.07929605
1	jgi|Pycco1|1373467	11416	36.44	VGVSFISTDQACANAEAEIPTFDFDGTR	C12:+57.02146	1.01	0.00000048	3	3018.382	3018.379	0.003	0.993911
1	jgi|Pycco1|1373467	11429	36.48	VTGGSTFAASFGPGVYR		1.01	0.0000007	2	1673.8328	1673.8286	0.0042	2.5092175
1	jgi|Pycco1|1373467	11478	36.65	QWIQGGSDGDPILGEFFVK		1.01	0.000000092	2	2093.0374	2093.0342	0.0032	1.5288808
1	jgi|Pycco1|1373467	11492	36.69	QWIQGGSDGDPILGEFFVK		1.01	0.00000038	3	2093.0366	2093.0342	0.0022	1.0511056
1	jgi|Pycco1|1373467	11562	36.92	ALEYAFGDFAISQVAK		1.01	0.0095	2	1729.8842	1729.88	0.0042	2.4279141
1	jgi|Pycco1|1373467	11604	37.06	SELGALLGFNQNGNGETAIYAR		1.01	0.000015	3	2295.1367	2295.1367	-0.0002	-0.087140776
1	jgi|Pycco1|1373467	11608	37.07	VQVETDGVDDDTVTLFYSSLYR		1.01	0.00038	3	2522.1963	2522.1936	0.0025	0.9912006
1	jgi|Pycco1|1373467	11625	37.13	VGVSFISTDQACANAEAEIPTFDFDGTR	C12:+57.02146	1.01	0.0000028	3	3018.3816	3018.379	0.0026	0.8613895
1	jgi|Pycco1|1373467	11679	37.33	THISPADYTGENPLWNSTEPYYDSFYCNWDTFR	C27:+57.02146	1.01	0.0000000037	3	4046.7402	4046.724	0.016	3.9538155
1	jgi|Pycco1|1373467	11730	37.49	SELGALLGFNQNGNGETAIYAR		1.01	0.000000034	2	2295.1326	2295.1367	-0.0042	-1.8299563
1	jgi|Pycco1|1373467	11765	37.61	VQVETDGVDDDTVTLFYSSLYR		1.01	0.00013	2	2522.1997	2522.1936	0.006	2.3788817
1	jgi|Pycco1|1373467	11796	37.71	ALEYAFGDFAISQVAK		1.01	0.00096	2	1729.8845	1729.88	0.0045	2.6013362
1	jgi|Pycco1|1373467	11806	37.74	VQVETDGVDDDTVTLFYSSLYR		1.01	0.000012	3	2522.1958	2522.1936	0.0022	0.8722566
1	jgi|Pycco1|1373467	11825	37.81	VGVSFISTDQACANAEAEIPTFDFDGTR	C12:+57.02146	1.01	0.000011	3	3018.3826	3018.379	0.0036	1.1926931
1	jgi|Pycco1|1373467	11904	38.08	VTGGSTFAASFGPGVYR		1.01	0.0015	2	1673.8274	1673.8286	-0.0013	-0.7766625
1	jgi|Pycco1|1373467	11935	38.18	SELGALLGFNQNGNGETAIYAR		1.01	0.00000002	2	2295.1416	2295.1367	0.0047	2.0478082
1	jgi|Pycco1|1373467	12003	38.41	ALEYAFGDFAISQVAK		1.01	0.0012	2	1729.8838	1729.88	0.0038	2.1966841
1	jgi|Pycco1|1373467	12024	38.49	VGVSFISTDQACANAEAEIPTFDFDGTR	C12:+57.02146	1.01	0.00023	3	3018.3816	3018.379	0.0025	0.82825917
1	jgi|Pycco1|1373467	12077	38.68	SELGALLGFNQNGNGETAIYAR		1.01	0.000087	3	2295.1372	2295.1367	0.0004	0.17428155
1	jgi|Pycco1|1373467	12127	38.83	VQVETDGVDDDTVTLFYSSLYR		1.01	0.0094	3	2522.198	2522.1936	0.0041	1.6255691
1	jgi|Pycco1|1373467	12237	39.19	VGVSFISTDQACANAEAEIPTFDFDGTR	C12:+57.02146	1.01	0.000000000034	3	3018.3853	3018.379	0.0062	2.0540829
1	jgi|Pycco1|1373467	12298	39.38	QYLLSSPFFPK	Q1:-17.02655	1.01	0.0054	2	1309.6848	1309.6831	0.0017	1.2980239
1	jgi|Pycco1|1373467	12371	39.64	VQVETDGVDDDTVTLFYSSLYR		1.01	0.00000055	3	2522.1992	2522.1936	0.0055	2.1806417
1	jgi|Pycco1|1373467	12393	39.71	SELGALLGFNQNGNGETAIYAR		1.01	0.000006	2	2295.1375	2295.1367	0.0006	0.26142234
1	jgi|Pycco1|1373467	12488	40.06	QYLLSSPFFPK	Q1:-17.02655	1.01	0.00069	2	1309.6841	1309.6831	0.001	0.76354355
1	jgi|Pycco1|1373467	12495	40.08	VTGGSTFAASFGPGVYR		1.01	0.00000042	2	1673.8367	1673.8286	0.008	4.779462
1	jgi|Pycco1|1373467	12498	40.09	VGVSFISTDQACANAEAEIPTFDFDGTR	C12:+57.02146	1.01	0.00012	3	3018.3865	3018.379	0.0076	2.5179079
1	jgi|Pycco1|1373467	12528	40.2	SELGALLGFNQNGNGETAIYAR		1.01	0.000036	3	2295.1387	2295.1367	0.0018	0.784267
1	jgi|Pycco1|1373467	12698	40.81	VGVSFISTDQACANAEAEIPTFDFDGTR	C12:+57.02146	1.01	0.00000049	3	3018.389	3018.379	0.01	3.3130367
1	jgi|Pycco1|1373467	12889	41.48	VGVSFISTDQACANAEAEIPTFDFDGTR	C12:+57.02146	1.01	0.00016	3	3018.3926	3018.379	0.013	4.3069477
1	jgi|Pycco1|1373467	13009	41.91	QWIQGGSDGDPILGEFFVK	Q1:-17.02655	1.01	0.000025	2	2076.0117	2076.0078	0.004	1.9267752
1	jgi|Pycco1|1373467	13010	41.91	QWIQGGSDGDPILGEFFVK		1.01	0.0068	2	2093.0361	2093.0342	0.0019	0.907773
1	jgi|Pycco1|1373467	13079	42.15	VGVSFISTDQACANAEAEIPTFDFDGTR	C12:+57.02146	1.01	0.000072	3	3018.3848	3018.379	0.0058	1.9215614
1	jgi|Pycco1|1373467	13262	42.83	VGVSFISTDQACANAEAEIPTFDFDGTR	C12:+57.02146	1.01	0.00068	3	3018.383	3018.379	0.004	1.3252147
1	jgi|Pycco1|1373467	13401	43.34	SELGALLGFNQNGNGETAIYAR		1.01	0.00041	2	2295.138	2295.1367	0.0011	0.47927427
1	jgi|Pycco1|1373467	13443	43.5	VGVSFISTDQACANAEAEIPTFDFDGTR	C12:+57.02146	1.01	0.0019	3	3018.382	3018.379	0.0031	1.0270414
1	jgi|Pycco1|1373467	13446	43.51	SELGALLGFNQNGNGETAIYAR		1.01	0.0021	3	2295.1313	2295.1367	-0.0054	-2.352801
1	jgi|Pycco1|1373467	13657	44.28	VGVSFISTDQACANAEAEIPTFDFDGTR	C12:+57.02146	1.01	0.00000013	3	3018.3826	3018.379	0.0036	1.1926931
1	jgi|Pycco1|1373467	13797	44.82	SELGALLGFNQNGNGETAIYAR		1.01	0.00077	3	2295.1282	2295.1367	-0.0086	-3.7470536
1	jgi|Pycco1|1373467	13834	44.95	VGVSFISTDQACANAEAEIPTFDFDGTR	C12:+57.02146	1.01	0.0000068	3	3018.3865	3018.379	0.0074	2.451647
1	jgi|Pycco1|1373467	13922	45.29	SELGALLGFNQNGNGETAIYAR		1.01	0.00000043	2	2295.137	2295.1367	0.0002	0.087140776
1	jgi|Pycco1|1373467	13971	45.47	VTGGSTFAASFGPGVYR		1.01	0.00000059	2	1673.8253	1673.8286	-0.0033	-1.971528
1	jgi|Pycco1|1373467	13977	45.49	SELGALLGFNQNGNGETAIYAR		1.01	0.00000000000031	3	2295.131	2295.1367	-0.0058	-2.5270827
1	jgi|Pycco1|1373467	13995	45.55	VQVETDGVDDDTVTLFYSSLYR		1.01	0.0013	2	2522.198	2522.1936	0.0044	1.7445132
1	jgi|Pycco1|1373467	14016	45.63	VGVSFISTDQACANAEAEIPTFDFDGTR	C12:+57.02146	1.01	0.0000000041	3	3018.3884	3018.379	0.0093	3.081124
2		2	0.01	QQVGTLTAENHPK	Q1:-17.02655	2.01 2.02	0.000038	2	1405.7075	1405.7074	0.0001	0.07113856
2		109	0.68	QQVGTLTAENHPK	Q1:-17.02655	2.01 2.02	0.000025	2	1405.7073	1405.7074	-0.0002	-0.14227712
2		221	1.36	QQVGTLTAENHPK	Q1:-17.02655	2.01 2.02	0.00000087	2	1405.7073	1405.7074	-0.0001	-0.07113856
2		333	2.03	QQVGTLTAENHPK	Q1:-17.02655	2.01 2.02	0.00033	2	1405.7075	1405.7074	0.0001	0.07113856
2		448	2.71	QQVGTLTAENHPK	Q1:-17.02655	2.01 2.02	0.00002	2	1405.708	1405.7074	0.0006	0.42683136
2		564	3.39	QQVGTLTAENHPK	Q1:-17.02655	2.01 2.02	0.0022	2	1405.7073	1405.7074	-0.0002	-0.14227712
2		675	4.06	QQVGTLTAENHPK	Q1:-17.02655	2.01 2.02	0.0036	2	1405.7075	1405.7074	0.0001	0.07113856
2		786	4.74	QQVGTLTAENHPK	Q1:-17.02655	2.01 2.02	0.000011	2	1405.7075	1405.7074	0.0001	0.07113856
2		897	5.42	QQVGTLTAENHPK	Q1:-17.02655	2.01 2.02	0.0025	2	1405.7069	1405.7074	-0.0005	-0.3556928
2		1178	6.77	QQVGTLTAENHPK	Q1:-17.02655	2.01 2.02	0.00019	2	1405.7104	1405.7074	0.0029	2.063018
2		1518	8.13	QQVGTLTAENHPK	Q1:-17.02655	2.01 2.02	0.00094	2	1405.7065	1405.7074	-0.001	-0.7113856
2	jgi|Pycco1|1424818	1636	8.49	KDPSTPGVSR		2.01	0.0069	2	1043.5482	1043.5483	-0.0002	-0.1916538
2		1743	8.8	QQVGTLTAENHPK	Q1:-17.02655	2.01 2.02	0.0022	2	1405.708	1405.7074	0.0006	0.42683136
2	jgi|Pycco1|1389216	1914	9.36	SAGGSCQTLQR	C6:+57.02146	2.02	0.0000056	2	1164.54	1164.543	-0.003	-2.5761178
2		1970	9.54	RLYVQNGK		2.01 2.02 2.03	0.0095	2	977.5535	977.5531	0.0004	0.40918493
2		2590	11.4	QVGTLTAENHPK		2.01 2.02	0.0065	2	1294.6764	1294.6754	0.001	0.7723944
2	jgi|Pycco1|1424818	2722	11.8	GPCPTSSGKPTDVESQ	C3:+57.02146	2.01	0.0043	2	1646.7351	1646.7332	0.0021	1.2752521
2	jgi|Pycco1|1424818	2835	12.13	GPCPTSSGKPTDVE	C3:+57.02146	2.01	0.0016	2	1431.6411	1431.6425	-0.0014	-0.9778978
2		2890	12.29	QQVGTLTAENHPK	Q1:-17.02655	2.01 2.02	0.0049	2	1405.7114	1405.7074	0.004	2.8455424
2		3104	12.93	TGYCDTQCPHDIK	C4:+57.02146 - C8:+57.02146	2.01 2.02	0.00009	3	1594.6564	1594.6628	-0.0064	-4.013387
2	jgi|Pycco1|1424818	3157	13.07	VYLMDSSDQK	M4:+15.99491	2.01	0.0066	2	1201.5381	1201.541	-0.0028	-2.3303409
2	jgi|Pycco1|1424818	3290	13.45	CSGNDCGDGDNRYGGICDK	C1:+57.02146 - C6:+57.02146 - C17:+57.02146	2.01	0.0000000011	3	2119.7837	2119.7866	-0.003	-1.4152368
2		3377	13.7	QQVGTLTAENHPK	Q1:-17.02655	2.01 2.02	0.003	2	1405.7053	1405.7074	-0.0021	-1.4939097
2		3461	13.94	YGTGYCDTQCPH	C6:+57.02146 - C10:+57.02146	2.01 2.02	0.0000038	2	1458.5435	1458.5417	0.0018	1.2341093
2	jgi|Pycco1|1424818	3724	14.67	LCPDPVTCSK	C2:+57.02146 - C8:+57.02146	2.01	0.000009	2	1176.5388	1176.5392	-0.0004	-0.33998019
2		3738	14.71	YGTGYCDTQCPHDIK	C6:+57.02146 - C10:+57.02146	2.01 2.02	0.000012	3	1814.748	1814.7477	0.0003	0.16531225
2		3758	14.77	YGTGYCDTQCPHDIK	C6:+57.02146 - C10:+57.02146	2.01 2.02	0.000000019	2	1814.7482	1814.7477	0.0005	0.2755204
2	jgi|Pycco1|1389216	3860	15.06	CESATQCGDGDDRYDGICDK	C1:+57.02146 - C7:+57.02146 - C18:+57.02146	2.02	0.0000048	3	2321.8738	2321.8708	0.0029	1.2489928
2		4016	15.48	FVTQGPYSK		2.02 2.03	0.000025	2	1026.5265	1026.5259	0.0005	0.48707983
2	jgi|Pycco1|1389216	4188	15.97	LSVQQCSAGGSCQTLQR	C6:+57.02146 - C12:+57.02146	2.02	0.000000000011	2	1879.8772	1879.8752	0.0019	1.0107055
2		4192	15.99	QQVGTLTAENHPK	Q1:-17.02655	2.01 2.02	0.00000011	2	1405.7075	1405.7074	0.0001	0.07113856
2	jgi|Pycco1|1389216	4201	16.01	LSVQQCSAGGSCQTLQR	C6:+57.02146 - C12:+57.02146	2.02	0.0000000000092	3	1879.8743	1879.8752	-0.0011	-0.5851452
2	jgi|Pycco1|1424818	4367	16.46	TSLCPDPVTCSK	C4:+57.02146 - C10:+57.02146	2.01	0.0000036	2	1364.6208	1364.6189	0.002	1.4656107
2	jgi|Pycco1|1424818	4398	16.54	CSGNDCGDGDNRYGGICDK	C1:+57.02146 - C6:+57.02146 - C17:+57.02146 - C1:-17.02655	2.01	0.0021	2	2102.7676	2102.76	0.0076	3.6142974
2		4446	16.66	QQVGTLTAENHPK	Q1:-17.02655	2.01 2.02	0.0000000037	2	1405.709	1405.7074	0.0015	1.0670785
2	jgi|Pycco1|1366028	4596	17.07	YGTGYCDTQCPQDIK	C6:+57.02146 - C10:+57.02146	2.03	0.0000000058	2	1805.7473	1805.7473	0	0
2	jgi|Pycco1|1424818	4666	17.26	DTSLCPDPVTCSK	C5:+57.02146 - C11:+57.02146	2.01	0.00059	2	1479.6504	1479.6458	0.0046	3.1088524
2	jgi|Pycco1|1424818	4729	17.42	FVTHGPYSTNIGSR		2.01	0.0000000014	3	1535.7643	1535.7605	0.0038	2.4743443
2		4867	17.79	QQVGTLTAENHPK	Q1:-17.02655	2.01 2.02	0.0000037	2	1405.711	1405.7074	0.0037	2.6321268
2	jgi|Pycco1|1424818	4954	18.02	FVTHGPYSTNIGSR		2.01	0.000000014	2	1535.7606	1535.7605	0	0
2	jgi|Pycco1|1424818	4985	18.1	FVTHGPYSTNIGSR		2.01	0.00000028	3	1535.7606	1535.7605	0	0
2	jgi|Pycco1|1424818	5023	18.2	VYLMDSSDQK		2.01	0.00011	2	1185.545	1185.546	-0.001	-0.8434932
2	jgi|Pycco1|1424818	5148	18.55	QAFGDTNSFEK		2.01	0.00002	2	1243.5605	1243.5594	0.0012	0.9649721
2		5151	18.56	MGDQTFLGPGK	M1:+15.99491	2.01 2.02 2.03	0.0087	2	1166.5514	1166.5515	-0.0001	-0.085722744
2		5157	18.57	QQVGTLTAENHPK	Q1:-17.02655	2.01 2.02	0.000064	2	1405.7115	1405.7074	0.0041	2.916681
2	jgi|Pycco1|1424818	5231	18.78	LGGLQQMGASFDK	M7:+15.99491	2.01	0.00057	2	1367.6605	1367.6628	-0.0023	-1.6817011
2	jgi|Pycco1|1424818	5233	18.78	FVTHGPYSTNIGSR		2.01	0.000012	3	1535.7678	1535.7605	0.0073	4.7533455
2	jgi|Pycco1|1424818	5253	18.84	LGGLQQMGASFDKG	M7:+15.99491	2.01	0.000016	2	1424.6799	1424.6843	-0.0043	-3.0182126
2	jgi|Pycco1|1424818	5582	19.75	LDSDYPLDKDPSTPGVSR		2.01	0.0000013	3	1961.9462	1961.9456	0.0007	0.3567887
2	jgi|Pycco1|1424818	5796	20.31	NQCQTQQHSVVLDSNWR	C3:+57.02146	2.01	0.0000000000036	2	2099.969	2099.968	0.001	0.47619775
2	jgi|Pycco1|1424818	5818	20.38	QCQTQQHSVVLDSNWR	C2:+57.02146	2.01	0.00000016	3	1985.9288	1985.925	0.0038	1.9134659
2	jgi|Pycco1|1366028	5830	20.42	TSANNCQTQQHTVVLDSNWR	C6:+71.05512 - C6:+57.02146	2.03	0.0007	3	2430.1384	2430.14	-0.0016	-0.6583983
2	jgi|Pycco1|1366028	5834	20.43	SANNCQTQQHTVVLDSNWR	C5:+71.05512 - C5:+57.02146	2.03	0.000005	3	2329.0952	2329.0923	0.003	1.2880555
2		5872	20.53	MGDQTFLGPGK		2.01 2.02 2.03	0.0000043	2	1150.5568	1150.5565	0.0003	0.2607434
2	jgi|Pycco1|1424818	5893	20.59	NQCQTQQHSVVLDSNWR	C3:+57.02146	2.01	0.00000000001	3	2099.9683	2099.968	0.0003	0.14285932
2	jgi|Pycco1|1424818	5937	20.72	FVTHGPYSTNIGSR		2.01	0.0025	3	1535.7585	1535.7605	-0.002	-1.3022865
2	jgi|Pycco1|1424818	6115	21.21	QQVGTLTAENHPKLSIQQCTGK	C19:+57.02146 - Q1:-17.02655	2.01	0.00099	3	2421.2168	2421.2195	-0.0027	-1.1151406
2	jgi|Pycco1|1366028	6191	21.42	QQVGTLTAEVHPR	Q1:-17.02655	2.03	0.000000013	2	1418.7393	1418.7391	0.0002	0.14097025
2	jgi|Pycco1|1424818	6356	21.87	CSGNDCGDGDNRYGGICDKDGCDFNSWR	C1:+57.02146 - C6:+57.02146 - C17:+57.02146 - C22:+57.02146	2.01	0.0000014	3	3257.2188	3257.2163	0.0024	0.7368255
2	jgi|Pycco1|1389216	6493	22.26	TTYEMFNLK	M5:+15.99491	2.02	0.0055	2	1162.547	1162.5453	0.0017	1.4623086
2	jgi|Pycco1|1424818	6547	22.41	FVTHGPYSTNIGSR		2.01	0.000037	3	1535.7607	1535.7605	0.0001	0.06511432
2		6629	22.64	QQVGTLTAENHPK	Q1:-17.02655	2.01 2.02	0.0016	2	1405.7086	1405.7074	0.0011	0.78252417
2	jgi|Pycco1|1424818	6743	22.96	QHSVVLDSNWR	Q1:-17.02655	2.01	0.00036	2	1323.6406	1323.6444	-0.0039	-2.9464107
2	jgi|Pycco1|1424818	6751	22.98	TYGITTSGNQLSLK		2.01	0.00028	2	1482.7782	1482.7803	-0.002	-1.3488176
2	jgi|Pycco1|1424818	6775	23.05	YGGICDKDGCDFNSWR	C5:+57.02146 - C10:+57.02146	2.01	0.00000000045	3	1949.7915	1949.7909	0.0005	0.25643778
2	jgi|Pycco1|1424818	6785	23.08	YGGICDKDGCDFNSWR	C5:+57.02146 - C10:+57.02146	2.01	0.000000000000013	2	1949.7897	1949.7909	-0.0012	-0.6154506
2		6851	23.27	SVVLDSNWR		2.01 2.02	0.0025	2	1075.5554	1075.5535	0.0019	1.7665324
2	jgi|Pycco1|1424818	6944	23.53	LHSTSGSNNCYTGNTWDTSLCPDPVTCSK	C10:+57.02146 - C21:+57.02146 - C27:+57.02146	2.01	0.0000000000012	3	3259.3762	3259.3728	0.0033	1.0124648
2	jgi|Pycco1|1424818	7013	23.72	QAFGDTNSFEK	Q1:-17.02655	2.01	0.00064	2	1226.5316	1226.5328	-0.0012	-0.9783677
2	jgi|Pycco1|1424818	7041	23.8	QAFGDTNSFEK		2.01	0.000088	2	1243.5592	1243.5594	-0.0002	-0.16082866
2	jgi|Pycco1|1424818	7095	23.95	NQEFAFDVDMSK	M10:+15.99491	2.01	0.00013	2	1446.6204	1446.621	-0.0006	-0.41475967
2	jgi|Pycco1|1424818	7120	24.01	CSGNDCGDGDNRYGGICDKDGCDFNSWR	C1:+57.02146 - C6:+57.02146 - C17:+57.02146 - C22:+57.02146 - C1:-17.02655	2.01	0.00000027	3	3240.2002	3240.19	0.01	3.0862389
2	jgi|Pycco1|1424818	7164	24.14	YSGTYGITTSGNQLSLK		2.01	0.00000000000042	2	1789.896	1789.8971	-0.001	-0.5586913
2	jgi|Pycco1|1424818	7195	24.22	GPCPTSSGKPTDVESQSPDATVVFSNIK	C3:+57.02146	2.01	0.000000000000001	3	2905.3923	2905.389	0.0035	1.204658
2	jgi|Pycco1|1424818	7296	24.5	TNIPGMSAYDSITDSFCNAQK	C17:+57.02146 - M6:+15.99491	2.01	0.000031	2	2336.022	2336.0173	0.0046	1.9691635
2	jgi|Pycco1|1424818	7366	24.69	SAYDSITDSFCNAQK	C11:+57.02146	2.01	0.000014	2	1706.7344	1706.7332	0.0013	0.76168907
2	jgi|Pycco1|1424818	7374	24.71	NCALDGADYSGTYGITTSGNQLSLK	C2:+57.02146	2.01	0.00017	3	2606.2063	2606.2043	0.002	0.76739955
2	jgi|Pycco1|1424818	7385	24.74	GADYSGTYGITTSGNQLSLK		2.01	0.000000083	2	2032.978	2032.9825	-0.0046	-2.2626855
2	jgi|Pycco1|1424818	7486	25.03	GPCPTSSGKPTDVESQSPDATVVFSNIK	C3:+57.02146	2.01	0.00000011	3	2905.382	2905.389	-0.0068	-2.3404784
2	jgi|Pycco1|1389216	7778	25.82	GPCPTSSGQPTDVESQSPGATVVFSNIK	C3:+57.02146	2.02	0.000000000000001	3	2847.3472	2847.347	0.0003	0.105361246
2	jgi|Pycco1|1424818	7822	25.94	WLHSTSGSNNCYTGNTWDTSLCPDPVTCSK	C11:+57.02146 - C22:+57.02146 - C28:+57.02146	2.01	0.00000000000008	3	3445.4597	3445.4521	0.0075	2.1767826
2	jgi|Pycco1|1424818	7963	26.32	PTDVESQSPDATVVFSNIK		2.01	0.00000000047	3	2034.0055	2034.003	0.0025	1.2291033
2	jgi|Pycco1|1424818	7975	26.35	PTDVESQSPDATVVFSNIK		2.01	0.0000000019	2	2034.007	2034.003	0.004	1.9665654
2	jgi|Pycco1|1424818	8070	26.62	NCALDGADYSGTYGITTSGNQLSLK	C2:+57.02146	2.01	0.00000000000023	2	2606.2124	2606.2043	0.0081	3.1079683
2	jgi|Pycco1|1424818	8072	26.62	NCALDGADYSGTYGITTSGNQLSLK	C2:+57.02146	2.01	0.000000000000029	3	2606.2039	2606.2043	-0.0005	-0.19184989
2	jgi|Pycco1|1424818	8268	27.17	YQIFNLK		2.01	0.0066	2	925.5141	925.5146	-0.0005	-0.54024005
2	jgi|Pycco1|1424818	8282	27.21	CALDGADYSGTYGITTSGNQLSLK	C1:+57.02146	2.01	0.00000098	3	2492.158	2492.1614	-0.0035	-1.4044036
2	jgi|Pycco1|1424818	8287	27.23	NQEFAFDVDMSK		2.01	0.0000067	2	1430.625	1430.6261	-0.001	-0.6989947
2	jgi|Pycco1|1424818	8309	27.29	NCALDGADYSGTYGITTSGNQLSLK	C2:+57.02146	2.01	0.000000000000001	3	2606.2075	2606.2043	0.0031	1.1894693
2	jgi|Pycco1|1424818	8310	27.29	NCALDGADYSGTYGITTSGNQLSLK	C2:+57.02146	2.01	0.000000000039	2	2606.211	2606.2043	0.0066	2.5324185
2	jgi|Pycco1|1424818	8326	27.34	VYLMDSSDQKYQIFNLK	M4:+15.99491	2.01	0.00000071	3	2108.043	2108.0374	0.0056	2.6564994
2	jgi|Pycco1|1424818	8344	27.39	VYLMDSSDQKYQIFNLK	M4:+15.99491	2.01	0.002	2	2108.0427	2108.0374	0.0055	2.609062
2	jgi|Pycco1|1424818	8602	28.12	NCALDGADYSGTYGITTSGNQLSLK	C2:+57.02146	2.01	0.00076	2	2606.2114	2606.2043	0.0071	2.7242684
2	jgi|Pycco1|1424818	8770	28.6	TNIPGMSAYDSITDSFCNAQK	C17:+57.02146 - M6:+15.99491	2.01	0.000026	2	2336.0198	2336.0173	0.0025	1.0701976
2	jgi|Pycco1|1424818	8789	28.65	TNIPGMSAYDSITDSFCNAQK	C17:+57.02146 - M6:+15.99491	2.01	0.00000054	3	2336.023	2336.0173	0.0055	2.3544347
2	jgi|Pycco1|1424818	8856	28.83	NCALDGADYSGTYGITTSGNQLSLK	C2:+57.02146	2.01	0.00044	2	2606.199	2606.2043	-0.0053	-2.0336087
2	jgi|Pycco1|1424818	9006	29.28	TNIPGMSAYDSITDSFCNAQK	C17:+57.02146 - M6:+15.99491	2.01	0.00000000063	2	2336.0242	2336.0173	0.0068	2.9109373
2	jgi|Pycco1|1389216	9222	29.89	QVFGDTNTFESLGGLK		2.02	0.0000005	3	1712.8503	1712.8494	0.0009	0.5254402
2	jgi|Pycco1|1389216	9557	30.89	VYLLSEDDTTYEMFNLK	M13:+15.99491	2.02	0.00071	2	2096.975	2096.9736	0.0013	0.61994106
2	jgi|Pycco1|1389216	9602	31.02	VYLLSEDDTTYEMFNLK	M13:+15.99491	2.02	0.00039	3	2096.9736	2096.9736	0.0001	0.04768777
2	jgi|Pycco1|1424818	9865	31.79	TNIPGMSAYDSITDSFCNAQK	C17:+57.02146	2.01	0.0007	2	2320.025	2320.0225	0.0024	1.0344728
2	jgi|Pycco1|1424818	9899	31.89	FTVVTQFLTNNNQTSGQLSEIR		2.01	0.00000000016	3	2497.273	2497.2686	0.0044	1.761925
2	jgi|Pycco1|1424818	9902	31.9	FTVVTQFLTNNNQTSGQLSEIR		2.01	0.000000000000042	2	2497.2769	2497.2686	0.0084	3.3636749
2	jgi|Pycco1|1389216	10086	32.44	FTVVTQFLTADNTTSGALSEIRR		2.02	0.00032	3	2527.3213	2527.3154	0.0057	2.2553577
2	jgi|Pycco1|1389216	10108	32.5	TNIPGMDAFDSITDDFCNAQK	C17:+57.02146 - M6:+15.99491	2.02	0.00029	3	2376.017	2376.0122	0.0048	2.0201917
2	jgi|Pycco1|1424818	10130	32.57	FTVVTQFLTNNNQTSGQLSEIR		2.01	0.004	3	2497.2695	2497.2686	0.001	0.40043753
2	jgi|Pycco1|1389216	10275	32.97	TNIPGMDAFDSITDDFCNAQK	C17:+57.02146 - M6:+15.99491	2.02	0.0000061	2	2376.0193	2376.0122	0.0069	2.9040256
2	jgi|Pycco1|1424818	10581	33.86	FINGEANILGWTPSSSD		2.01	0.0000013	2	1807.8551	1807.8501	0.0049	2.7104018
2	jgi|Pycco1|1424818	10688	34.16	LPCGLNGALYFVEMDADGGVSRFPNNK	C3:+57.02146 - M14:+15.99491	2.01	0.0000011	3	2957.4	2957.3926	0.0075	2.5360177
2	jgi|Pycco1|1389216	10919	34.86	FTVVTQFLTADNTTSGALSEIR		2.02	0.0000000000066	2	2371.226	2371.214	0.012	5.0606985
2	jgi|Pycco1|1389216	11016	35.14	QVFGDTNTFESLGGLK	Q1:-17.02655	2.02	0.00000000059	2	1695.8251	1695.8229	0.0022	1.2973053
2	jgi|Pycco1|1424818	11033	35.19	LPCGLNGALYFVEMDADGGVSR	C3:+57.02146 - M14:+15.99491	2.01	0.000000000000001	2	2357.0967	2357.0906	0.0062	2.6303616
2	jgi|Pycco1|1424818	11148	35.56	LPCGLNGALYFVEMDADGGVSR	C3:+57.02146 - M14:+15.99491	2.01	0.000000000000032	3	2357.0925	2357.0906	0.0021	0.89092886
2	jgi|Pycco1|1366028	11497	36.71	TNIPGLGTFDSITDAFCNAQK	C17:+57.02146	2.03	0.006	3	2270.0781	2270.0762	0.002	0.88102776
2		12094	38.73	QQVGTLTAENHPK	Q1:-17.02655	2.01 2.02	0.0000068	2	1405.7073	1405.7074	-0.0002	-0.14227712
2		12862	41.38	QQVGTLTAENHPK	Q1:-17.02655	2.01 2.02	0.0091	2	1405.7084	1405.7074	0.0009	0.64024705
3	jgi|Pycco1|1382005	2712	11.77	FGSVDTGK		3.01	0.0094	2	810.39954	810.3996	-0.0001	-0.123395905
3	jgi|Pycco1|1382005	4569	17	SSNTWVGADKPYR		3.01	0.000003	3	1480.716	1480.7183	-0.0024	-1.6208351
3	jgi|Pycco1|1382005	5274	18.9	SLNSVIGGEEGK		3.01	0.00000071	2	1189.6041	1189.6063	-0.0022	-1.8493513
3	jgi|Pycco1|1382005	5520	19.58	SLNSVIGGEEGK		3.01	0.00001	2	1189.6068	1189.6063	0.0005	0.42030716
3	jgi|Pycco1|1382005	5522	19.59	IDTGSSNTWVGADKPYR		3.01	0.00000000046	3	1866.8995	1866.8986	0.001	0.53564775
3	jgi|Pycco1|1382005	5779	20.27	SLNSVIGGEEGK		3.01	0.0002	2	1189.6064	1189.6063	0.0001	0.08406142
3	jgi|Pycco1|1382005	6035	20.98	SLNSVIGGEEGK		3.01	0.00081	2	1189.6075	1189.6063	0.0012	1.0087372
3	jgi|Pycco1|1382005	6145	21.29	LATDAFQAYQK		3.01	0.000046	2	1255.6349	1255.6322	0.0027	2.1503112
3	jgi|Pycco1|1382005	6290	21.69	LIDTGSSNTWVGADKPYR		3.01	0.004	2	1979.9839	1979.9825	0.0013	0.65657145
3	jgi|Pycco1|1382005	6325	21.78	LIDTGSSNTWVGADKPYR		3.01	0.00000000094	3	1979.985	1979.9825	0.0025	1.2626374
3	jgi|Pycco1|1382005	6327	21.79	SLNSVIGGEEGK		3.01	0.000014	2	1189.6083	1189.6063	0.0019	1.597167
3	jgi|Pycco1|1382005	6401	21.99	NQSIGVASTAQGFQG		3.01	0.0048	2	1464.7091	1464.7083	0.0009	0.61445683
3	jgi|Pycco1|1382005	6582	22.51	NGELDFGSVDTGK		3.01	0.00000057	2	1338.6162	1338.6176	-0.0015	-1.1205591
3	jgi|Pycco1|1382005	6607	22.58	ELDFGSVDTGK		3.01	0.0011	2	1167.5482	1167.5532	-0.005	-4.2824597
3	jgi|Pycco1|1382005	6666	22.74	GELDFGSVDTGK		3.01	0.000017	2	1224.575	1224.5747	0.0003	0.24498303
3	jgi|Pycco1|1382005	6908	23.42	SLNSVIGGEEGK		3.01	0.00012	2	1189.6078	1189.6063	0.0014	1.1768599
3	jgi|Pycco1|1382005	7133	24.05	NQSIGVASTAQGF		3.01	0.0000017	2	1279.6292	1279.628	0.001	0.78147715
3	jgi|Pycco1|1382005	7362	24.68	SLNSVIGGEEGK		3.01	0.000011	2	1189.608	1189.6063	0.0016	1.3449827
3	jgi|Pycco1|1382005	7455	24.94	TVTLAQSLVVK		3.01	0.000074	2	1158.7097	1158.7097	0	0
3	jgi|Pycco1|1382005	7643	25.46	GALNGELDFGSVDTGK		3.01	0.0000000002	2	1579.7616	1579.7603	0.0013	0.82290965
3	jgi|Pycco1|1382005	7647	25.47	ALNGELDFGSVDTGK		3.01	0.000002	2	1522.7386	1522.7388	-0.0001	-0.065671146
3	jgi|Pycco1|1382005	7898	26.15	SLNSVIGGEEGK		3.01	0.0003	2	1189.607	1189.6063	0.0007	0.5884299
3	jgi|Pycco1|1382005	7912	26.19	SLNSVIGGEEGKIY		3.01	0.00000068	2	1465.7538	1465.7537	0	0
3	jgi|Pycco1|1382005	7936	26.25	SLNSVIGGEEGKIY		3.01	0.00092	3	1465.7537	1465.7537	0	0
3	jgi|Pycco1|1382005	7982	26.37	TSEGALNGELDFGSVDTGK		3.01	0.000000015	2	1896.8807	1896.8826	-0.0018	-0.9489253
3	jgi|Pycco1|1382005	8036	26.52	TLLIDTGSSNTWVGADKPYR		3.01	0.00000000000016	2	2194.1191	2194.1143	0.0048	2.187671
3	jgi|Pycco1|1382005	8381	27.5	YQPTTSEGALNGELDFGSVDTGK		3.01	0.0000000000048	2	2386.11	2386.105	0.0052	2.1792839
3	jgi|Pycco1|1382005	8398	27.54	YQPTTSEGALNGELDFGSVDTGK		3.01	0.00000000062	3	2386.1091	2386.105	0.0041	1.7182815
3	jgi|Pycco1|1382005	8452	27.69	ELDFGSVDTGK	E1:-18.01056	3.01	0.0026	2	1149.5435	1149.5427	0.0007	0.60893774
3	jgi|Pycco1|1382005	8793	28.66	VDTVTLAQSLVVK		3.01	0.000049	2	1372.8055	1372.805	0.0005	0.3642178
3	jgi|Pycco1|1382005	8901	28.96	IYLVAADLGSESGQ		3.01	0.0028	2	1422.713	1422.7115	0.0015	1.0543247
3	jgi|Pycco1|1382005	8931	29.05	TQYTLLIDTGSSNTWVGADKPYR		3.01	0.0000000000055	3	2586.2842	2586.284	0.0003	0.11599655
3	jgi|Pycco1|1382005	9140	29.64	LLLATDAFQAYQK		3.01	0.0038	2	1481.7986	1481.8003	-0.0017	-1.1472532
3	jgi|Pycco1|1382005	9309	30.15	SVGVGSPATQYTLLIDTGSSNTWVGADKPYR		3.01	0.000000033	3	3240.6255	3240.6177	0.0079	2.4378066
3	jgi|Pycco1|1382005	9374	30.34	VGSPATQYTLLIDTGSSNTWVGADKPYR		3.01	0.000000000000001	3	2997.501	2997.4956	0.0053	1.7681426
3	jgi|Pycco1|1382005	9655	31.18	FYSVYDTGNSQVGLATTQFTTAETN		3.01	0.00041	2	2715.248	2715.2424	0.0055	2.0256019
3	jgi|Pycco1|1382005	9676	31.24	FYSVYDTGNSQVGLATTQFTTAETN		3.01	0.0000002	3	2715.2458	2715.2424	0.0035	1.2890193
3	jgi|Pycco1|1382005	9702	31.31	TASVGVGSPATQYTLLIDTGSSNTWVGADKPYR		3.01	0.00018	3	3412.718	3412.702	0.016	4.6883674
3	jgi|Pycco1|1382005	9821	31.67	EFTANAQIWPR	E1:-18.01056	3.01	0.004	2	1314.6621	1314.6594	0.0027	2.0537639
3	jgi|Pycco1|1382005	9876	31.83	SVGVGSPATQYTLLIDTGSSNTWVGADKPYR		3.01	0.0016	3	3240.6238	3240.6177	0.0061	1.8823572
3	jgi|Pycco1|1382005	9887	31.86	FYSVYDTGNSQVGLATTQFTTAETN		3.01	0.00005	2	2715.245	2715.2424	0.0027	0.9943864
3	jgi|Pycco1|1382005	9905	31.91	FYSVYDTGNSQVGLATTQFTTAETN		3.01	0.0000062	3	2715.2407	2715.2424	-0.0017	-0.6260951
3	jgi|Pycco1|1382005	10117	32.53	FYSVYDTGNSQVGLATTQFTTAETN		3.01	0.00041	2	2715.2515	2715.2424	0.0089	3.2777917
3	jgi|Pycco1|1382005	10120	32.54	VTYTASVGVGSPATQYTLLIDTGSSNTWVGADKPYR		3.01	0.0000000062	3	3775.8936	3775.882	0.012	3.1780653
3	jgi|Pycco1|1382005	10128	32.56	SVGVGSPATQYTLLIDTGSSNTWVGADKPYR		3.01	0.005	3	3240.6282	3240.618	0.011	3.3944144
3	jgi|Pycco1|1382005	10136	32.58	FYSVYDTGNSQVGLATTQFTTAETN		3.01	0.00076	3	2715.2437	2715.2424	0.0012	0.44194952
3	jgi|Pycco1|1382005	10357	33.22	FYSVYDTGNSQVGLATTQFTTAETN		3.01	0.000012	2	2715.2493	2715.2424	0.0068	2.5043805
3	jgi|Pycco1|1382005	10358	33.22	VTYTASVGVGSPATQYTLLIDTGSSNTWVGADKPYR		3.01	0.000032	3	3775.8965	3775.882	0.015	3.9725814
3	jgi|Pycco1|1382005	10635	34.01	FINGFVFLQR		3.01	0.00026	2	1240.6838	1240.6841	-0.0003	-0.2418021
3	jgi|Pycco1|1382005	10970	35.01	VSVSYGSGSFSGTEFVDTVTLAQSLVVK		3.01	0.0000000023	3	2864.4695	2864.457	0.013	4.538382
3	jgi|Pycco1|1382005	11278	35.99	SLNSVIGGEEGKIYLVAADLG		3.01	0.0043	2	2105.1167	2105.1128	0.0038	1.8051289
3	jgi|Pycco1|1382005	11288	36.02	FYSVYDTGNSQVGLATTQFTTAETN		3.01	0.0005	3	2715.2395	2715.2424	-0.0029	-1.0680445
3	jgi|Pycco1|1382005	11289	36.02	LIGIFYQPTTSEGALNGELDFGSVDTGK		3.01	0.0000000077	3	2929.4548	2929.447	0.0078	2.6626184
3	jgi|Pycco1|1382005	11917	38.12	FYSVYDTGNSQVGLATTQFTTAETN		3.01	0.009	2	2715.2505	2715.2424	0.0079	2.9095006
3	jgi|Pycco1|1382005	12035	38.53	GSGSFSGTEFVDTVTLAQSLVVK		3.01	0.0055	3	2329.2004	2329.1926	0.0078	3.3487997
3	jgi|Pycco1|1382005	12049	38.59	SGSFSGTEFVDTVTLAQSLVVK		3.01	0.00037	3	2272.176	2272.1711	0.0048	2.1125169
3	jgi|Pycco1|1382005	12052	38.6	SESGQGLDFINGFVFLQR		3.01	0.0013	3	2014.0046	2014.0033	0.0014	0.6951329
3	jgi|Pycco1|1382005	12111	38.78	SGQGLDFINGFVFLQR		3.01	0.000000066	2	1797.928	1797.9287	-0.0007	-0.38933688
3	jgi|Pycco1|1382005	12178	39	SFSGTEFVDTVTLAQSLVVK		3.01	0.0078	3	2128.1162	2128.1177	-0.0014	-0.6578583
3	jgi|Pycco1|1382005	12264	39.28	LGSESGQGLDFINGFVFLQR		3.01	0.000000000018	2	2184.118	2184.109	0.009	4.1206737
3	jgi|Pycco1|1382005	12357	39.58	TTLLLLATDAFQAYQK		3.01	0.0035	2	1796.982	1796.9797	0.0024	1.3355744
3	jgi|Pycco1|1382005	12400	39.74	VAADLGSESGQGLDFINGFVFLQR		3.01	0.000036	3	2540.2856	2540.2783	0.0071	2.7949693
3	jgi|Pycco1|1382005	12413	39.78	ADLGSESGQGLDFINGFVFLQR		3.01	0.0017	3	2370.1733	2370.1729	0.0004	0.16876405
3	jgi|Pycco1|1382005	12539	40.24	VSVSYGSGSFSGTEFVDTVTLAQSLVVK		3.01	0.000000000031	3	2864.4636	2864.4568	0.0068	2.373923
3	jgi|Pycco1|1382005	12583	40.4	TGTTLLLLATDAFQAYQK		3.01	0.000053	3	1955.0518	1955.0488	0.0029	1.483339
3	jgi|Pycco1|1382005	12599	40.45	TGTTLLLLATDAFQAYQK		3.01	0.000000017	2	1955.0522	1955.0488	0.0034	1.739087
3	jgi|Pycco1|1382005	12617	40.52	VTSDVTFVPITSTQPASLYWGIDQQVTYGDDTTLLTGNA		3.01	0.0039	3	4175.0415	4175.0347	0.0067	1.604777
3	jgi|Pycco1|1382005	12672	40.72	LVAADLGSESGQGLDFINGFVFLQR		3.01	0.00000026	3	2653.3694	2653.3625	0.007	2.638162
3	jgi|Pycco1|1382005	12728	40.91	VSVSYGSGSFSGTEFVDTVTLAQSLVVK		3.01	0.0000000000000015	3	2864.4614	2864.4568	0.0047	1.6407998
3	jgi|Pycco1|1382005	12917	41.58	VSVSYGSGSFSGTEFVDTVTLAQSLVVK		3.01	0.000000000029	3	2864.463	2864.4568	0.0062	2.1644595
3	jgi|Pycco1|1382005	13109	42.26	VSVSYGSGSFSGTEFVDTVTLAQSLVVK		3.01	0.000000000000001	3	2864.4626	2864.4568	0.0059	2.0597274
3	jgi|Pycco1|1382005	13289	42.93	VSVSYGSGSFSGTEFVDTVTLAQSLVVK		3.01	0.00000000009	3	2864.4683	2864.457	0.011	3.8401694
3	jgi|Pycco1|1382005	13306	43	IYLVAADLGSESGQGLDFINGFVFLQR		3.01	0.0027	3	2929.5125	2929.51	0.0027	0.92165583
3	jgi|Pycco1|1382005	13471	43.61	VSVSYGSGSFSGTEFVDTVTLAQSLVVK		3.01	0.000000011	3	2864.461	2864.4568	0.004	1.3964255
3	jgi|Pycco1|1382005	13569	43.97	IYLVAADLGSESGQGLDFINGFVFLQR		3.01	0.00058	3	2929.5107	2929.51	0.0009	0.3072186
3	jgi|Pycco1|1382005	13580	44.01	IVDTGTTLLLLATDAFQAYQK		3.01	0.00000069	3	2282.2285	2282.2283	0.0002	0.087633654
3	jgi|Pycco1|1382005	13590	44.04	IVDTGTTLLLLATDAFQAYQK		3.01	0.0000000000014	2	2282.2327	2282.2283	0.0044	1.9279402
3	jgi|Pycco1|1382005	13659	44.28	VSVSYGSGSFSGTEFVDTVTLAQSLVVK		3.01	0.0000000000000023	3	2864.4602	2864.4568	0.0035	1.2218722
3	jgi|Pycco1|1382005	13753	44.65	GIVDTGTTLLLLATDAFQAYQK		3.01	0.0000000000015	3	2339.2527	2339.2498	0.0029	1.2397137
3	jgi|Pycco1|1382005	13762	44.68	IVDTGTTLLLLATDAFQAYQK		3.01	0.000000000035	3	2282.2322	2282.2283	0.004	1.7526731
3	jgi|Pycco1|1382005	13803	44.85	GIVDTGTTLLLLATDAFQAYQK		3.01	0.000000039	2	2339.2544	2339.2498	0.0047	2.009191
3	jgi|Pycco1|1382005	13837	44.96	VSVSYGSGSFSGTEFVDTVTLAQSLVVK		3.01	0.0000000000039	3	2864.4614	2864.4568	0.0046	1.6058891
3	jgi|Pycco1|1382005	13984	45.51	GIVDTGTTLLLLATDAFQAYQK		3.01	0.00000076	3	2339.255	2339.2498	0.005	2.1374373
3	jgi|Pycco1|1382005	13992	45.54	FYSVYDTGNSQVGLATTQFTTAETN		3.01	0.0000014	2	2715.2454	2715.2424	0.0029	1.0680445
3	jgi|Pycco1|1382005	13996	45.56	GIVDTGTTLLLLATDAFQAYQK		3.01	0.0009	2	2339.2556	2339.2498	0.0058	2.4794273
3	jgi|Pycco1|1382005	14000	45.57	IYLVAADLGSESGQGLDFINGFVFLQR		3.01	0.000000075	3	2929.5168	2929.51	0.0069	2.3553429
3	jgi|Pycco1|1382005	14015	45.63	FYSVYDTGNSQVGLATTQFTTAETN		3.01	0.000068	3	2715.245	2715.2424	0.0027	0.9943864
3	jgi|Pycco1|1382005	14018	45.63	AGIVDTGTTLLLLATDAFQAYQK		3.01	0.000000033	3	2410.2878	2410.2869	0.0011	0.4563772
3	jgi|Pycco1|1382005	14020	45.64	VSVSYGSGSFSGTEFVDTVTLAQSLVVK		3.01	0.0000000000077	3	2864.4631	2864.4568	0.0062	2.1644595
3	jgi|Pycco1|1382005	14025	45.65	NAGIVDTGTTLLLLATDAFQAYQK		3.01	0.000000000000058	3	2524.3354	2524.3298	0.0056	2.2184105
3	jgi|Pycco1|1382005	14043	45.7	AGIVDTGTTLLLLATDAFQAYQK		3.01	0.000000000003	2	2410.2974	2410.287	0.011	4.5637717
3	jgi|Pycco1|1382005	14053	45.72	ATGATLDNATGLLTLTEQQFENLQSLF		3.01	0.000000034	3	2896.4614	2896.458	0.0035	1.2083725
3	jgi|Pycco1|1382005	14055	45.73	DTTLLTGNAGIVDTGTTLLLLATDAFQAYQK		3.01	0.00000000000001	3	3225.692	3225.6892	0.0026	0.80602926
3	jgi|Pycco1|1382005	14066	45.77	ATGATLDNATGLLTLTEQQFENLQSLFFN		3.01	0.0000031	3	3157.5754	3157.569	0.0063	1.9952059
3	jgi|Pycco1|1382005	14068	45.77	ATGATLDNATGLLTLTEQQFENLQSLFF		3.01	0.00013	3	3043.528	3043.5264	0.0017	0.5585626
3	jgi|Pycco1|1382005	14197	46.31	VSVSYGSGSFSGTEFVDTVTLAQSLVVK		3.01	0.000000000033	3	2864.4646	2864.4568	0.0078	2.7230294
4	jgi|Pycco1|1469417	3817	14.93	GEMAKPFLEK	M3:+15.99491	4.02	0.000053	2	1165.5925	1165.5927	-0.0001	-0.085793264
4	jgi|Pycco1|1469417	4099	15.71	EGEMAKPFLEK	M4:+15.99491	4.02	0.00046	2	1294.635	1294.6353	-0.0002	-0.15448366
4	jgi|Pycco1|1469417	4762	17.5	LQPYLDNR		4.02	0.0048	2	1018.535	1018.532	0.0029	2.847235
4	jgi|Pycco1|1437412	5307	18.99	NIARPFLEK		4.01	0.0019	2	1087.6252	1087.6263	-0.0011	-1.0113767
4	jgi|Pycco1|1437412	5440	19.36	ANIARPFLEK		4.01	0.0018	2	1158.6622	1158.6635	-0.0012	-1.0356761
4	jgi|Pycco1|1469417	5481	19.47	FQAEGEMAKPFLEK	M7:+15.99491	4.02	0.00000056	3	1640.8004	1640.7993	0.0012	0.7313509
4	jgi|Pycco1|1437412	5773	20.25	AAPGDIGNVAIR		4.01	0.000006	2	1153.6339	1153.6328	0.0011	0.9535096
4	jgi|Pycco1|1437412	5792	20.3	GAAPGDIGNVAIR		4.01	0.0000016	2	1210.6552	1210.6543	0.0008	0.6607997
4	jgi|Pycco1|1437412	5974	20.81	EANIARPFLEK		4.01	0.0000000027	2	1287.7058	1287.706	-0.0002	-0.15531495
4	jgi|Pycco1|1469417	6669	22.75	TSPAGIGNIAIR		4.02	0.00000008	2	1169.6661	1169.6641	0.002	1.7098927
4	jgi|Pycco1|1437412	7099	23.96	ITEANIARPFLEK		4.01	0.000000065	3	1501.8394	1501.8376	0.0016	1.0653615
4		7278	24.46	QEQQLGTFLR		4.01 4.02	0.00013	2	1219.6427	1219.6434	-0.0007	-0.57393825
4	jgi|Pycco1|1437412	7311	24.55	HENGVFTGAAPGDIGNVAIR		4.01	0.00000000073	3	1995.0026	1995.0048	-0.0021	-1.052629
4	jgi|Pycco1|1437412	7335	24.61	HENGVFTGAAPGDIGNVAIR		4.01	0.000000000000001	2	1995.0068	1995.0048	0.0021	1.052629
4		7340	24.62	HGDRLEFFQD		4.01 4.02	0.0069	2	1263.5753	1263.5757	-0.0004	-0.31656197
4	jgi|Pycco1|1437412	7551	25.21	EANIARPFLEK	E1:-18.01056	4.01	0.00000021	2	1269.6965	1269.6954	0.0011	0.86634946
4		7660	25.5	VQEQQLGTFLR		4.01 4.02	0.000017	2	1318.7104	1318.7118	-0.0013	-0.9858105
4	jgi|Pycco1|1437412	7858	26.04	FHENGVFTGAAPGDIGNVAIR		4.01	0.00000000000032	2	2142.0786	2142.073	0.0054	2.5209227
4	jgi|Pycco1|1437412	7865	26.06	FHENGVFTGAAPGDIGNVAIR		4.01	0.000000000000001	3	2142.0745	2142.073	0.0015	0.7002562
4	jgi|Pycco1|1437412	7937	26.25	ANFHENGVFTGAAPGDIGNVAIR		4.01	0.000000000000001	3	2327.1558	2327.153	0.0027	1.1602159
4		7987	26.39	GSVQEQQLGTFLR		4.01 4.02	0.0000000072	2	1462.7657	1462.7653	0.0005	0.34181836
4	jgi|Pycco1|1437412	8196	26.96	GVFTGAAPGDIGNVAIR		4.01	0.000000000041	2	1614.8612	1614.8604	0.0009	0.55732375
4	jgi|Pycco1|1437412	8216	27.02	GVFTGAAPGDIGNVAIR		4.01	0.0000000021	3	1614.86	1614.8604	-0.0003	-0.18577458
4	jgi|Pycco1|1469417	8475	27.75	ANFHENGVFTDTSPAGIGNIAIR		4.02	0.000000000000001	3	2401.1953	2401.19	0.0054	2.2488852
4	jgi|Pycco1|1437412	8826	28.75	STYLDPASPTVIDGISAD		4.01	0.0000000012	2	1821.8785	1821.8757	0.0029	1.591766
4	jgi|Pycco1|1469417	8874	28.88	AYANFHENGVFTDTSPAGIGNIAIR		4.02	0.00000014	3	2635.2888	2635.2903	-0.0016	-0.6071437
4	jgi|Pycco1|1437412	8954	29.11	GFANFHENGVFTGAAPGDIGNVAIR		4.01	0.000000000000018	3	2531.2488	2531.243	0.0058	2.2913644
4	jgi|Pycco1|1469417	9224	29.9	LAINEISYKPF		4.02	0.0081	2	1294.7063	1294.7046	0.0017	1.3130409
4	jgi|Pycco1|1437412	9350	30.27	STYLDPASPTVIDGIS		4.01	0.000086	2	1635.8127	1635.8116	0.0012	0.7335808
4	jgi|Pycco1|1437412	9462	30.6	YGFANFHENGVFTGAAPGDIGNVAIR		4.01	0.000028	3	2694.3047	2694.3064	-0.0018	-0.6680755
4	jgi|Pycco1|1437412	9540	30.84	ASEPFITEANIARPFLEK		4.01	0.000002	3	2033.0721	2033.0706	0.0015	0.7378003
4	jgi|Pycco1|1437412	9879	31.84	YASEPFITEANIARPFLEK		4.01	0.00015	3	2196.1382	2196.134	0.0042	1.9124516
4	jgi|Pycco1|1437412	9900	31.9	YASEPFITEANIARPFLEK		4.01	0.000000038	2	2196.1423	2196.134	0.0085	3.8704379
4	jgi|Pycco1|1437412	10040	32.3	HGDRLEFFQDPF		4.01	0.00012	3	1507.6957	1507.6969	-0.0012	-0.79591596
4	jgi|Pycco1|1437412	10044	32.31	HGDRLEFFQDPF		4.01	0.0000012	2	1507.6967	1507.6969	-0.0002	-0.13265266
4		10066	32.38	LTPLGSVQEQQLGTFLR		4.01 4.02	0.0000000023	2	1887.0352	1887.0339	0.0012	0.6359186
4		10085	32.44	LTPLGSVQEQQLGTFLR		4.01 4.02	0.000027	3	1887.0353	1887.0339	0.0014	0.74190503
4	jgi|Pycco1|1437412	10261	32.93	HGDRLEFFQDPFTYN		4.01	0.0000079	3	1885.8503	1885.8508	-0.0004	-0.21210584
4	jgi|Pycco1|1437412	10484	33.59	TTVLGVVLLAR		4.01	0.0017	2	1141.7317	1141.7307	0.001	0.8758633
4	jgi|Pycco1|1437412	10729	34.28	TVLTPLGSVQEQQLGTFLR		4.01	0.00002	3	2087.151	2087.15	0.0008	0.38329783
4	jgi|Pycco1|1437412	10751	34.35	TVLTPLGSVQEQQLGTFLR		4.01	0.0024	2	2087.1555	2087.15	0.0057	2.730997
4	jgi|Pycco1|1437412	10761	34.38	TVLPSIFTSLTR		4.01	0.00098	2	1334.7686	1334.7683	0.0003	0.22475812
4	jgi|Pycco1|1437412	10806	34.51	TVLPSIFTSLTR		4.01	0.0018	3	1334.7667	1334.7683	-0.0015	-1.1237905
4	jgi|Pycco1|1437412	10985	35.05	TVLPSIFTSLTR		4.01	0.0035	2	1334.7681	1334.7683	-0.0002	-0.14983875
4	jgi|Pycco1|1437412	11200	35.73	TVLPSIFTSLTR		4.01	0.0017	2	1334.7687	1334.7683	0.0004	0.2996775
4	jgi|Pycco1|1469417	11240	35.85	TILPSIFTSLTR		4.02	0.0014	3	1348.7866	1348.7839	0.0027	2.0018034
4	jgi|Pycco1|1469417	11276	35.98	TILPSIFTSLTR		4.02	0.0008	2	1348.7834	1348.7839	-0.0004	-0.29656342
4	jgi|Pycco1|1469417	11374	36.29	TTLLGVVLLAR		4.02	0.00000028	2	1155.747	1155.7465	0.0005	0.43262085
4	jgi|Pycco1|1437412	11467	36.61	STYLDPASPTVIDGISADVVDINQVAVR		4.01	0.00000014	3	2915.5083	2915.5	0.0081	2.7782543
4	jgi|Pycco1|1469417	11482	36.66	ATTLLGVVLLAR		4.02	0.0000015	2	1226.7839	1226.7834	0.0004	0.32605588
4	jgi|Pycco1|1469417	11483	36.66	TILPSIFTSLTR		4.02	0.00026	2	1348.7848	1348.7839	0.0008	0.59312683
4	jgi|Pycco1|1437412	11494	36.7	YLDPASPTVIDGISADVVDINQVAVR		4.01	0.0000000013	3	2727.4265	2727.4204	0.0061	2.2365456
4	jgi|Pycco1|1469417	11505	36.73	ATTLLGVVLLAR		4.02	0.00014	3	1226.7836	1226.7834	0.0001	0.08151397
4	jgi|Pycco1|1437412	11519	36.78	LALSEISYKPFISL		4.01	0.0026	2	1580.8948	1580.8938	0.0009	0.5692982
4	jgi|Pycco1|1469417	11566	36.93	TLFGSPSLPLSTFIAR		4.02	0.000049	2	1706.9496	1706.948	0.0016	0.9373455
4	jgi|Pycco1|1437412	11744	37.54	FTYNPAQTVLTPLGSVQEQQLGTFLR		4.01	0.0006	3	2908.5244	2908.5208	0.0036	1.2377425
4	jgi|Pycco1|1437412	11883	38	PFTYNPAQTVLTPLGSVQEQQLGTFLR		4.01	0.00000000022	3	3005.572	3005.5735	-0.0015	-0.49907282
4	jgi|Pycco1|1437412	11993	38.38	STYLDPASPTVIDGISADVVDINQVAVR		4.01	0.0098	3	2915.499	2915.5	-0.0011	-0.37729377
4	jgi|Pycco1|1437412	11996	38.39	HGDRLEFFQDPFTYNPAQTVLTPL		4.01	0.0012	3	2806.3875	2806.3838	0.0036	1.2827896
4	jgi|Pycco1|1437412	12254	39.25	HGDRLEFFQDPFTYNPAQTVLTPLGSV		4.01	0.000018	3	3049.516	3049.506	0.01	3.2792196
4	jgi|Pycco1|1437412	12281	39.33	STYLDPASPTVIDGISADVVDINQVAVR		4.01	0.0000068	3	2915.5137	2915.5	0.014	4.801921
4	jgi|Pycco1|1469417	12307	39.41	VSATTLLGVVLLAR		4.02	0.0001	3	1412.8839	1412.884	0	0
4	jgi|Pycco1|1469417	12484	40.05	VSATTLLGVVLLAR		4.02	0.000000014	2	1412.8846	1412.884	0.0007	0.49544048
4	jgi|Pycco1|1437412	12573	40.37	FQDPFTYNPAQTVLTPLGSVQEQQLGTFLR		4.01	0.0000032	3	3395.7368	3395.7275	0.0093	2.7387357
4	jgi|Pycco1|1469417	12675	40.73	VSATTLLGVVLLAR		4.02	0.00000000045	2	1412.8844	1412.884	0.0004	0.28310886
4	jgi|Pycco1|1469417	12872	41.41	VSATTLLGVVLLAR		4.02	0.00057	2	1412.8833	1412.884	-0.0007	-0.49544048
4	jgi|Pycco1|1469417	13474	43.62	LEFFQDPLTYNPTQTFLTPLGSVQEQQLGTFLR		4.02	0.0000002	3	3828.9612	3828.949	0.013	3.3951876
4	jgi|Pycco1|1469417	14060	45.74	VSATTLLGVVLLAR	V1:+42.01057	4.02	0.00000000068	2	1454.895	1454.8945	0.0005	0.34366754
5	jgi|Pycco1|1364528	3576	14.26	LTNTQDTAFR		5.01	0.000076	2	1166.5804	1166.5804	0	0
5	jgi|Pycco1|1364528	4067	15.61	LTNTQDTAFR		5.01	0.000013	2	1166.5806	1166.5804	0.0001	0.08572062
5	jgi|Pycco1|1364528	4525	16.88	WSVHDMGASYPK	M6:+15.99491	5.01	0.00057	2	1393.6198	1393.6208	-0.0012	-0.8610664
5	jgi|Pycco1|1364528	4539	16.92	WSVHDMGASYPK	M6:+15.99491	5.01	0.0083	3	1393.6206	1393.6208	-0.0004	-0.2870221
5	jgi|Pycco1|1364528	5827	20.41	HSTLNTAGATWQTGQDTVVR		5.01	0.000000000000048	3	2143.051	2143.053	-0.0022	-1.0265728
5	jgi|Pycco1|1364528	6324	21.78	YETVDGSVEGFR		5.01	0.000097	2	1358.6262	1358.6227	0.0035	2.5761385
5	jgi|Pycco1|1364528	6603	22.57	QGFGATEITVSR		5.01	0.00000036	2	1265.6497	1265.6489	0.0009	0.71109766
5	jgi|Pycco1|1364528	6708	22.86	AEIASLVGDTAR		5.01	0.0000005	2	1202.6339	1202.638	-0.0041	-3.4091725
5	jgi|Pycco1|1364528	6863	23.3	QGFGATEITVSR		5.01	0.00000059	2	1265.653	1265.6489	0.0041	3.239445
5	jgi|Pycco1|1364528	7168	24.15	SVGHIRDPAIQYIIANNGR		5.01	0.0000000022	3	2094.1228	2094.1206	0.0021	1.0028075
5	jgi|Pycco1|1364528	7267	24.43	PAIQYIIANNGR		5.01	0.00000046	2	1329.728	1329.7278	0.0003	0.22561009
5	jgi|Pycco1|1364528	7298	24.51	AMAEIASLVGDTAR	M2:+15.99491	5.01	0.00000000086	3	1420.7128	1420.7104	0.0023	1.6189084
5	jgi|Pycco1|1364528	7331	24.6	AMAEIASLVGDTAR	M2:+15.99491	5.01	0.0000000031	2	1420.7112	1420.7104	0.0007	0.4927112
5	jgi|Pycco1|1364528	7490	25.04	IRDPAIQYIIANNGR		5.01	0.0000017	3	1713.9397	1713.94	-0.0002	-0.1166902
5	jgi|Pycco1|1364528	7540	25.18	IRDPAIQYIIANNGR		5.01	0.0000013	2	1713.9446	1713.94	0.0047	2.7422197
5	jgi|Pycco1|1364528	7614	25.38	QGFGATEITVSR	Q1:-17.02655	5.01	0.000000000036	2	1248.627	1248.6223	0.0047	3.7641487
5	jgi|Pycco1|1364528	7620	25.4	QGFGATEITVSR		5.01	0.0000000002	2	1265.6505	1265.6489	0.0016	1.2641736
5	jgi|Pycco1|1364528	7867	26.06	DPAIQYIIANNGR		5.01	0.000000055	3	1444.7544	1444.7548	-0.0003	-0.2076477
5	jgi|Pycco1|1364528	7879	26.09	QGFGATEITVSR	Q1:-17.02655	5.01	0.0068	2	1248.6218	1248.6223	-0.0004	-0.3203531
5	jgi|Pycco1|1364528	7919	26.21	DPAIQYIIANNGR		5.01	0.0000001	2	1444.7573	1444.7548	0.0026	1.7996134
5	jgi|Pycco1|1364528	7998	26.42	WYSTHANAFGVPLDTR		5.01	0.000099	3	1834.8904	1834.8875	0.0028	1.525979
5	jgi|Pycco1|1364528	8549	27.96	YASIVALSIR		5.01	0.00018	2	1092.6416	1092.6416	0	0
5	jgi|Pycco1|1364528	8556	27.99	ATPFNPAAVPLAVR		5.01	0.000037	2	1423.812	1423.806	0.006	4.2140574
5	jgi|Pycco1|1364528	8654	28.25	TATPFNPAAVPLAVR		5.01	0.00000024	2	1524.8547	1524.8538	0.0011	0.72138065
5	jgi|Pycco1|1364528	8771	28.6	AMAEIASLVGDTAR		5.01	0.0000000029	2	1404.7163	1404.7156	0.0008	0.5695103
5	jgi|Pycco1|1364528	9094	29.52	DLGSVSSATAPVVFSVGHIR		5.01	0.00000037	3	1999.0625	1999.0612	0.0014	0.7003287
5	jgi|Pycco1|1364528	9625	31.09	SSQPLGDWYETVDGSVEGFR		5.01	0.000000000051	2	2229.0188	2229.01	0.009	4.037667
5	jgi|Pycco1|1364528	9766	31.5	ISSDYASIVALSIR		5.01	0.0000000002	2	1494.8171	1494.8167	0.0005	0.3344892
5	jgi|Pycco1|1364528	9777	31.53	ISSDYASIVALSIR		5.01	0.0000000064	3	1494.8173	1494.8167	0.0006	0.40138704
5	jgi|Pycco1|1364528	9839	31.72	GVAYNWLGDPAVPGTTFTK		5.01	0.0000026	2	1994.0024	1994.0022	0.0002	0.10030079
5	jgi|Pycco1|1364528	9933	31.99	WTATPFNPAAVPLAVR		5.01	0.00000000024	2	1710.9346	1710.933	0.0015	0.87671465
5	jgi|Pycco1|1364528	10003	32.2	ISSDYASIVALSIR		5.01	0.00000000016	2	1494.8191	1494.8167	0.0024	1.6055481
5	jgi|Pycco1|1364528	10014	32.23	ISSDYASIVALSIR		5.01	0.00019	3	1494.8165	1494.8167	-0.0001	-0.06689783
5	jgi|Pycco1|1364528	10190	32.74	VDGVAYNWLGDPAVPGTTFTK		5.01	0.000000048	3	2208.1003	2208.0977	0.0028	1.2680598
5	jgi|Pycco1|1364528	10241	32.88	ISSDYASIVALSIR		5.01	0.0000000024	2	1494.8176	1494.8167	0.0009	0.6020805
5	jgi|Pycco1|1364528	10494	33.62	TNVFPASVYTMQTNWYSTHANAFGVPLDTR	M11:+15.99491	5.01	0.000007	3	3404.6055	3404.6008	0.0047	1.3804848
5	jgi|Pycco1|1364528	10497	33.63	SSQPLGDWYETVDGSVEGFR		5.01	0.000000000000092	2	2229.0173	2229.01	0.0076	3.4095855
5	jgi|Pycco1|1364528	10509	33.66	SSQPLGDWYETVDGSVEGFR		5.01	0.000000000000001	3	2229.0112	2229.01	0.0015	0.6729445
5	jgi|Pycco1|1364528	10529	33.72	GAVTWTATPFNPAAVPLAVR		5.01	0.000000053	2	2039.1143	2039.1077	0.0066	3.23671
5	jgi|Pycco1|1364528	10530	33.72	AVTWTATPFNPAAVPLAVR		5.01	0.00000000089	2	1982.0935	1982.0862	0.0072	3.6325362
5	jgi|Pycco1|1364528	10537	33.74	GAVTWTATPFNPAAVPLAVR		5.01	0.000009	3	2039.1062	2039.1077	-0.0015	-0.7356159
5	jgi|Pycco1|1364528	10553	33.78	AVTWTATPFNPAAVPLAVR		5.01	0.00000000082	3	1982.0869	1982.0862	0.0007	0.35316324
5	jgi|Pycco1|1364528	10617	33.96	SPYLSAWLPQGAGT		5.01	0.000015	2	1447.7257	1447.722	0.0037	2.5557392
5	jgi|Pycco1|1364528	10637	34.02	ISSDYASIVALSIR		5.01	0.00000051	2	1494.8197	1494.8167	0.0031	2.073833
5	jgi|Pycco1|1364528	10771	34.41	AVTWTATPFNPAAVPLAVR		5.01	0.000024	2	1982.0895	1982.0862	0.0032	1.6144606
5	jgi|Pycco1|1364528	10869	34.71	ISSDYASIVALSIR		5.01	0.00000012	2	1494.8184	1494.8167	0.0017	1.1372632
5	jgi|Pycco1|1364528	11102	35.39	ISSDYASIVALSIR		5.01	0.00000049	2	1494.8207	1494.8167	0.004	2.6759136
5	jgi|Pycco1|1364528	11311	36.09	ISSDYASIVALSIR		5.01	0.0000001	2	1494.8179	1494.8167	0.0013	0.8696718
5	jgi|Pycco1|1364528	11332	36.16	QLLLPLFEYQATGQYPNK		5.01	0.0021	2	2123.1243	2123.1177	0.0067	3.1557364
5	jgi|Pycco1|1364528	11344	36.2	QLLLPLFEYQATGQYPNK		5.01	0.00000063	3	2123.1228	2123.1177	0.0052	2.4492283
5	jgi|Pycco1|1364528	11432	36.5	SDWEIWTAGLVTSTSVR		5.01	0.000000015	3	1907.9547	1907.9502	0.0045	2.3585522
5	jgi|Pycco1|1364528	11445	36.54	SDWEIWTAGLVTSTSVR		5.01	0.000000000000057	2	1907.953	1907.9502	0.0029	1.5199559
5	jgi|Pycco1|1364528	11549	36.88	QLLLPLFEYQATGQYPNK		5.01	0.0052	2	2123.1138	2123.1177	-0.0038	-1.7898208
5	jgi|Pycco1|1364528	11798	37.71	ISSDYASIVALSIR		5.01	0.000032	2	1494.8203	1494.8167	0.0036	2.408322
5	jgi|Pycco1|1364528	11958	38.26	WPVFAFAHDLGSVSSATAPVVFSVGH		5.01	0.00019	3	2685.3533	2685.3464	0.0067	2.4950225
5	jgi|Pycco1|1364528	11995	38.39	ISSDYASIVALSIR		5.01	0.00000018	2	1494.8184	1494.8167	0.0017	1.1372632
5	jgi|Pycco1|1364528	12082	38.69	SNDLSLIQTYF		5.01	0.00027	2	1300.6431	1300.6425	0.0006	0.4613105
5	jgi|Pycco1|1364528	12215	39.12	ISSDYASIVALSIR		5.01	0.00000056	2	1494.8219	1494.8167	0.0052	3.4786873
5	jgi|Pycco1|1364528	12518	40.17	ISSDYASIVALSIR		5.01	0.0000076	2	1494.8163	1494.8167	-0.0003	-0.20069352
5	jgi|Pycco1|1364528	12761	41.03	ISSDYASIVALSIR		5.01	0.0035	2	1494.818	1494.8167	0.0013	0.8696718
5	jgi|Pycco1|1364528	13349	43.16	QLLLPLFEYQATGQYPNK	Q1:-17.02655	5.01	0.000057	2	2106.0999	2106.091	0.0087	4.1308756
5	jgi|Pycco1|1364528	13884	45.15	EISSDGNVNTVDVIFPAWPLFLYTNPTLGK		5.01	0.0011	3	3307.7004	3307.689	0.012	3.6279106
5	jgi|Pycco1|1364528	13958	45.41	ISSDYASIVALSIR		5.01	0.00024	2	1494.8179	1494.8167	0.0012	0.8027741
5	jgi|Pycco1|1364528	14029	45.66	FSTVASAISTFLNDYANALAR		5.01	0.000000000048	3	2232.132	2232.13	0.0021	0.94080544
5	jgi|Pycco1|1364528	14030	45.66	FSTVASAISTFLNDYANALAR		5.01	0.0000000000000024	2	2232.1345	2232.13	0.0045	2.0160117
6	jgi|Pycco1|1366139	3440	13.88	HLHGHTFAVVR		6.01	0.00000079	3	1273.6907	1273.6917	-0.001	-0.7851194
6	jgi|Pycco1|1366139	3472	13.97	HLHGHTFAVVR		6.01	0.00051	2	1273.6946	1273.6917	0.003	2.3553581
6	jgi|Pycco1|1366139	3952	15.32	YDGAPEVEPTTTQTTSTK		6.01	0.0000023	2	1925.9	1925.898	0.0022	1.1423243
6	jgi|Pycco1|1366139	4156	15.89	YDGAPEVEPTTTQTTSTK		6.01	0.000029	3	1925.8989	1925.898	0.0011	0.57116216
6	jgi|Pycco1|1366139	4198	16	YDGAPEVEPTTTQTTSTK		6.01	0.0000011	2	1925.9003	1925.898	0.0024	1.2461721
6	jgi|Pycco1|1366139	4342	16.4	AAVSPDGFSR		6.01	0.0037	2	1006.49115	1006.4957	-0.0045	-4.4709578
6	jgi|Pycco1|1452465	4650	17.22	SAGSSDYNYVNPVRR		6.02	0.0003	3	1684.807	1684.8042	0.0028	1.6619141
6	jgi|Pycco1|1366139	4835	17.7	YDGAPEVEPTTTQTTS		6.01	0.0093	2	1696.7566	1696.7552	0.0014	0.82510424
6		4888	17.85	LSTQYCDGLR	C6:+57.02146	6.01 6.02	0.00037	2	1212.5676	1212.5682	-0.0006	-0.49481753
6	jgi|Pycco1|1366139	5321	19.02	SPGTTAADLAVIK		6.01	0.000061	3	1243.687	1243.6897	-0.0027	-2.1709595
6	jgi|Pycco1|1366139	5678	20	EAVVVNGQTPGPLIAGQKGDR		6.01	0.0000000000021	3	2106.1318	2106.1306	0.0012	0.5697652
6	jgi|Pycco1|1366139	5693	20.04	EAVVVNGQTPGPLIAGQKGDR		6.01	0.000000016	2	2106.132	2106.1306	0.0015	0.71220654
6	jgi|Pycco1|1366139	5813	20.36	VVVNGQTPGPLIAGQK		6.01	0.000012	2	1577.901	1577.9014	-0.0004	-0.25350127
6	jgi|Pycco1|1366139	6002	20.89	SPGTTAADLAVIK		6.01	0.00000074	2	1243.6893	1243.6897	-0.0003	-0.24121775
6	jgi|Pycco1|1366139	6087	21.12	GTTAADLAVIK		6.01	0.0037	2	1059.6056	1059.6049	0.0007	0.6606236
6	jgi|Pycco1|1366139	6183	21.39	ATLINGLGR		6.01	0.00083	2	914.5418	914.5422	-0.0004	-0.4373773
6	jgi|Pycco1|1366139	6311	21.74	EAVVVNGQTPGPLIAGQK		6.01	0.00013	2	1777.9801	1777.9811	-0.001	-0.56243575
6	jgi|Pycco1|1366139	6320	21.77	EAVVVNGQTPGPLIAGQKG		6.01	0.0000000019	2	1835.0065	1835.0026	0.0039	2.1253374
6	jgi|Pycco1|1366139	6340	21.82	EAVVVNGQTPGPLIAGQK		6.01	0.0000018	3	1777.9825	1777.9811	0.0014	0.7874099
6	jgi|Pycco1|1366139	6345	21.83	EAVVVNGQTPGPLIAGQKG		6.01	0.00000076	3	1835.0038	1835.0026	0.0012	0.65395004
6	jgi|Pycco1|1366139	6473	22.2	SPGTTAADLAVIK		6.01	0.0001	3	1243.6906	1243.6897	0.0009	0.72365314
6	jgi|Pycco1|1366139	6634	22.65	SPGTTAADLAVIK		6.01	0.000000057	2	1243.6904	1243.6897	0.0008	0.64324725
6	jgi|Pycco1|1366139	6874	23.33	SPGTTAADLAVIK		6.01	0.0000021	2	1243.6909	1243.6897	0.0012	0.964871
6	jgi|Pycco1|1452465	7034	23.78	AIPNTGTVDTTGGVNSAILR		6.02	0.000000067	2	1957.038	1957.0353	0.0026	1.3285402
6	jgi|Pycco1|1366139	7129	24.04	SPGTTAADLAVIK		6.01	0.000057	2	1243.6895	1243.6897	-0.0002	-0.16081181
6	jgi|Pycco1|1366139	7254	24.4	LVSLSCDPNHTF	C6:+57.02146	6.01	0.000025	2	1389.6472	1389.6471	0	0
6	jgi|Pycco1|1366139	7337	24.62	LTLTNAAVSPDGFSR		6.01	0.0000000000052	2	1548.8036	1548.8021	0.0015	0.9684904
6	jgi|Pycco1|1366139	7537	25.17	LVSLSCDPNHTFSIDGH	C6:+57.02146	6.01	0.00000054	3	1898.8723	1898.8706	0.0017	0.89526904
6	jgi|Pycco1|1366139	7538	25.18	LVSLSCDPNHTFSIDGH	C6:+57.02146	6.01	0.0000094	2	1898.8715	1898.8706	0.0009	0.47396594
6	jgi|Pycco1|1366139	7628	25.42	EAVVVNGQTPGPLIAGQK	E1:-18.01056	6.01	0.000033	2	1759.9736	1759.9705	0.0031	1.7613933
6	jgi|Pycco1|1366139	7652	25.48	SAGSSEYNYDNPIFR		6.01	0.000000000000032	2	1719.7625	1719.7614	0.0012	0.69777125
6	jgi|Pycco1|1366139	7677	25.55	SAGSSEYNYDNPIFR		6.01	0.000000000049	3	1719.7628	1719.7614	0.0015	0.8722141
6	jgi|Pycco1|1366139	7720	25.66	YDGAPEVEPTTTQTTSTKPLNEVDLHPLTPM	M31:+15.99491	6.01	0.00000011	3	3398.6355	3398.631	0.0043	1.2652154
6	jgi|Pycco1|1366139	7900	26.15	SAGSSEYNYDNPIFR		6.01	0.000000000056	2	1719.7609	1719.7614	-0.0004	-0.2325904
6	jgi|Pycco1|1366139	8062	26.59	TGFAGGINSAILR		6.01	0.00000059	2	1276.7018	1276.7012	0.0005	0.39163435
6	jgi|Pycco1|1366139	8189	26.95	GPFVVYDPND		6.01	0.000077	2	1122.5095	1122.5106	-0.0012	-1.0690322
6	jgi|Pycco1|1452465	9053	29.4	AIGPVTDLTISNADITPDGYTR		6.02	0.0000081	3	2290.159	2290.1565	0.0025	1.0916284
6	jgi|Pycco1|1452465	9069	29.45	AIGPVTDLTISNADITPDGYTR		6.02	0.00000000000094	2	2290.1646	2290.1565	0.0079	3.4495459
6	jgi|Pycco1|1366139	9200	29.82	ANPSFGNTGFAGGINSAILR		6.01	0.00000000012	3	1963.9996	1963.9989	0.0008	0.40733218
6	jgi|Pycco1|1366139	9384	30.37	ANPSFGNTGFAGGINSAILR		6.01	0.00000000018	2	1963.9977	1963.9989	-0.0012	-0.61099833
6	jgi|Pycco1|1366139	9426	30.5	ANPSFGNTGFAGGINSAILR		6.01	0.000000025	3	1963.9945	1963.9989	-0.0044	-2.2403271
6	jgi|Pycco1|1366139	9507	30.73	AIGPVADLTLTNAAVSPDGFSR		6.01	0.000000000083	2	2172.1353	2172.13	0.0054	2.4860392
6	jgi|Pycco1|1366139	9515	30.76	AIGPVADLTLTNAAVSPDGFSR		6.01	0.0000000016	3	2172.131	2172.13	0.0011	0.5064154
6	jgi|Pycco1|1366139	9523	30.78	FQTNNPGPWFLH		6.01	0.000000036	2	1457.6979	1457.6965	0.0014	0.96041936
6	jgi|Pycco1|1366139	9653	31.17	FQTNNPGPWFLHC	C13:+57.02146	6.01	0.000007	2	1617.7291	1617.727	0.002	1.2363025
6	jgi|Pycco1|1366139	9733	31.41	AIGPVADLTLTNAAVSPDGFSR		6.01	0.000000000000001	2	2172.1318	2172.13	0.0019	0.8747175
6	jgi|Pycco1|1366139	9740	31.43	AIGPVADLTLTNAAVSPDGFSR		6.01	0.00000000000057	3	2172.1328	2172.13	0.0029	1.3350952
6	jgi|Pycco1|1366139	9768	31.51	FPLGADATLINGLGR		6.01	0.000000042	3	1514.8336	1514.833	0.0007	0.4620971
6	jgi|Pycco1|1366139	9776	31.53	FPLGADATLINGLGR		6.01	0.000000000082	2	1514.8339	1514.833	0.0009	0.59412485
6	jgi|Pycco1|1366139	9936	32	ANPSFGNTGFAGGINSAILR		6.01	0.0024	2	1963.9922	1963.9989	-0.0067	-3.411407
6	jgi|Pycco1|1366139	9964	32.09	AIGPVADLTLTNAAVSPDGFSR		6.01	0.00000000092	2	2172.135	2172.13	0.005	2.3018882
6	jgi|Pycco1|1366139	9990	32.16	AIGPVADLTLTNAAVSPDGFSR		6.01	0.00000045	3	2172.128	2172.13	-0.0019	-0.8747175
6	jgi|Pycco1|1366139	10002	32.19	FPLGADATLINGLGR		6.01	0.000000038	3	1514.8331	1514.833	0.0002	0.13202775
6	jgi|Pycco1|1366139	10005	32.2	FPLGADATLINGLGR		6.01	0.0000000068	2	1514.8352	1514.833	0.0022	1.4523052
6	jgi|Pycco1|1366139	10522	33.7	YSFVLDASQPVDNYWIRA		6.01	0.000000000000078	2	2144.047	2144.0452	0.0021	0.9794569
6	jgi|Pycco1|1366139	10624	33.98	YSFVLDASQPVDNYWIR		6.01	0.000002	2	2073.0115	2073.008	0.0034	1.6401287
6	jgi|Pycco1|1366139	10787	34.45	YSFVLDASQPVDNYWIR		6.01	0.00000049	3	2073.0085	2073.008	0.0005	0.24119541
6	jgi|Pycco1|1366139	10851	34.66	YSFVLDASQPVDNYWIR		6.01	0.000000000000001	2	2073.0127	2073.008	0.0046	2.2189977
6	jgi|Pycco1|1366139	11027	35.17	YSFVLDASQPVDNYWIR		6.01	0.000000013	3	2073.006	2073.008	-0.002	-0.96478164
6	jgi|Pycco1|1452465	11338	36.18	LGPAFPLGADSVLINGLGR		6.02	0.000015	3	1867.0452	1867.044	0.0011	0.58916664
6	jgi|Pycco1|1452465	11339	36.18	LGPAFPLGADSVLINGLGR		6.02	0.000000000046	2	1867.0491	1867.044	0.0051	2.731591
6	jgi|Pycco1|1366139	12130	38.84	PNDPQASLYDIDNDDTVITLVDWYHVAAK		6.01	0.00000011	3	3288.5818	3288.57	0.012	3.6490023
6	jgi|Pycco1|1366139	12865	41.39	GPFVVYDPNDPQASLYDIDNDDTVITLVDWYHVAAK		6.01	0.00000000091	3	4065.952	4065.94	0.012	2.951347
7	jgi|Pycco1|1466845	1716	8.72	ALTCSTTR	C4:+57.02146	7.01	0.000033	2	909.446	909.4463	-0.0003	-0.32987106
7	jgi|Pycco1|1466845	2177	10.16	SGNLVGNR		7.01	0.00058	2	816.4322	816.4327	-0.0005	-0.61242044
7	jgi|Pycco1|1466845	2500	11.14	ATALTCSTTR	C6:+57.02146	7.01	0.0063	2	1081.532	1081.5311	0.001	0.9246151
7	jgi|Pycco1|1466845	2714	11.77	QFAQSSQVR		7.01	0.00025	2	1050.5355	1050.5331	0.0025	2.379744
7	jgi|Pycco1|1466845	2808	12.05	KHAGQVLVNGAASGG		7.01	0.0014	3	1365.7247	1365.7238	0.001	0.73221254
7	jgi|Pycco1|1466845	3380	13.71	ASAWHGGLK		7.01	0.0000099	2	926.48334	926.4847	-0.0014	-1.511088
7	jgi|Pycco1|1466845	3434	13.87	ADQFAQSSQVR		7.01	0.00000065	2	1236.5957	1236.5972	-0.0014	-1.132139
7	jgi|Pycco1|1466845	3437	13.87	NADQFAQSSQVR		7.01	0.000001	2	1350.6399	1350.6401	-0.0002	-0.14807793
7	jgi|Pycco1|1466845	3559	14.22	YANDYAVQR		7.01	0.00002	2	1099.5172	1099.5171	0.0001	0.090949014
7	jgi|Pycco1|1466845	3764	14.79	HTGTQTFVG		7.01	0.0083	2	947.4577	947.4585	-0.0008	-0.84436417
7	jgi|Pycco1|1466845	3778	14.83	NADQFAQSSQVR		7.01	0.000000065	2	1350.6385	1350.6401	-0.0016	-1.1846235
7	jgi|Pycco1|1466845	3787	14.85	NADQFAQSSQVR		7.01	0.000000055	3	1350.6395	1350.6401	-0.0006	-0.4442338
7	jgi|Pycco1|1466845	4027	15.51	NADQFAQSSQVR		7.01	0.00000000024	2	1350.6412	1350.6401	0.0012	0.8884676
7	jgi|Pycco1|1466845	4475	16.75	TGSANVILR		7.01	0.0035	2	930.5369	930.5371	-0.0002	-0.21492963
7	jgi|Pycco1|1466845	4581	17.03	STGSANVILR		7.01	0.00054	2	1017.56964	1017.5692	0.0005	0.49136707
7	jgi|Pycco1|1466845	4784	17.57	VAAANLQTIR		7.01	0.0012	2	1056.6158	1056.6165	-0.0006	-0.56785035
7	jgi|Pycco1|1466845	4790	17.58	VAAANLQTIRND		7.01	0.0012	2	1285.6892	1285.6863	0.0029	2.2556045
7	jgi|Pycco1|1466845	4958	18.03	VQSTGSANVILR		7.01	0.000023	2	1244.696	1244.6962	0	0
7	jgi|Pycco1|1466845	4996	18.13	VQSTGSANVILR		7.01	0.0098	3	1244.6953	1244.6962	-0.0008	-0.64272714
7	jgi|Pycco1|1466845	5031	18.22	GPGYVTTLR		7.01	0.00036	2	963.526	963.5262	-0.0002	-0.2075709
7	jgi|Pycco1|1466845	5046	18.26	VAAANLQTIR		7.01	0.0054	2	1056.6168	1056.6165	0.0004	0.3785669
7	jgi|Pycco1|1466845	5113	18.44	YTAGCDAPTANWK	C5:+57.02146	7.01	0.00026	2	1454.6377	1454.6373	0.0004	0.27498263
7	jgi|Pycco1|1466845	5207	18.71	SDIQLVTQR		7.01	0.00036	2	1059.5797	1059.5797	0	0
7	jgi|Pycco1|1466845	5405	19.26	ASSDIQLVTQR		7.01	0.00000045	2	1217.6481	1217.6489	-0.0008	-0.6570038
7	jgi|Pycco1|1466845	5643	19.91	AASSDIQLVTQR		7.01	0.0000000015	2	1288.6862	1288.686	0.0002	0.15519683
7	jgi|Pycco1|1466845	5659	19.95	AASSDIQLVTQR		7.01	0.0001	3	1288.685	1288.686	-0.0009	-0.6983858
7	jgi|Pycco1|1466845	5894	20.59	AASSDIQLVTQR		7.01	0.0000073	2	1288.6854	1288.686	-0.0006	-0.46559054
7	jgi|Pycco1|1466845	5915	20.65	VFYANDYAVQR		7.01	0.00000029	2	1345.6545	1345.654	0.0005	0.37156653
7	jgi|Pycco1|1466845	6067	21.06	VDYTAGCDAPTANWK	C7:+57.02146	7.01	0.0000011	2	1668.7328	1668.7327	0.0001	0.059925716
7	jgi|Pycco1|1466845	6099	21.15	VFYANDYAVQR		7.01	0.00011	3	1345.653	1345.654	-0.001	-0.74313307
7	jgi|Pycco1|1466845	6238	21.55	FLTDPVVDNHASASIK		7.01	0.000000087	3	1713.8822	1713.8811	0.0011	0.6418181
7	jgi|Pycco1|1466845	6240	21.55	FLTDPVVDNHASASIK		7.01	0.0000000053	2	1713.8801	1713.8811	-0.0009	-0.52512395
7	jgi|Pycco1|1466845	6416	22.03	TQNTECTDEANNFGFH	C6:+57.02146	7.01	0.0000000081	2	1884.7534	1884.7458	0.0076	4.032374
7	jgi|Pycco1|1466845	6461	22.16	FLTDPVVDNH		7.01	0.00000032	2	1156.5641	1156.5637	0.0004	0.3458521
7	jgi|Pycco1|1466845	6483	22.23	FLTDPVVDNHASASIK		7.01	0.000000019	3	1713.8826	1713.8811	0.0015	0.8752066
7	jgi|Pycco1|1466845	6529	22.36	FLTDPVVDNHASA		7.01	0.00019	2	1385.6703	1385.67	0.0003	0.21650177
7	jgi|Pycco1|1466845	6585	22.52	VAAANLQTIR		7.01	0.0052	2	1056.6196	1056.6165	0.0032	3.0285351
7	jgi|Pycco1|1466845	6728	22.92	FLTDPVVDNHASASIK		7.01	0.00000045	3	1713.8817	1713.8811	0.0007	0.4084297
7	jgi|Pycco1|1466845	6818	23.18	HTGTQTFVGGASDGLVGAVAMR	M21:+15.99491	7.01	0.00008	3	2148.0527	2148.0505	0.0021	0.9776306
7	jgi|Pycco1|1466845	6968	23.6	FLTDPVVDNHASASIK		7.01	0.0000063	3	1713.8829	1713.8811	0.0019	1.108595
7	jgi|Pycco1|1466845	7158	24.12	HTGTQTFVGGASDGLVGAVAMR	M21:+15.99491	7.01	0.000000000000001	3	2148.0537	2148.0505	0.0032	1.4897228
7	jgi|Pycco1|1466845	7165	24.14	HTGTQTFVGGASDGLVGAVAMR	M21:+15.99491	7.01	0.00000000000063	2	2148.0515	2148.0505	0.0008	0.3724307
7	jgi|Pycco1|1466845	7640	25.45	IVFPATTPDTFQQK		7.01	0.000044	2	1592.8331	1592.8323	0.0008	0.50224996
7	jgi|Pycco1|1466845	7675	25.55	VYADAVIQNAIK		7.01	0.000055	2	1304.721	1304.7213	-0.0003	-0.22993417
7	jgi|Pycco1|1466845	7678	25.55	VYADAVIQNAIK		7.01	0.00086	3	1304.7211	1304.7213	-0.0003	-0.22993417
7	jgi|Pycco1|1466845	7928	26.23	VYADAVIQNAIK		7.01	0.00009	2	1304.726	1304.7213	0.0047	3.6023018
7	jgi|Pycco1|1466845	7956	26.3	HTGTQTFVGGASDGLVGAVA		7.01	0.0017	2	1844.9136	1844.9141	-0.0005	-0.27101535
7	jgi|Pycco1|1466845	8299	27.26	ITSSTSAPVFSVLDQR		7.01	0.00015	2	1707.8933	1707.8916	0.0016	0.9368276
7	jgi|Pycco1|1466845	8411	27.58	VYADAVIQNAIK		7.01	0.000032	2	1304.7233	1304.7213	0.002	1.5328944
7	jgi|Pycco1|1466845	8489	27.79	FLENDVQFVMVAR	M10:+15.99491	7.01	0.000000000083	2	1583.7897	1583.7891	0.0007	0.44197804
7	jgi|Pycco1|1466845	8638	28.21	ILTFASAWHGGLK		7.01	0.000015	2	1400.7667	1400.7689	-0.0022	-1.5705659
7	jgi|Pycco1|1466845	8644	28.23	ILTFASAWHGGLK		7.01	0.0006	3	1400.7681	1400.7689	-0.0009	-0.6425042
7	jgi|Pycco1|1466845	8845	28.8	ITSSTSAPVFSVLDQR		7.01	0.0000068	2	1707.8951	1707.8916	0.0035	2.0493104
7	jgi|Pycco1|1466845	8875	28.89	ITSSTSAPVFSVLDQR		7.01	0.00002	3	1707.8977	1707.8916	0.0061	3.5716553
7	jgi|Pycco1|1466845	8884	28.91	ILTFASAWHGGLK		7.01	0.0000017	3	1400.7684	1400.7689	-0.0004	-0.28555742
7	jgi|Pycco1|1466845	9114	29.57	ITSSTSAPVFSVLDQR		7.01	0.0035	3	1707.8882	1707.8916	-0.0034	-1.9907587
7	jgi|Pycco1|1466845	9135	29.63	ITSSTSAPVFSVLDQR		7.01	0.0032	2	1707.8898	1707.8916	-0.0019	-1.1124828
7	jgi|Pycco1|1466845	9261	30.01	LIPGITVDYGATALTCSTTR	C16:+57.02146	7.01	0.0000000000043	2	2110.0898	2110.0852	0.0045	2.1326153
7	jgi|Pycco1|1466845	10177	32.7	SFATFDTGINGVSAITGAN		7.01	0.0019	2	1842.8907	1842.8873	0.0035	1.8991938
7	jgi|Pycco1|1466845	10890	34.78	LSHNDISSAISYIVFPATTPDTFQQK		7.01	0.000000024	3	2880.4473	2880.442	0.0055	1.9094293
7	jgi|Pycco1|1466845	13080	42.16	NIFTNVLHWDFSVLGR		7.01	0.00000021	2	1918.0017	1917.9974	0.0043	2.2419217
8	jgi|Pycco1|1507511	1927	9.4	SGEDTSLR		8.01	0.0002	2	864.4056	864.4062	-0.0006	-0.69411814
8	jgi|Pycco1|1507511	2141	10.05	FTTAVQHR		8.01	0.0000001	2	959.5069	959.5062	0.0008	0.83376217
8	jgi|Pycco1|1507511	2470	11.05	IASNAAVATGR		8.01	0.0015	2	1030.5636	1030.5645	-0.0008	-0.7762736
8	jgi|Pycco1|1507511	3162	13.08	NPSGGYVTANTGGGR		8.01	0.0000059	2	1407.6595	1407.6616	-0.002	-1.420796
8	jgi|Pycco1|1507511	3638	14.43	SGIASNAAVATGR		8.01	0.00000028	2	1174.6184	1174.6179	0.0005	0.42567036
8	jgi|Pycco1|1507511	3911	15.21	VLNNIGPDGSK		8.01	0.00018	2	1113.5931	1113.5903	0.0028	2.5143895
8	jgi|Pycco1|1507511	5179	18.64	QGVLNNIGPDGSK		8.01	0.00015	2	1298.6716	1298.6703	0.0013	1.0010239
8	jgi|Pycco1|1507511	5267	18.88	YTPADGGLAEQYSR		8.01	0.000000036	2	1527.7041	1527.7078	-0.0037	-2.4219291
8	jgi|Pycco1|1507511	5508	19.55	YTPADGGLAEQYSR		8.01	0.00000000054	2	1527.7091	1527.7078	0.0013	0.8509481
8	jgi|Pycco1|1507511	5578	19.74	YTPADGGLAEQYSR		8.01	0.0036	3	1527.7087	1527.7078	0.001	0.6545755
8	jgi|Pycco1|1507511	5763	20.22	YTPADGGLAEQYSR		8.01	0.000000013	2	1527.7085	1527.7078	0.0007	0.4582028
8	jgi|Pycco1|1507511	6109	21.19	VYVDAFR		8.01	0.00038	2	869.451	869.452	-0.001	-1.1501497
8	jgi|Pycco1|1507511	6143	21.28	KFNGQVTWESD		8.01	0.0049	2	1310.6016	1310.6016	0	0
8	jgi|Pycco1|1507511	6315	21.76	AAALTAFAAR		8.01	0.00024	2	962.5415	962.5422	-0.0007	-0.72724086
8	jgi|Pycco1|1507511	6989	23.66	QGVLNNIGPDGSK	Q1:-17.02655	8.01	0.00000044	2	1281.6442	1281.6438	0.0004	0.3120992
8	jgi|Pycco1|1507511	6992	23.67	QGVLNNIGPDGSK		8.01	0.00038	2	1298.6715	1298.6703	0.0012	0.92402214
8	jgi|Pycco1|1507511	7006	23.7	QSSAADAYVASESPIAK	Q1:-17.02655	8.01	0.000000000000001	2	1677.7965	1677.797	-0.0005	-0.29800984
8	jgi|Pycco1|1507511	7290	24.49	SSSTYATLTSAIR		8.01	0.000022	2	1357.7	1357.6962	0.0037	2.7252047
8	jgi|Pycco1|1507511	7354	24.66	SIYTINSGIASNAAVATGR		8.01	0.000000000000048	2	1865.9741	1865.972	0.0021	1.1254188
8	jgi|Pycco1|1507511	7390	24.76	SIYTINSGIASNAAVATGR		8.01	0.00000000007	3	1865.9734	1865.972	0.0014	0.7502792
8	jgi|Pycco1|1507511	7543	25.19	SGKDANTVLTSIHTFD		8.01	0.00012	3	1705.8398	1705.8396	0.0002	0.11724431
8	jgi|Pycco1|1507511	7600	25.34	SIYTINSGIASNAAVATGR		8.01	0.0000000000011	2	1865.9752	1865.972	0.0032	1.7149237
8	jgi|Pycco1|1507511	7906	26.17	TFADGFLAVNAK		8.01	0.000021	2	1253.652	1253.653	-0.001	-0.797669
8	jgi|Pycco1|1507511	8114	26.74	SIYTINSGIASNAAVATGR		8.01	0.000000049	2	1865.9724	1865.972	0.0004	0.21436547
8	jgi|Pycco1|1507511	8302	27.27	LLIDQFASGEDTSLR		8.01	0.000013	2	1664.8491	1664.8494	-0.0003	-0.1801965
8	jgi|Pycco1|1507511	8306	27.28	SIYTINSGIASNAAVATGR		8.01	0.00046	3	1865.9702	1865.972	-0.0018	-0.9646447
8	jgi|Pycco1|1507511	8358	27.44	SIYTINSGIASNAAVATGR		8.01	0.00000000000019	2	1865.9727	1865.972	0.0006	0.32154825
8	jgi|Pycco1|1507511	8467	27.73	TVLTSIHTFDPAAGCDAATFQPCSDK	C15:+57.02146 - C23:+57.02146	8.01	0.000038	3	2810.2861	2810.2764	0.0097	3.451618
8	jgi|Pycco1|1507511	8587	28.08	KFNGQVTWESDPNNQITTPSGGSFTQNDVWR		8.01	0.000000000000001	3	3510.6387	3510.6313	0.0073	2.0793982
8	jgi|Pycco1|1507511	8613	28.15	SIYTINSGIASNAAVATGR		8.01	0.000000000016	2	1865.9692	1865.972	-0.0028	-1.5005584
8	jgi|Pycco1|1507511	8647	28.23	TYGSWGAAGLTVPASCSGS	C16:+57.02146	8.01	0.000019	2	1828.8171	1828.8175	-0.0003	-0.16404043
8	jgi|Pycco1|1507511	8694	28.38	SYAAALTAFAAR		8.01	0.0000000032	2	1212.6366	1212.6376	-0.001	-0.82464874
8	jgi|Pycco1|1507511	8742	28.51	SSGISTGTYPASSSTYATLTSAIR		8.01	0.000000011	3	2379.1729	2379.168	0.005	2.1015751
8	jgi|Pycco1|1507511	8749	28.53	SSGISTGTYPASSSTYATLTSAIR		8.01	0.000000000000001	2	2379.1758	2379.168	0.0079	3.3204882
8	jgi|Pycco1|1507511	8800	28.68	TFADGFLAVNAK		8.01	0.000098	2	1253.6549	1253.653	0.002	1.595338
8	jgi|Pycco1|1507511	8907	28.98	SIYTINSGIASNAAVATGR		8.01	0.000000019	2	1865.9724	1865.972	0.0004	0.21436547
8	jgi|Pycco1|1507511	9021	29.32	DANTVLTSIHTFD		8.01	0.0034	2	1433.6914	1433.691	0.0002	0.13950007
8	jgi|Pycco1|1507511	9100	29.53	LLIDQFASGEDTSLR		8.01	0.00000033	2	1664.8525	1664.8494	0.0031	1.8620304
8	jgi|Pycco1|1507511	9119	29.58	LLIDQFASGEDTSLR		8.01	0.0000019	3	1664.8513	1664.8494	0.0019	1.1412444
8	jgi|Pycco1|1507511	9162	29.7	SIYTINSGIASNAAVATGR		8.01	0.0000000000004	2	1865.9742	1865.972	0.0023	1.2326015
8	jgi|Pycco1|1507511	9274	30.04	FNIDETAFTDAWGRPQR		8.01	0.000055	3	2023.9633	2023.9625	0.0008	0.39526424
8	jgi|Pycco1|1507511	9311	30.16	FNGQVTWESDPNNQITTPSGGSFTQNDVWR		8.01	0.00000000000038	3	3382.5415	3382.5364	0.0052	1.537308
8	jgi|Pycco1|1507511	9319	30.18	FNIDETAFTDAWGRPQR		8.01	0.008	2	2023.9672	2023.9625	0.0047	2.3221774
8	jgi|Pycco1|1507511	9330	30.21	LLIDQFASGEDTSLR		8.01	0.0000000019	2	1664.8496	1664.8494	0.0001	0.060065497
8	jgi|Pycco1|1507511	9467	30.62	AGIVVASPSTSNPNYLYTWTR		8.01	0.0000074	2	2297.1604	2297.1565	0.0039	1.697751
8	jgi|Pycco1|1507511	9469	30.62	AGIVVASPSTSNPNYLYTWTR		8.01	0.0000000014	3	2297.1614	2297.1565	0.0049	2.1330721
8	jgi|Pycco1|1507511	9487	30.67	DANTVLTSIHTFDPAAGCDAATFQPCSDK	C18:+57.02146 - C26:+57.02146	8.01	0.000000011	3	3110.3826	3110.3833	-0.0009	-0.2893534
8	jgi|Pycco1|1507511	9537	30.83	TFADGFLAVNAK		8.01	0.00091	2	1253.6528	1253.653	-0.0001	-0.07976689
8	jgi|Pycco1|1507511	9746	31.45	SIYTINSGIASNAAVATGR		8.01	0.0000000000019	2	1865.9628	1865.972	-0.0092	-4.930406
8	jgi|Pycco1|1507511	9992	32.17	SIYTINSGIASNAAVATGR		8.01	0.000000000000001	2	1865.9792	1865.972	0.0073	3.9121702
8	jgi|Pycco1|1507511	10253	32.91	FNIDETAFTDAWGR		8.01	0.000015	2	1642.7496	1642.75	-0.0004	-0.24349412
8	jgi|Pycco1|1507511	10260	32.93	SIYTINSGIASNAAVATGR		8.01	0.00000000000032	2	1865.9757	1865.972	0.0037	1.9828808
8	jgi|Pycco1|1507511	12090	38.71	GLIDDFTSAEAILQQVPNPSGTVSTGGLGEPK		8.01	0.000000086	3	3198.6301	3198.617	0.013	4.0642567
8	jgi|Pycco1|1507511	12126	38.82	SIYTINSGIASNAAVATGR		8.01	0.0000087	2	1865.9756	1865.972	0.0036	1.9292893
8	jgi|Pycco1|1507511	12342	39.53	SIYTINSGIASNAAVATGR		8.01	0.000000000028	2	1865.9772	1865.972	0.0052	2.7867513
8	jgi|Pycco1|1507511	12740	40.95	SIYTINSGIASNAAVATGR		8.01	0.0002	2	1865.9717	1865.972	-0.0003	-0.16077413
8	jgi|Pycco1|1507511	13458	43.56	SIYTINSGIASNAAVATGR		8.01	0.000018	2	1865.9753	1865.972	0.0033	1.7685152
8	jgi|Pycco1|1507511	13841	44.98	SIYTINSGIASNAAVATGR		8.01	0.00000081	2	1865.9775	1865.972	0.0055	2.9475255
8	jgi|Pycco1|1507511	14013	45.62	IGQSSVVSGYTTQANNLLCFLQSYWNPSGGYVTAN	C19:+57.02146	8.01	0.0078	3	3796.8015	3796.792	0.01	2.6338024
9		2087	9.88	NVKDFGAK		9.01 9.02	0.00027	2	878.47394	878.4735	0.0005	0.56916916
9	jgi|Pycco1|1377179	2865	12.22	AQGNVYTGTNPNGR		9.01	0.00038	2	1448.6875	1448.6881	-0.0007	-0.48319578
9		4220	16.06	VGNQQFTVR		9.01 9.02	0.00022	2	1048.5522	1048.5538	-0.0015	-1.4305418
9	jgi|Pycco1|1377179	4339	16.39	TAAINAAISSGNR		9.01	0.000000002	2	1245.6555	1245.655	0.0005	0.40139526
9	jgi|Pycco1|1377179	5226	18.76	DTAAINAAISSGNR		9.01	0.000003	2	1360.6873	1360.682	0.0053	3.8951051
9	jgi|Pycco1|1377179	5757	20.21	NSNPGGYQVFR		9.01	0.000001	2	1238.592	1238.5917	0.0003	0.24221058
9	jgi|Pycco1|1377179	6275	21.65	FVQANIPAINK		9.01	0.0000079	2	1214.6912	1214.6896	0.0016	1.3172089
9	jgi|Pycco1|1377179	6429	22.07	YYTQLIGDAK		9.01	0.00002	2	1171.5995	1171.5999	-0.0003	-0.25606012
9	jgi|Pycco1|1377179	6515	22.32	FVQANIPAINK		9.01	0.000097	2	1214.6902	1214.6896	0.0005	0.4116278
9	jgi|Pycco1|1377179	6619	22.61	LDQGPQITIYSGR		9.01	0.000000000096	2	1447.7589	1447.7544	0.0045	3.1082618
9	jgi|Pycco1|1401294	6991	23.66	GDGVTDDTAAINQAISSGNR		9.02	0.000000000000001	2	1961.9106	1961.9163	-0.0057	-2.9053228
9	jgi|Pycco1|1377179	7088	23.93	GVLHGSLVLNNIR		9.01	0.0058	3	1391.8118	1391.8123	-0.0004	-0.28739506
9	jgi|Pycco1|1401294	7282	24.47	GDGVTDDTAAINQAISSGNR		9.02	0.000049	2	1961.9194	1961.9163	0.0032	1.6310583
9	jgi|Pycco1|1377179	7300	24.52	GDGVTDDTAAINAAISSGNR		9.01	0.00000025	3	1904.896	1904.8949	0.0012	0.62995607
9	jgi|Pycco1|1377179	7317	24.56	NSQPSNGVLHGSLVLNNIR		9.01	0.0000000021	3	2019.0729	2019.0734	-0.0006	-0.29716602
9	jgi|Pycco1|1377179	7319	24.57	NSQPSNGVLHGSLVLNNIR		9.01	0.0000000000047	2	2019.0739	2019.0734	0.0004	0.19811068
9	jgi|Pycco1|1377179	7361	24.68	GDGVTDDTAAINAAISSGNR		9.01	0.000000000000033	2	1904.8973	1904.8949	0.0025	1.3124083
9	jgi|Pycco1|1377179	7616	25.39	GHPQYADYAPDQFISVK		9.01	0.000000052	2	1935.9264	1935.924	0.0024	1.2397181
9	jgi|Pycco1|1377179	7626	25.41	DFGAKGDGVTDDTAAINAAISSGNR		9.01	0.000000000000011	3	2423.1455	2423.1438	0.0019	0.78410536
9	jgi|Pycco1|1377179	7638	25.44	GHPQYADYAPDQFISVK		9.01	0.0000029	3	1935.9258	1935.924	0.0018	0.9297886
9	jgi|Pycco1|1401294	7750	25.74	CGGGTCDSSTTTPAVVYFPQGTYK	C1:+57.02146 - C6:+57.02146	9.02	0.00077	3	2554.1304	2554.1228	0.0075	2.936429
9	jgi|Pycco1|1377179	7802	25.88	QGTAPFNSNPGGYQVFR		9.01	0.0018	2	1839.8826	1839.8777	0.0049	2.6632206
9	jgi|Pycco1|1401294	8115	26.75	MHPQYEDYAVDQFVSVR	M1:+15.99491	9.02	0.00000000012	3	2099.9502	2099.9495	0.0007	0.33334136
9	jgi|Pycco1|1401294	8127	26.78	MHPQYEDYAVDQFVSVR	M1:+15.99491	9.02	0.00000004	2	2099.954	2099.9495	0.0047	2.2381492
9	jgi|Pycco1|1377179	8201	26.98	ADPGWYVNQNNFYHSIR		9.01	0.00000034	3	2080.9634	2080.963	0.0006	0.28832808
9	jgi|Pycco1|1401294	8830	28.76	GDGTTDDTAALQAVFDK		9.02	0.000000007	2	1724.7971	1724.7979	-0.0007	-0.40584466
9	jgi|Pycco1|1377179	8911	28.99	DTAAIQAVLNNYSGCK	C15:+57.02146	9.01	0.0000000029	2	1724.8334	1724.8276	0.0058	3.3626547
9	jgi|Pycco1|1377179	9500	30.71	GDGQTDDTAAIQAVLNNYSGCK	C21:+57.02146	9.01	0.0000000000019	3	2298.0361	2298.0308	0.0055	2.3933535
9	jgi|Pycco1|1377179	9637	31.12	GDGQTDDTAAIQAVLNNYSGCK	C21:+57.02146	9.01	0.00000000013	2	2298.0354	2298.0308	0.0047	2.0452294
9	jgi|Pycco1|1377179	9790	31.58	AGTSGSTGVLEITDMIFSTRG		9.01	0.00089	2	2100.0325	2100.0283	0.0044	2.0952098
9	jgi|Pycco1|1377179	10403	33.35	HMPTLTASPNFQGIAVIDADPGWYVNQNNFYHSIR	M2:+15.99491	9.01	0.0000000000012	3	3989.9097	3989.9033	0.0065	1.6291121
9	jgi|Pycco1|1377179	10684	34.15	HMPTLTASPNFQGIAVIDADPGWYVNQNNFYH	M2:+15.99491	9.01	0.00000000077	3	3633.6902	3633.686	0.0043	1.1833714
9	jgi|Pycco1|1377179	10685	34.16	LNNVPTAVGVANGQVLLAGGTTTINSWAQGNVYTGTNPNGR		9.01	0.000003	3	4097.0967	4097.08	0.016	3.9052207
9	jgi|Pycco1|1377179	11036	35.2	AGTSGSTGVLEITDMIFSTR	M15:+15.99491	9.01	0.0000000000018	2	2059.0068	2059.0017	0.0052	2.5254958
9	jgi|Pycco1|1377179	11043	35.22	AGTSGSTGVLEITDMIFSTR	M15:+15.99491	9.01	0.000059	3	2059.0032	2059.0017	0.0016	0.7770756
9	jgi|Pycco1|1401294	12324	39.47	VSTPIIAYYYTQLIGDAR		9.02	0.0000012	2	2044.0818	2044.0754	0.0064	3.1309998
9	jgi|Pycco1|1401294	12339	39.52	VSTPIIAYYYTQLIGDAR		9.02	0.0000013	3	2044.0785	2044.0754	0.003	1.4676563
9	jgi|Pycco1|1377179	12696	40.8	YLVSSPIISYYYTQLIGDAK		9.01	0.00000067	3	2294.2004	2294.1958	0.0046	2.00506
9	jgi|Pycco1|1401294	12722	40.89	VGNAGDEGIVEISDIIFATR		9.02	0.000000001	3	2076.066	2076.0613	0.0048	2.3120706
9	jgi|Pycco1|1401294	12729	40.92	VGNAGDEGIVEISDIIFATR		9.02	0.000000000000001	2	2076.0662	2076.0613	0.0051	2.456575
10	jgi|Pycco1|1431197	3249	13.33	AFYSHVSGSK		10.01	0.0000014	2	1082.5272	1082.527	0.0003	0.27712938
10	jgi|Pycco1|1431197	3483	14	AFYSHVSGSK		10.01	0.0000045	2	1082.5266	1082.527	-0.0004	-0.3695058
10	jgi|Pycco1|1431197	6008	20.91	TDTVDVAGVTVK		10.01	0.000045	2	1204.6433	1204.6425	0.0009	0.74710965
10	jgi|Pycco1|1431197	6677	22.77	TGSSDLWVPSSSCR	C13:+57.02146	10.01	0.00000000051	2	1538.691	1538.6908	0.0003	0.19497095
10	jgi|Pycco1|1431197	7860	26.04	SPPSVSFSWGGK		10.01	0.0000078	2	1235.6044	1235.606	-0.0016	-1.2949111
10	jgi|Pycco1|1431197	7901	26.16	FDTGSSDLWVPSSSCR	C15:+57.02146	10.01	0.0000000038	2	1800.7858	1800.7863	-0.0004	-0.22212519
10	jgi|Pycco1|1431197	8295	27.25	YHDVDTSTGFWQLR		10.01	0.00000000044	3	1724.806	1724.8031	0.0029	1.6813514
10	jgi|Pycco1|1431197	8313	27.3	YHDVDTSTGFWQLR		10.01	0.00000000000038	2	1724.8077	1724.8031	0.0046	2.6669712
10	jgi|Pycco1|1431197	8334	27.36	VYDSANGYYSYPCNSPPSVSFSWGGKK	C13:+57.02146	10.01	0.0000045	3	3017.3464	3017.3416	0.0049	1.6239461
10	jgi|Pycco1|1431197	8380	27.49	GSTVSGPIYTDTVDVAGVTVK		10.01	0.000000000044	2	2066.0686	2066.0657	0.003	1.4520351
10	jgi|Pycco1|1431197	8751	28.54	LEWAGTITIGTPGQK		10.01	0.0015	2	1571.8472	1571.8431	0.0039	2.4811635
10	jgi|Pycco1|1431197	8886	28.92	SIEYHDVDTSTGFWQLR		10.01	0.0000058	3	2053.9653	2053.962	0.0036	1.7527102
10	jgi|Pycco1|1431197	9076	29.47	KSGTFSIEYGDGSTVSGPIYTDTVDVAGVTVK		10.01	0.000000000056	3	3250.6145	3250.601	0.014	4.3068957
10	jgi|Pycco1|1431197	9097	29.53	YTGSIEYHDVDTSTGFWQLR		10.01	0.00000071	3	2375.0955	2375.0942	0.0012	0.5052431
10	jgi|Pycco1|1431197	9208	29.85	VYDSANGYYSYPCNSPPSVSFSWGGK	C13:+57.02146	10.01	0.00000026	3	2889.2444	2889.2466	-0.0022	-0.7614442
10	jgi|Pycco1|1431197	9302	30.14	KSGTFSIEYGDGSTVSGPIYTDTVDVAGVTVK		10.01	0.000000000000001	3	3250.6091	3250.6006	0.0087	2.6764286
10	jgi|Pycco1|1431197	9954	32.06	LIDFDTGSSDLWVPSSSCR	C18:+57.02146	10.01	0.0000000000042	2	2141.9834	2141.9812	0.0022	1.0270865
10	jgi|Pycco1|1431197	10045	32.31	KSGTFSIEYGDGSTVSGPIYTDTVDVAGVTVK		10.01	0.0000000035	3	3250.6118	3250.601	0.011	3.3839893
10	jgi|Pycco1|1431197	10079	32.42	AAVSNFETIIDSGTTIMYGPPSAVK	M17:+15.99491	10.01	0.00029	3	2585.287	2585.2808	0.0063	2.4368725
10	jgi|Pycco1|1431197	10082	32.43	SGTFSIEYGDGSTVSGPIYTDTVDVAGVTVK		10.01	0.00000000064	3	3122.5073	3122.5056	0.0018	0.5764601
10	jgi|Pycco1|1431197	10288	33.01	KSGTFSIEYGDGSTVSGPIYTDTVDVAGVTVK		10.01	0.000018	3	3250.6135	3250.601	0.013	3.9992607
10	jgi|Pycco1|1431197	10322	33.12	SGTFSIEYGDGSTVSGPIYTDTVDVAGVTVK		10.01	0.0000000000044	3	3122.5137	3122.5056	0.008	2.562045
10	jgi|Pycco1|1431197	10415	33.38	NQYFSPVTTLSSSFSGD		10.01	0.001	2	1836.8324	1836.8291	0.0033	1.7965744
10	jgi|Pycco1|1431197	10622	33.97	SGTFSIEYGDGSTVSGPIYTDTVDVAGVTVK		10.01	0.0000000000027	3	3122.52	3122.506	0.014	4.483578
10	jgi|Pycco1|1431197	10704	34.21	LASSDSELYLGGTNSQLYTGSIEYHDVDTSTGFWQLR		10.01	0.000000000000089	3	4110.935	4110.921	0.014	3.405563
10	jgi|Pycco1|1431197	11008	35.12	SGTFSIEYGDGSTVSGPIYTDTVDVAGVTVK		10.01	0.000000018	3	3122.5107	3122.5056	0.0052	1.6653292
10	jgi|Pycco1|1431197	11231	35.83	GASAYVGSTAAVSNFETIIDSGTTIMYGPPSAVK	M26:+15.99491	10.01	0.00000000013	3	3378.6526	3378.641	0.011	3.2557468
10	jgi|Pycco1|1431197	11375	36.3	FLIDFDTGSSDLWVPSSSCR	C19:+57.02146	10.01	0.000000012	2	2289.0537	2289.0496	0.0041	1.7911365
10	jgi|Pycco1|1431197	11382	36.32	FLIDFDTGSSDLWVPSSSCR	C19:+57.02146	10.01	0.00014	3	2289.0508	2289.0496	0.0012	0.52423507
10	jgi|Pycco1|1431197	11452	36.56	SGTFSIEYGDGSTVSGPIYTDTVDVAGVTVK		10.01	0.0000021	3	3122.5178	3122.506	0.012	3.8430672
10	jgi|Pycco1|1431197	12076	38.67	SGTFSIEYGDGSTVSGPIYTDTVDVAGVTVK		10.01	0.0000004	3	3122.5186	3122.506	0.013	4.1633224
10	jgi|Pycco1|1431197	12112	38.78	QSEPLTDEEDDLEWAGTITIGTPGQK		10.01	0.0025	3	2830.333	2830.327	0.0061	2.155228
10	jgi|Pycco1|1431197	12566	40.34	QSEPLTDEEDDLEWAGTITIGTPGQK	Q1:-17.02655	10.01	0.0085	3	2813.3037	2813.3003	0.0034	1.208545
10	jgi|Pycco1|1431197	12840	41.31	NVYTAFSFDDDAVGFATLA		10.01	0.000078	2	2023.9343	2023.9288	0.0055	2.7174869
10	jgi|Pycco1|1431197	13030	41.98	NVYTAFSFDDDAVGFATLA		10.01	0.0015	2	2023.9314	2023.9288	0.0026	1.2846301
10	jgi|Pycco1|1431197	13598	44.07	NVYTAFSFDDDAVGFATLA		10.01	0.00036	2	2023.9304	2023.9288	0.0016	0.7905416
10	jgi|Pycco1|1431197	13778	44.74	NVYTAFSFDDDAVGFATLA		10.01	0.0017	2	2023.9337	2023.9288	0.005	2.4704425
10	jgi|Pycco1|1431197	13863	45.07	SGTFSIEYGDGSTVSGPIYTDTVDVAGVTVK		10.01	0.0038	3	3122.5134	3122.5056	0.0078	2.4979937
10	jgi|Pycco1|1431197	14004	45.59	NVYTAFSFDDDAVGFATLA		10.01	0.0000097	2	2023.9346	2023.9288	0.0058	2.8657134
11	jgi|Pycco1|1431843	1392	7.7	VNQDPNGSPASR		11.01	0.005	2	1241.5873	1241.5873	0	0
11	jgi|Pycco1|1431843	1657	8.55	DNCYNEGR	C3:+57.02146	11.01	0.0022	2	1027.392	1027.3903	0.0018	1.7520119
11	jgi|Pycco1|1431843	1906	9.34	SSAGTYTCGGR	C8:+57.02146	11.01	0.00057	2	1116.4719	1116.4742	-0.0023	-2.0600564
11	jgi|Pycco1|1431843	2371	10.77	PSTGAPVADPSK		11.01	0.00011	2	1126.5765	1126.5743	0.0022	1.9528227
11	jgi|Pycco1|1431843	2497	11.13	YDNCYNEGR	C4:+57.02146	11.01	0.000082	2	1190.455	1190.4535	0.0015	1.2600241
11	jgi|Pycco1|1431843	2721	11.8	YDNCYNEGR	C4:+57.02146	11.01	0.0011	2	1190.4541	1190.4535	0.0006	0.5040096
11	jgi|Pycco1|1431843	2777	11.97	DPSTGAPVADPSK		11.01	0.002	2	1241.6008	1241.6012	-0.0004	-0.32216462
11	jgi|Pycco1|1431843	3031	12.72	IAVNQDPNGSPASR		11.01	0.000000056	2	1425.7079	1425.7085	-0.0006	-0.4208434
11	jgi|Pycco1|1431843	3897	15.17	DVADQVHNMGLK	M9:+15.99491	11.01	0.00018	2	1342.644	1342.6425	0.0016	1.1916798
11	jgi|Pycco1|1431843	4305	16.29	LIAVNQDPNGSPASR		11.01	0.0000008	2	1538.792	1538.7926	-0.0006	-0.38991612
11	jgi|Pycco1|1431843	4739	17.45	FGSLDHEEIDAK		11.01	0.00000022	3	1360.6403	1360.6384	0.0019	1.3964034
11	jgi|Pycco1|1431843	4829	17.68	FGSLDHEEIDAK		11.01	0.00000000053	2	1360.6383	1360.6384	-0.0001	-0.07349491
11	jgi|Pycco1|1431843	4869	17.79	ISGDIHDDFDR		11.01	0.000000061	2	1289.5739	1289.576	-0.0022	-1.705987
11	jgi|Pycco1|1431843	4880	17.82	ISGDIHDDFDR		11.01	0.0000092	3	1289.5754	1289.576	-0.0006	-0.4652692
11	jgi|Pycco1|1431843	4993	18.12	FGSLDHEEIDAK		11.01	0.000032	3	1360.6387	1360.6384	0.0003	0.22048473
11	jgi|Pycco1|1431843	5193	18.68	ALIAVNQDPNGSPASR		11.01	0.0000025	2	1609.8273	1609.8297	-0.0024	-1.490841
11	jgi|Pycco1|1431843	5342	19.08	CPCTSILDCK	C1:+57.02146 - C3:+57.02146 - C9:+57.02146	11.01	0.000011	2	1253.5311	1253.5327	-0.0016	-1.2763927
11	jgi|Pycco1|1431843	5617	19.84	ISGDIHDDFDRYDDR		11.01	0.000066	3	1838.7965	1838.7944	0.0021	1.1420527
11	jgi|Pycco1|1431843	5630	19.87	ISGDIHDDFDRYDDR		11.01	0.000048	2	1838.8004	1838.7944	0.006	3.2630076
11	jgi|Pycco1|1431843	5685	20.02	YDDRCPCTSILDCK	C5:+57.02146 - C7:+57.02146 - C13:+57.02146	11.01	0.000000033	3	1802.7499	1802.751	-0.0011	-0.6101786
11	jgi|Pycco1|1431843	5844	20.45	DPSTGAPVADPSKFPNGIK		11.01	0.0005	3	1897.9672	1897.9658	0.0013	0.68494385
11	jgi|Pycco1|1431843	5887	20.57	DPSTGAPVADPSKFPNGIK		11.01	0.0000014	2	1897.9722	1897.9658	0.0063	3.3193433
11	jgi|Pycco1|1431843	6286	21.68	ISGDIHDDFDRYD		11.01	0.0009	3	1567.667	1567.6664	0.0006	0.38273454
11	jgi|Pycco1|1431843	6951	23.55	FGIYSSAGTYTCGGR	C12:+57.02146	11.01	0.000000055	2	1596.7095	1596.7115	-0.0021	-1.3152031
11	jgi|Pycco1|1431843	7106	23.98	ISGDIHDDFDRYDDRCPCTSILDCK	C16:+57.02146 - C18:+57.02146 - C24:+57.02146	11.01	0.00018	3	3073.313	3073.3088	0.004	1.3015288
11	jgi|Pycco1|1431843	7586	25.3	FGIYSSAGTYTCGGR	C12:+57.02146	11.01	0.0000015	2	1596.7136	1596.7115	0.0021	1.3152031
11	jgi|Pycco1|1431843	7783	25.83	CPCTSILDCK	C1:+57.02146 - C3:+57.02146 - C9:+57.02146	11.01	0.0011	2	1253.5328	1253.5327	0.0002	0.15954909
11	jgi|Pycco1|1431843	8772	28.6	TYASWGVDYLK		11.01	0.0000076	2	1302.6367	1302.6368	-0.0001	-0.07676736
11	jgi|Pycco1|1431843	9017	29.3	GLNLGDFTGSVPNVQIGTHQTK		11.01	0.00000063	3	2283.1738	2283.173	0.0005	0.21899348
11	jgi|Pycco1|1431843	9892	31.87	TPQMGWNTWNHFGCGISEDTILSAAK	C14:+57.02146 - M4:+15.99491	11.01	0.00000021	3	2937.3286	2937.3298	-0.0011	-0.37448978
11	jgi|Pycco1|1431843	10544	33.76	DPSSGAWGLNLGDFTGSVPNVQIGTHQTK		11.01	0.000000000000068	3	2983.4626	2983.4548	0.0077	2.5809004
11	jgi|Pycco1|1431843	12395	39.72	GPWNFAVDIANSWR		11.01	0.00084	2	1632.7946	1632.7922	0.0024	1.4698747
12	jgi|Pycco1|320973	3957	15.33	ETCDSATPTSTCDNDQAMFK	C3:+57.02146 - C12:+57.02146 - M18:+15.99491	12.01	0.00000012	2	2294.889	2294.885	0.004	1.7430068
12	jgi|Pycco1|320973	3969	15.36	ETCDSATPTSTCDNDQAMFK	C3:+57.02146 - C12:+57.02146 - M18:+15.99491	12.01	0.00029	3	2294.886	2294.885	0.0009	0.3921765
12	jgi|Pycco1|320973	4507	16.83	AATLSTAASVASR		12.01	0.00000064	2	1205.6461	1205.6489	-0.0027	-2.2394578
12	jgi|Pycco1|320973	4540	16.92	GSSTFDVADNTR		12.01	0.0000033	2	1269.5703	1269.571	-0.0007	-0.5513673
12	jgi|Pycco1|320973	5107	18.43	IGQLALQQDR		12.01	0.00022	2	1141.634	1141.6328	0.0012	1.0511261
12	jgi|Pycco1|320973	5300	18.97	AQCAATLSTAASVASR	C3:+57.02146	12.01	0.000000023	3	1564.777	1564.7751	0.0017	1.0864182
12	jgi|Pycco1|320973	5372	19.16	AQCAATLSTAASVASR	C3:+57.02146	12.01	0.00000000011	2	1564.775	1564.7751	-0.0002	-0.12781389
12	jgi|Pycco1|320973	5413	19.28	FGDQTYLTNAQK		12.01	0.000011	2	1385.6707	1385.67	0.0007	0.50517076
12	jgi|Pycco1|320973	5615	19.83	AQCAATLSTAASVASR	C3:+57.02146	12.01	0.000000000000002	2	1564.7794	1564.7751	0.0042	2.6840916
12	jgi|Pycco1|320973	5655	19.94	LADGSSTFDVADNTR		12.01	0.00000000000051	2	1568.7218	1568.7191	0.0026	1.6574031
12	jgi|Pycco1|320973	5662	19.96	FGDQTYLTNAQK		12.01	0.0021	2	1385.6708	1385.67	0.0007	0.50517076
12	jgi|Pycco1|320973	5890	20.58	AQCAATLSTAASVASR	C3:+57.02146	12.01	0.00004	2	1564.7767	1564.7751	0.0015	0.9586042
12	jgi|Pycco1|320973	6871	23.32	QGGSLFTAQTQTSGLAAHVSAAK		12.01	0.00000000061	3	2231.1487	2231.1418	0.0067	3.0029466
12	jgi|Pycco1|320973	6922	23.46	HLQFYLDNAPDR		12.01	0.00000068	3	1488.7196	1488.7234	-0.0038	-2.5525227
12	jgi|Pycco1|320973	6930	23.49	HLQFYLDNAPDR		12.01	0.00000038	2	1488.7246	1488.7234	0.0012	0.8060598
12	jgi|Pycco1|320973	12211	39.1	NAITNELFLYTSASAYLR		12.01	0.000000039	2	2047.0583	2047.0499	0.0084	4.103466
12	jgi|Pycco1|320973	12223	39.14	NAITNELFLYTSASAYLR		12.01	0.00000000083	3	2047.0533	2047.0499	0.0034	1.6609267
12	jgi|Pycco1|320973	12512	40.15	NAITNELFLYTSASAYLR		12.01	0.000000000019	2	2047.0527	2047.0499	0.0029	1.4166728
12	jgi|Pycco1|320973	12526	40.2	NAITNELFLYTSASAYLR		12.01	0.00000033	3	2047.053	2047.0499	0.0031	1.5143744
12	jgi|Pycco1|320973	12716	40.87	NAITNELFLYTSASAYLR		12.01	0.0000000000000069	2	2047.0464	2047.0499	-0.0035	-1.7097776
12	jgi|Pycco1|320973	12985	41.82	ATGDSSLLSEAEITLDATISLK		12.01	0.0000003	3	2235.1643	2235.1606	0.0036	1.6106224
12	jgi|Pycco1|320973	12989	41.84	ATGDSSLLSEAEITLDATISLK		12.01	0.00000000023	2	2235.1667	2235.1606	0.0061	2.7291102
12	jgi|Pycco1|320973	13178	42.5	ATGDSSLLSEAEITLDATISLK		12.01	0.000000066	3	2235.1624	2235.1606	0.0018	0.8053112
12	jgi|Pycco1|320973	13182	42.51	ATGDSSLLSEAEITLDATISLK		12.01	0.0000000000063	2	2235.1667	2235.1606	0.0062	2.77385
12	jgi|Pycco1|320973	13352	43.17	ATGDSSLLSEAEITLDATISLK		12.01	0.00000037	3	2235.161	2235.1606	0.0002	0.08947902
12	jgi|Pycco1|320973	13537	43.86	ATGDSSLLSEAEITLDATISLK		12.01	0.000022	3	2235.1624	2235.1606	0.0018	0.8053112
12	jgi|Pycco1|320973	13725	44.55	ATGDSSLLSEAEITLDATISLK		12.01	0.000095	3	2235.1638	2235.1606	0.0031	1.386925
12	jgi|Pycco1|320973	13940	45.35	NAITNELFLYTSASAYLR		12.01	0.0000044	2	2047.056	2047.0499	0.0061	2.979898
12	jgi|Pycco1|320973	13941	45.35	ATGDSSLLSEAEITLDATISLK		12.01	0.000011	2	2235.1653	2235.1606	0.0046	2.0580175
12	jgi|Pycco1|320973	13955	45.4	NAITNELFLYTSASAYLR		12.01	0.00000082	3	2047.0521	2047.0499	0.0023	1.1235682
13	jgi|Pycco1|1407107	2960	12.5	DGVGGGDCETNDGTNTVR	C8:+57.02146	13.01	0.000000069	2	1823.7548	1823.7465	0.0083	4.551071
13	jgi|Pycco1|1407107	4048	15.56	ITPACLR	C5:+57.02146	13.01	0.0045	2	830.4557	830.4557	0	0
13	jgi|Pycco1|1407107	6114	21.2	ATVPTSCNSAITPACLR	C7:+57.02146 - C15:+57.02146	13.01	0.0000000058	2	1818.8866	1818.8842	0.0025	1.3744689
13	jgi|Pycco1|1407107	6161	21.33	ATVPTSCNSAITPACLR	C7:+57.02146 - C15:+57.02146	13.01	0.000025	3	1818.8849	1818.8842	0.0008	0.4398301
13	jgi|Pycco1|1407107	6370	21.9	FQVVIGGR		13.01	0.0084	2	875.5099	875.5102	-0.0003	-0.34265736
13	jgi|Pycco1|1407107	6427	22.06	FRTDAVGTSFTT		13.01	0.0053	2	1302.6328	1302.6329	-0.0001	-0.07676759
13	jgi|Pycco1|1407107	6625	22.63	FRTDAVGTSF		13.01	0.0005	2	1100.538	1100.5375	0.0004	0.36345875
13	jgi|Pycco1|1407107	7837	25.98	FARPSYQSTAVSTFLTK		13.01	0.00000000041	3	1903.995	1903.9917	0.0033	1.7332009
13	jgi|Pycco1|1407107	7868	26.06	FARPSYQSTAVSTFLTK		13.01	0.00000037	2	1903.9945	1903.9917	0.0028	1.4705946
13	jgi|Pycco1|1407107	8182	26.93	PSYQSTAVSTFLTK		13.01	0.0000000015	2	1529.7855	1529.785	0.0005	0.32684332
13	jgi|Pycco1|1407107	8198	26.97	PSYQSTAVSTFLTK		13.01	0.00000018	3	1529.7847	1529.785	-0.0004	-0.26147464
13	jgi|Pycco1|1407107	8704	28.4	ADLQTFFR		13.01	0.00016	2	997.51135	997.5106	0.0008	0.80199647
13	jgi|Pycco1|1407107	8890	28.93	AYPDVAAQSENFQVVIGGR		13.01	0.000000002	2	2021.0121	2021.0092	0.003	1.484407
13	jgi|Pycco1|1407107	9143	29.65	AYPDVAAQSENFQVVIGGRVE		13.01	0.00000029	2	2249.1233	2249.12	0.0032	1.4227786
13	jgi|Pycco1|1407107	9404	30.43	FQPNFPASCPFVTTVGGTVR	C9:+57.02146	13.01	0.000000013	2	2182.0813	2182.0754	0.0059	2.703848
13	jgi|Pycco1|1407107	9438	30.53	FQPNFPASCPFVTTVGGTVR	C9:+57.02146	13.01	0.00000000023	3	2182.0771	2182.0754	0.0017	0.7790748
13	jgi|Pycco1|1407107	9767	31.51	NSLGVAGYLNEFANR		13.01	0.0000000000056	2	1624.8071	1624.8082	-0.0012	-0.73854876
13	jgi|Pycco1|1407107	9791	31.58	NSLGVAGYLNEFANR		13.01	0.00000004	3	1624.8096	1624.8082	0.0014	0.8616401
13	jgi|Pycco1|1407107	10255	32.91	VNPEVAVSFSGGGFSNYFAR		13.01	0.0000000009	2	2105.0146	2105.009	0.0055	2.6128154
13	jgi|Pycco1|1407107	10269	32.95	VNPEVAVSFSGGGFSNYFAR		13.01	0.00000012	3	2105.0105	2105.009	0.0015	0.71258605
13	jgi|Pycco1|1407107	10432	33.43	LSQGKPPLGFLNPL		13.01	0.0015	2	1480.8545	1480.8527	0.0019	1.2830447
13	jgi|Pycco1|1407107	12871	41.41	GGRVEPVAGTSASSPTFAGVVALLNDFR		13.01	0.0000022	3	2775.4507	2775.4429	0.008	2.882423
13	jgi|Pycco1|1407107	13453	43.54	SSPTFAGVVALLNDFR		13.01	0.0000094	2	1693.8918	1693.8912	0.0006	0.354214
13	jgi|Pycco1|1407107	13461	43.57	SSPTFAGVVALLNDFR		13.01	0.00049	3	1693.8899	1693.8912	-0.0013	-0.7674637
13	jgi|Pycco1|1407107	13466	43.59	SASSPTFAGVVALLNDFR		13.01	0.000000033	2	1851.9641	1851.9604	0.0037	1.997883
13	jgi|Pycco1|1407107	13490	43.68	TSASSPTFAGVVALLNDFR		13.01	0.0000000000000021	2	1953.0114	1953.008	0.0033	1.6897012
13	jgi|Pycco1|1407107	13491	43.68	ASSPTFAGVVALLNDFR		13.01	0.00003	2	1764.9283	1764.9283	0	0
13	jgi|Pycco1|1407107	13583	44.02	VEPVAGTSASSPTFAGVVALLNDFR		13.01	0.000000067	3	2505.3008	2505.2988	0.0021	0.83822334
13	jgi|Pycco1|1407107	13591	44.05	VEPVAGTSASSPTFAGVVALLNDFR		13.01	0.00000013	2	2505.3086	2505.2988	0.0098	3.911709
13	jgi|Pycco1|1407107	13766	44.69	VEPVAGTSASSPTFAGVVALLNDFR		13.01	0.0001	3	2505.302	2505.2988	0.0031	1.2373773
14	jgi|Pycco1|1419907	8811	28.71	DVFVPPVTYPHAGTVWK		14.04	0.000028	3	1912.9982	1912.996	0.0021	1.0977545
14		8866	28.86	FDILLGR		14.01 14.02 14.03 14.04	0.0042	2	833.4884	833.4884	0	0
14	jgi|Pycco1|1439266	9081	29.48	DVFVPPITYPH		14.01	0.00038	2	1284.6617	1284.6627	-0.001	-0.7784145
14		9234	29.93	NFDILLGR		14.01 14.03	0.00073	2	947.5322	947.5313	0.0009	0.9498367
14	jgi|Pycco1|1439266	9520	30.77	DVFVPPITYPHTGTVWYKG		14.01	0.00036	3	2177.1108	2177.107	0.0038	1.7454356
14	jgi|Pycco1|1439266	9545	30.85	DVFVPPITYPHTGTVWYK		14.01	0.0046	3	2120.083	2120.0857	-0.0026	-1.2263654
14	jgi|Pycco1|1439266	9563	30.91	DVFVPPITYPHTGTVWYK		14.01	0.00001	2	2120.0898	2120.0857	0.0043	2.02822
14	jgi|Pycco1|1356397	9970	32.11	DVFVPPVLYPHAGTVWTKG		14.02	0.000017	3	2083.1052	2083.1016	0.0037	1.7761976
14	jgi|Pycco1|1356397	10007	32.21	DVFVPPVLYPHAGTVWTK		14.02	0.0037	3	2026.0814	2026.0801	0.0014	0.69098943
14	jgi|Pycco1|1356397	10010	32.22	DVFVPPVLYPH		14.02	0.0057	2	1282.6832	1282.6835	-0.0002	-0.1559231
14	jgi|Pycco1|1429324	10728	34.28	ILEENFDILLGR		14.03	0.000015	2	1431.7871	1431.7845	0.0024	1.6762298
14	jgi|Pycco1|1439266	10898	34.81	KGDITTPVILEDNFDILLGR		14.01	0.00000056	3	2229.2156	2229.213	0.0026	1.166331
14	jgi|Pycco1|1356397	11292	36.03	ILATGFDILLGR		14.02	0.0015	2	1288.7609	1288.7628	-0.0019	-1.4742821
14	jgi|Pycco1|1419907	11612	37.08	GGVLDYEHPLANGFDILLGR		14.04	0.0042	3	2156.1152	2156.114	0.0014	0.6493163
14	jgi|Pycco1|1439266	11656	37.26	KGDITTPVILEDNFDILLGR		14.01	0.00000000000033	3	2229.215	2229.213	0.0022	0.98689544
14	jgi|Pycco1|1439266	11704	37.41	KGDITTPVILEDNFDILLGR		14.01	0.000000000000001	2	2229.2205	2229.213	0.0076	3.4092753
14	jgi|Pycco1|1439266	11858	37.92	KGDITTPVILEDNFDILLGR		14.01	0.0000000016	3	2229.213	2229.213	0	0
14	jgi|Pycco1|1439266	12057	38.62	KGDITTPVILEDNFDILLGR		14.01	0.000000019	3	2229.2188	2229.213	0.0057	2.5569563
14	jgi|Pycco1|1439266	12301	39.39	KGDITTPVILEDNFDILLGR		14.01	0.0000003	3	2229.2227	2229.213	0.0096	4.3064528
14	jgi|Pycco1|1439266	12666	40.7	GDITTPVILEDNFDILLGR		14.01	0.00026	2	2101.1245	2101.118	0.0065	3.0935912
14	jgi|Pycco1|1439266	12692	40.79	GDITTPVILEDNFDILLGR		14.01	0.0029	3	2101.121	2101.118	0.0031	1.4754051
14	jgi|Pycco1|1429324	13161	42.43	KGLIPTPLILEENFDILLGR		14.03	0.0000000045	3	2251.3076	2251.3064	0.0012	0.5330239
14	jgi|Pycco1|1356397	13370	43.24	KGDLTTPLILATGFDILLGR		14.02	0.00000033	3	2114.2239	2114.2224	0.0015	0.7094807
14	jgi|Pycco1|1356397	13394	43.31	KGDLTTPLILATGFDILLGR		14.02	0.00000000000065	2	2114.2283	2114.2224	0.0058	2.7433252
14	jgi|Pycco1|1356397	13552	43.91	KGDLTTPLILATGFDILLGR		14.02	0.00000000000027	3	2114.2239	2114.2224	0.0016	0.7567794
14	jgi|Pycco1|1356397	13747	44.63	KGDLTTPLILATGFDILLGR		14.02	0.000018	3	2114.2212	2114.2224	-0.0012	-0.56758463
14	jgi|Pycco1|1429324	14037	45.68	GLIPTPLILEENFDILLGR		14.03	0.0000025	2	2123.2144	2123.2114	0.0029	1.3658555
14	jgi|Pycco1|1356397	14041	45.69	GDLTTPLILATGFDILLGR		14.02	0.000000018	2	1986.13	1986.1274	0.0026	1.3090801
14	jgi|Pycco1|1356397	14042	45.69	GDLTTPLILATGFDILLGR		14.02	0.00000003	3	1986.1292	1986.1274	0.0017	0.855937
15	jgi|Pycco1|1365564	1762	8.86	GSLGSSTSPAK		15.01	0.000039	2	991.5054	991.5059	-0.0005	-0.5042834
15	jgi|Pycco1|1365564	4607	17.1	GAGPYDGTTGSVYR		15.01	0.0000003	2	1400.6471	1400.6445	0.0025	1.7848926
15	jgi|Pycco1|1365564	5416	19.29	FYLSTDGGK		15.01	0.00066	2	987.4775	987.4786	-0.0011	-1.1139482
15	jgi|Pycco1|1365564	5470	19.44	DPNNGQILISTDQGK		15.01	0.000081	2	1599.8016	1599.7977	0.0039	2.437808
15	jgi|Pycco1|1365564	5701	20.06	FYLSTDGGK		15.01	0.00072	2	987.4795	987.4786	0.0009	0.9114121
15	jgi|Pycco1|1365564	5896	20.6	TAVSSLPSDAAIASDK		15.01	0.00011	2	1532.7808	1532.7806	0.0001	0.065240905
15	jgi|Pycco1|1365564	6788	23.09	VVVHPNVTGDVWVSTDK		15.01	0.00000000006	3	1851.9612	1851.9604	0.0008	0.43197465
15	jgi|Pycco1|1365564	7143	24.08	QVAISTDSGNTWSQDYGAPDDVAGGK		15.01	0.0000057	2	2639.1973	2639.186	0.011	4.167952
15	jgi|Pycco1|1365564	7336	24.61	STDFGATWTQVK		15.01	0.00000064	2	1340.6494	1340.6486	0.0008	0.59672606
15	jgi|Pycco1|1365564	7839	25.99	VAISANGDTVLWK		15.01	0.0011	2	1373.7449	1373.7428	0.0021	1.5286704
15	jgi|Pycco1|1365564	8024	26.49	ALYISYSDGAGPYDGTTGSVYR		15.01	0.000000000000001	2	2313.0752	2313.0674	0.0077	3.328913
15	jgi|Pycco1|1365564	8073	26.62	ALYISYSDGAGPYDGTTGSVYR		15.01	0.00000000041	3	2313.0684	2313.0674	0.001	0.43232638
15	jgi|Pycco1|1365564	8270	27.18	SFTPAPLPFK		15.01	0.000005	2	1104.6079	1104.6093	-0.0013	-1.1768867
15	jgi|Pycco1|1365564	9489	30.68	IGGGGGFVPNIVFNPSQK		15.01	0.0000000017	3	1787.9448	1787.9443	0.0005	0.27965078
15	jgi|Pycco1|1365564	9491	30.68	IGGGGGFVPNIVFNPSQK		15.01	0.0000000065	2	1787.9463	1787.9443	0.0019	1.062673
15	jgi|Pycco1|1365564	9606	31.03	SLADGIEETSVQGLISPPVGAH		15.01	0.000000000057	2	2177.1123	2177.109	0.0035	1.6076367
15	jgi|Pycco1|1365564	9729	31.4	TPLLDFVDDAR		15.01	0.00018	2	1261.6426	1261.6427	-0.0001	-0.079261735
15	jgi|Pycco1|1365564	10148	32.62	LAVDPNSNNILFFGAR		15.01	0.00000000018	2	1747.9147	1747.913	0.0016	0.9153774
15	jgi|Pycco1|1365564	10182	32.71	LAVDPNSNNILFFGAR		15.01	0.000036	3	1747.9143	1747.913	0.0012	0.6865331
15	jgi|Pycco1|1365564	10467	33.54	SDDAGVNWVQINDAAHGFGSASANCIAADLR	C25:+57.02146	15.01	0.0000000000057	3	3202.4639	3202.4612	0.0027	0.84310156
15	jgi|Pycco1|1365564	10676	34.13	WNYWGVDALATDPVDPDR		15.01	0.00000000096	2	2089.9648	2089.962	0.0029	1.387585
15	jgi|Pycco1|1365564	11290	36.03	TSGGYPAIFAAANIGGVGYFR		15.01	0.000000000000012	3	2089.056	2089.0505	0.0054	2.5849066
15	jgi|Pycco1|1365564	11380	36.32	TSGGYPAIFAAANIGGVGYFR		15.01	0.000000000062	2	2089.0562	2089.0505	0.0056	2.6806436
15	jgi|Pycco1|1365564	11572	36.96	TWTGLWEWESYPTLNR		15.01	0.000000023	2	2038.9712	2038.9662	0.005	2.452223
15	jgi|Pycco1|1365564	11583	36.99	TSGGYPAIFAAANIGGVGYFR		15.01	0.0057	3	2089.0552	2089.0505	0.0045	2.1540887
15	jgi|Pycco1|1365564	12234	39.18	GLFHSTDTGSTFTAISGVSQAWAIALGAPK		15.01	0.0000000000001	3	2991.5276	2991.5215	0.0062	2.072524
15	jgi|Pycco1|1365564	12673	40.72	LNADDSWTPLLDFVDDAR		15.01	0.0000012	2	2062.9768	2062.9722	0.0048	2.3267403
15	jgi|Pycco1|1365564	12709	40.84	LNADDSWTPLLDFVDDAR		15.01	0.0000021	3	2062.9736	2062.9722	0.0017	0.82405376
16	jgi|Pycco1|1435894	4951	18.01	EAYFHEGVGYK		16.01	0.00044	3	1299.6007	1299.601	-0.0001	-0.0769467
16	jgi|Pycco1|1435894	4965	18.05	EAYFHEGVGYK		16.01	0.0000023	2	1299.601	1299.601	0.0002	0.1538934
16	jgi|Pycco1|1435894	5771	20.25	AISVISQHQY		16.01	0.0042	2	1145.596	1145.5955	0.0006	0.5237451
16	jgi|Pycco1|1435894	6421	22.05	EAYFHEGVGYK	E1:-18.01056	16.01	0.0000000000027	2	1281.5898	1281.5903	-0.0004	-0.3121122
16	jgi|Pycco1|1435894	8430	27.63	NDPVTLQGAAFAGQGFTPR		16.01	0.00000000034	2	1946.9755	1946.9723	0.0032	1.6435776
16	jgi|Pycco1|1435894	8440	27.66	NDPVTLQGAAFAGQGFTPR		16.01	0.00000000085	3	1946.9734	1946.9723	0.0011	0.5649798
16	jgi|Pycco1|1435894	8672	28.3	NDPVTLQGAAFAGQGFTPR		16.01	0.0000000008	2	1946.9724	1946.9723	0	0
16	jgi|Pycco1|1435894	8708	28.41	SIEQDRWPDWTGIDER		16.01	0.000000027	3	2002.9224	2002.9258	-0.0035	-1.7474438
16	jgi|Pycco1|1435894	8754	28.54	NDPVTLQGAAFAGQGFTPR		16.01	0.00022	3	1946.9702	1946.9723	-0.0021	-1.0785978
16	jgi|Pycco1|1435894	9088	29.5	YNFIQPITLNR		16.01	0.00000013	2	1378.7488	1378.7482	0.0006	0.4351774
16	jgi|Pycco1|1435894	9104	29.54	EFTHSALLNYAALTGQPPNIR		16.01	0.00088	3	2313.1963	2313.199	-0.0027	-1.1672148
16	jgi|Pycco1|1435894	9308	30.15	NEFTHSALLNYAALTGQPPNIR		16.01	0.000000000000001	3	2427.2485	2427.242	0.0065	2.6779366
16	jgi|Pycco1|1435894	9324	30.2	NEFTHSALLNYAALTGQPPNIR		16.01	0.000000000000001	2	2427.2515	2427.242	0.0096	3.9551065
16	jgi|Pycco1|1435894	9534	30.82	NEFTHSALLNYAALTGQPPNIR		16.01	0.000000000029	3	2427.237	2427.242	-0.005	-2.059951
16	jgi|Pycco1|1435894	9802	31.61	TLAVQLSGVILDR		16.01	0.00000083	2	1384.8181	1384.8163	0.0019	1.3720231
16	jgi|Pycco1|1435894	9816	31.65	TLAVQLSGVILDR		16.01	0.00000019	3	1384.8193	1384.8163	0.0031	2.238564
16	jgi|Pycco1|1435894	9999	32.19	EIFDLGILNSAPGK		16.01	0.0018	2	1473.8008	1473.7952	0.0056	3.7997139
16	jgi|Pycco1|1435894	10038	32.29	TLAVQLSGVILDR		16.01	0.0000033	2	1384.8173	1384.8163	0.001	0.7221175
16	jgi|Pycco1|1435894	10350	33.2	EIFDLGILNSAPGK		16.01	0.00000069	2	1473.796	1473.7952	0.0008	0.5428163
16	jgi|Pycco1|1435894	10363	33.23	EIFDLGILNSAPGK		16.01	0.00011	3	1473.794	1473.7952	-0.0012	-0.8142244
16	jgi|Pycco1|1435894	10587	33.87	EIFDLGILNSAPGK		16.01	0.000054	2	1473.7968	1473.7952	0.0016	1.0856326
16	jgi|Pycco1|1435894	10718	34.25	TLAVQLSGVILDR		16.01	0.003	2	1384.8158	1384.8163	-0.0005	-0.36105874
16	jgi|Pycco1|1435894	11031	35.18	TLAVQLSGVILDR		16.01	0.000071	2	1384.8163	1384.8163	0	0
16	jgi|Pycco1|1435894	11538	36.84	TLAVQLSGVILDR		16.01	0.0043	2	1384.8177	1384.8163	0.0015	1.0831761
16	jgi|Pycco1|1435894	11582	36.99	TLAVQLSGVILDRIEVGNEADLYK		16.01	0.0036	3	2616.4272	2616.4248	0.0024	0.9172823
16	jgi|Pycco1|1435894	11972	38.31	GAPGVSNTAGAALWAVDYTLQAAK		16.01	0.0000015	3	2332.1982	2332.1936	0.0047	2.01527
16	jgi|Pycco1|1435894	12186	39.03	EIFDLGILNSAPGK	E1:-18.01056	16.01	0.0005	2	1455.7832	1455.7845	-0.0014	-0.9616807
16	jgi|Pycco1|1435894	12746	40.98	GLVYILGETNSIACHGAPGVSNTAGAALWAVDYTLQAAK	C14:+57.02146	16.01	0.0015	3	3960.0127	3959.996	0.016	4.0404086
17	jgi|Pycco1|1437297	3594	14.31	RDCDFSTNPGPN	C3:+57.02146	17.01	0.00024	2	1379.5659	1379.565	0.001	0.7248663
17	jgi|Pycco1|1437297	4215	16.05	VPNNWAAGR		17.01	0.00077	2	984.502	984.5014	0.0006	0.6094456
17		5008	18.16	SACEAGLGDPVNNPN	C3:+57.02146	17.01 17.02	0.000019	2	1514.6556	1514.6544	0.0012	0.79226
17	jgi|Pycco1|1437297	5011	18.17	DSTGFPVGCR	C9:+57.02146	17.01	0.000031	2	1095.49	1095.4893	0.0008	0.7302673
17		5322	19.03	SACEAGLGDPVNNPNCC	C3:+57.02146 - C16:+57.02146 - C17:+57.02146	17.01 17.02	0.00078	2	1834.7137	1834.7157	-0.002	-1.0900872
17	jgi|Pycco1|1437297	5410	19.28	YVPNNWAAGR		17.01	0.0000002	2	1147.5637	1147.5647	-0.001	-0.87141055
17	jgi|Pycco1|1437297	6202	21.45	RDCDFSTNPGPNSCLDGGCNGGLVCDPH	C3:+57.02146 - C14:+57.02146 - C19:+57.02146 - C25:+57.02146	17.01	0.000000016	3	3078.2263	3078.2197	0.0066	2.1440964
17	jgi|Pycco1|1371481	6224	21.52	ISNNQGCHVADCPVDLGPNCPAPLK	C7:+57.02146 - C12:+57.02146 - C20:+57.02146	17.02	0.00000000000023	3	2733.2485	2733.2546	-0.006	-2.195185
17	jgi|Pycco1|1437297	6964	23.59	DCDFSTNPGPNSCLDGGCNGGLVCDPH	C2:+57.02146 - C13:+57.02146 - C18:+57.02146 - C24:+57.02146	17.01	0.00000036	3	2922.1257	2922.1187	0.0071	2.429744
17	jgi|Pycco1|1437297	6985	23.65	GCGVADCPVDLGPNCPAPLK	C2:+57.02146 - C7:+57.02146 - C15:+57.02146	17.01	0.0000000000015	2	2096.9658	2096.9565	0.0091	4.3396225
17	jgi|Pycco1|1437297	7007	23.71	GCGVADCPVDLGPNCPAPLK	C2:+57.02146 - C7:+57.02146 - C15:+57.02146	17.01	0.0000000059	3	2096.9558	2096.9565	-0.0007	-0.3338171
17	jgi|Pycco1|1371481	7494	25.05	GPFDSTGFPVGCK	C12:+57.02146	17.02	0.00011	2	1368.627	1368.6257	0.0013	0.9498579
17	jgi|Pycco1|1437297	7685	25.57	GPFDSTGFPVGCR	C12:+57.02146	17.01	0.000000000061	2	1396.6301	1396.6318	-0.0017	-1.2172141
17	jgi|Pycco1|1371481	7746	25.73	GPFDSTGFPVGCK	C12:+57.02146	17.02	0.000000061	2	1368.626	1368.6257	0.0003	0.219198
17	jgi|Pycco1|1371481	7748	25.74	GPFDSTGFPVGCK	C12:+57.02146	17.02	0.0000000055	2	1368.626	1368.6257	0.0003	0.219198
17	jgi|Pycco1|1437297	7935	26.25	GPFDSTGFPVGCR	C12:+57.02146	17.01	0.00000013	2	1396.6328	1396.6318	0.001	0.71600837
17	jgi|Pycco1|1437297	7942	26.27	FYVPNNWAAGR		17.01	0.000000012	2	1294.63	1294.6332	-0.0032	-2.4717426
17	jgi|Pycco1|1437297	8217	27.02	GPFDSTGFPVGCR	C12:+57.02146	17.01	0.00000013	2	1396.6326	1396.6318	0.0007	0.5012058
17	jgi|Pycco1|1437297	8876	28.89	QSVSFYVPNNWAAGR		17.01	0.00000001	2	1695.8291	1695.8242	0.0049	2.8894503
17	jgi|Pycco1|1437297	9089	29.5	CPVDLGPNCPAPLKGPFDSTGFPVGCR	C1:+57.02146 - C9:+57.02146 - C26:+57.02146	17.01	0.000000039	3	2915.3662	2915.364	0.0021	0.72032166
17	jgi|Pycco1|1437297	9123	29.6	GCGVADCPVDLGPNCPAPLKGPFDSTGFPVGCR	C2:+57.02146 - C7:+57.02146 - C15:+57.02146 - C32:+57.02146	17.01	0.00029	3	3474.5823	3474.57	0.012	3.4536648
17	jgi|Pycco1|1437297	9349	30.27	GCGVADCPVDLGPNCPAPLKGPFDSTGFPVGCR	C2:+57.02146 - C7:+57.02146 - C15:+57.02146 - C32:+57.02146	17.01	0.000028	3	3474.5728	3474.5703	0.0026	0.748294
17	jgi|Pycco1|1371481	9664	31.2	QSVSFFVPDNWQAGR		17.02	0.0000000012	2	1737.8402	1737.8348	0.0055	3.1648576
17	jgi|Pycco1|1371481	9692	31.28	QSVSFFVPDNWQAGR		17.02	0.0000017	3	1737.8292	1737.8348	-0.0056	-3.2224004
17	jgi|Pycco1|1371481	10714	34.24	AFQSVSFFVPDNWQAGR		17.02	0.000000072	2	1955.9481	1955.9403	0.0078	3.9878519
18	jgi|Pycco1|1357629	2886	12.28	VLAQSTTQIHGSTTR		18.01	0.0000000079	3	1599.8453	1599.8453	0	0
18	jgi|Pycco1|1357629	2892	12.3	VLAQSTTQIHGSTTR		18.01	0.0000046	2	1599.8468	1599.8453	0.0014	0.8750845
18	jgi|Pycco1|1357629	3115	12.95	VLAQSTTQIHGSTTR		18.01	0.0011	3	1599.8395	1599.8453	-0.0058	-3.6253505
18	jgi|Pycco1|1357629	4255	16.16	ASLGHPEPFK		18.01	0.000097	2	1082.5641	1082.5634	0.0007	0.64661336
18	jgi|Pycco1|1357629	5444	19.37	GGTLHWSVTR		18.01	0.0000006	2	1113.5773	1113.5804	-0.0032	-2.8736136
18	jgi|Pycco1|1357629	6059	21.05	TAAALNAWHPINNAK		18.01	0.000000019	2	1591.8386	1591.8344	0.0042	2.6384654
18	jgi|Pycco1|1357629	6233	21.54	GDQYLASTLPTR		18.01	0.000000012	2	1321.677	1321.675	0.0019	1.4375697
18	jgi|Pycco1|1357629	6237	21.55	GDQYLASTLPTR		18.01	0.000000000094	3	1321.6749	1321.675	-0.0001	-0.07566156
18	jgi|Pycco1|1357629	6343	21.83	LTVIADSNPVSN		18.01	0.004	2	1229.639	1229.6376	0.0014	1.1385468
18	jgi|Pycco1|1357629	7183	24.19	WTQVSVPLRPTAS		18.01	0.00000045	2	1441.7811	1441.7802	0.0009	0.62422836
18	jgi|Pycco1|1357629	7266	24.43	WTQVSVPLRPT		18.01	0.000000014	2	1283.7104	1283.711	-0.0007	-0.54529405
18	jgi|Pycco1|1357629	8108	26.72	AFQQVTPNTAAALNAWHPINNAK		18.01	0.0014	3	2477.2659	2477.2688	-0.003	-1.211011
18	jgi|Pycco1|1357629	8532	27.92	SLGGTSLPENQLAPYIQQAK		18.01	0.00000073	2	2115.1091	2115.1084	0.0006	0.2836734
18	jgi|Pycco1|1357629	8537	27.93	SLGGTSLPENQLAPYIQQAK		18.01	0.000011	3	2115.1055	2115.1084	-0.003	-1.418367
18	jgi|Pycco1|1357629	8586	28.07	GGLYAELLQNR		18.01	0.00046	2	1233.6569	1233.659	-0.0022	-1.7833128
18	jgi|Pycco1|1357629	9307	30.15	DQINFVIGDPAQSAPAALR		18.01	0.0000000000092	2	1983.033	1983.0298	0.0031	1.5632645
18	jgi|Pycco1|1357629	9476	30.64	DQINFVIGDPAQSAPAALR		18.01	0.00012	3	1983.0277	1983.0298	-0.0021	-1.0589856
18	jgi|Pycco1|1357629	9723	31.38	FVEVGNEDFFAANTYTYR		18.01	0.0000000045	2	2142.9788	2142.977	0.0017	0.79328895
18	jgi|Pycco1|1357629	11210	35.76	LTVIADSNPVSNALPNSLQF		18.01	0.0032	3	2100.0974	2100.0977	-0.0002	-0.095233664
18	jgi|Pycco1|1357629	11321	36.13	TFTFSAPAFSVNVITVTTH		18.01	0.000011	2	2040.0475	2040.0441	0.0034	1.6666307
18	jgi|Pycco1|1357629	11333	36.16	TFTFSAPAFSVNVITVTTH		18.01	0.000069	3	2040.047	2040.0441	0.0029	1.421538
18	jgi|Pycco1|1357629	11507	36.74	VDIAETLVEMGPAFFR	M10:+15.99491	18.01	0.00000055	3	1810.9075	1810.9048	0.0027	1.4909674
18	jgi|Pycco1|1357629	11703	37.41	VDIAETLVEMGPAFFR	M10:+15.99491	18.01	0.000033	3	1810.9047	1810.9048	-0.0001	-0.05522101
18	jgi|Pycco1|1357629	12241	39.2	LTVIADSNPVSNALPNSLQFSVPSGASGPVGFSNEGFWGIK		18.01	0.000000000059	3	4161.106	4161.093	0.013	3.1241794
18	jgi|Pycco1|1357629	13158	42.42	VDIAETLVEMGPAFFR		18.01	0.000011	2	1794.9108	1794.9099	0.0009	0.5014179
19	jgi|Pycco1|1409615	2973	12.54	KRTEGQNTILVNR		19.01	0.0000000019	3	1528.8579	1528.8558	0.0021	1.3735762
19	jgi|Pycco1|1409615	3703	14.61	HMDGSSGILDNAR	M2:+15.99491	19.01	0.000000009	2	1388.6229	1388.6227	0.0002	0.14402759
19	jgi|Pycco1|1409615	3718	14.66	HMDGSSGILDNAR	M2:+15.99491	19.01	0.00035	3	1388.6217	1388.6227	-0.001	-0.7201381
19	jgi|Pycco1|1409615	4177	15.95	QNQLVTAQPTVK		19.01	0.00018	2	1326.7384	1326.738	0.0004	0.3014913
19	jgi|Pycco1|1409615	4228	16.09	QNQLVTAQPTVK		19.01	0.003	3	1326.7379	1326.738	-0.0002	-0.15074565
19		4231	16.1	SATLTIGDK		19.01 19.02	0.0082	2	905.49414	905.4943	-0.0001	-0.11043692
19	jgi|Pycco1|1409615	4454	16.69	TEGQNTILVNR		19.01	0.000063	2	1244.6615	1244.6598	0.0017	1.3658352
19	jgi|Pycco1|1409615	5706	20.08	QNQLVTAQPTVK	Q1:-17.02655	19.01	0.000044	2	1309.7084	1309.7115	-0.0031	-2.3669333
19	jgi|Pycco1|1477152	6088	21.12	WAGELGSGDYR		19.02	0.0000016	2	1210.5492	1210.5492	0	0
19	jgi|Pycco1|1477152	6215	21.49	AFAYVYR		19.02	0.0095	2	889.45776	889.4571	0.0007	0.7869969
19	jgi|Pycco1|1477152	6640	22.67	HPEYVLFQR		19.02	0.00054	2	1188.6171	1188.6165	0.0006	0.5047886
19	jgi|Pycco1|1409615	6897	23.39	FDDDPPLPANQVDQPNPG		19.01	0.0044	2	1935.8738	1935.8723	0.0014	0.72318816
19	jgi|Pycco1|1477152	7017	23.73	YFMDGDSGILDNAR	M3:+15.99491	19.02	0.0000000000002	2	1589.6891	1589.6906	-0.0013	-0.8177692
19	jgi|Pycco1|1409615	7087	23.93	RPEYILFQR		19.01	0.000015	3	1221.6733	1221.6743	-0.001	-0.8185488
19	jgi|Pycco1|1409615	7093	23.95	RPEYILFQR		19.01	0.000000011	2	1221.6747	1221.6743	0.0004	0.3274195
19	jgi|Pycco1|1477152	7126	24.03	ELQNAVSDSFGPSGDLK		19.02	0.00000000028	2	1763.8501	1763.8451	0.005	2.834716
19	jgi|Pycco1|1409615	8437	27.65	SSWTDSNALYVGIK		19.01	0.00000035	2	1540.7681	1540.7646	0.0034	2.2066965
19	jgi|Pycco1|1409615	8713	28.43	AVLGDDDSGIPEQILGK		19.01	0.002	2	1726.8865	1726.8862	0.0003	0.1737231
19	jgi|Pycco1|1409615	8882	28.91	AGTLQGHQTHNDLDCGDFVLDALGTR	C15:+57.02146	19.01	0.00000000000041	3	2811.3188	2811.312	0.007	2.4899406
19	jgi|Pycco1|1409615	9402	30.42	WAGELGSGDYLSTGYFSSDDQDSQR		19.01	0.0000000000033	2	2741.1638	2741.1602	0.0036	1.3133125
19	jgi|Pycco1|1409615	9416	30.47	WAGELGSGDYLSTGYFSSDDQDSQR		19.01	0.000000023	3	2741.1667	2741.1602	0.0064	2.3347778
19	jgi|Pycco1|1477152	10647	34.05	NQGHQTHNDLDVGDFVLDALGTR		19.02	0.000000000012	3	2522.2002	2522.2024	-0.0021	-0.8326056
19	jgi|Pycco1|1409615	12002	38.41	FSTTANGILFWGDVLK		19.01	0.000000012	2	1768.9292	1768.9272	0.0019	1.0740973
20	jgi|Pycco1|1480292	2345	10.7	EVNAPVKDDPR		20.01	0.000087	2	1239.6346	1239.6332	0.0014	1.1293663
20	jgi|Pycco1|1480292	3410	13.8	NTPSSATLQPGETR		20.01	0.00000018	2	1458.7185	1458.7188	-0.0003	-0.20565994
20	jgi|Pycco1|1480292	4386	16.51	QFAQPNAAEVAK		20.01	0.000052	2	1273.6552	1273.654	0.0012	0.94217116
20	jgi|Pycco1|1480292	4699	17.35	SPSVISYDR		20.01	0.0043	2	1023.5148	1023.511	0.0038	3.7127106
20	jgi|Pycco1|1480292	5219	18.74	NYPDLVK		20.01	0.0083	2	848.4495	848.4517	-0.0022	-2.5929582
20	jgi|Pycco1|1480292	5526	19.6	RYWDNVYGGK		20.01	0.00013	2	1257.6016	1257.6014	0	0
20	jgi|Pycco1|1480292	5795	20.31	DSQTLYSLQTK		20.01	0.000011	2	1283.65	1283.6482	0.0018	1.4022534
20	jgi|Pycco1|1480292	7047	23.82	NVTPWNTPSSATLQPGETR		20.01	0.000000014	2	2056.0154	2056.0098	0.0056	2.7237225
20	jgi|Pycco1|1480292	7056	23.85	VGYADDGLMEETVIR	M9:+15.99491	20.01	0.00000011	2	1683.79	1683.7898	0.0002	0.11877967
20	jgi|Pycco1|1480292	7422	24.85	QSNGNYHLGDLTFR		20.01	0.00000014	3	1621.7714	1621.7722	-0.0008	-0.49328753
20	jgi|Pycco1|1480292	7425	24.85	FVLAPSIR		20.01	0.0092	2	902.54504	902.5462	-0.0012	-1.3295718
20	jgi|Pycco1|1480292	7590	25.32	LVVANTAANGLGVLKPTQSLK		20.01	0.001	2	2094.234	2094.2285	0.0054	2.5785153
20	jgi|Pycco1|1480292	7602	25.35	YLLDDLQR		20.01	0.00054	2	1035.5482	1035.5474	0.0008	0.77253824
20	jgi|Pycco1|1480292	7676	25.55	ATPTDYYLLR		20.01	0.000036	2	1212.6266	1212.6263	0.0002	0.16493127
20	jgi|Pycco1|1480292	8408	27.57	SSSWVGYDITPHTWGR		20.01	0.0000066	3	1848.8712	1848.8668	0.0044	2.379836
20	jgi|Pycco1|1480292	8422	27.61	SSSWVGYDITPHTWGR		20.01	0.0000000019	2	1848.8699	1848.8668	0.0031	1.6767027
20	jgi|Pycco1|1480292	9147	29.66	QIHHYGSGLNAIPLISQFR		20.01	0.00002	3	2151.1514	2151.1462	0.0052	2.417316
20	jgi|Pycco1|1480292	9853	31.76	GIESALQAAERPVAVGVPGYILPSDK		20.01	0.00000011	3	2637.4282	2637.425	0.0033	1.2512203
20	jgi|Pycco1|1480292	11201	35.74	AWIPGLSDEAGAGSWLAASVK		20.01	0.000000012	3	2086.059	2086.0608	-0.0018	-0.86287034
20	jgi|Pycco1|1480292	11793	37.7	QAVEIGALGAPLEFNNIFTGR		20.01	0.000000034	2	2217.1697	2217.1667	0.003	1.3530782
20	jgi|Pycco1|1480292	12075	38.67	WVLSNGNLELLFDVTNSQK		20.01	0.00015	3	2177.1265	2177.124	0.0023	1.0564396
20	jgi|Pycco1|1480292	12099	38.74	WVLSNGNLELLFDVTNSQK		20.01	0.00012	2	2177.1326	2177.124	0.0083	3.8123689
20	jgi|Pycco1|1480292	13119	42.29	QAVEIGALGAPLEFNNIFTGR		20.01	0.0013	2	2217.1775	2217.167	0.011	4.9612865
21		1963	9.51	AALHAPTSK		21.01 21.02	0.000081	2	895.4991	895.5	-0.0009	-1.005025
21	jgi|Pycco1|1465736	2785	11.99	ENGSLTAGADER		21.01	0.000034	2	1219.5553	1219.5554	0	0
21	jgi|Pycco1|1433108	2891	12.29	GSLTADASER		21.02	0.0089	2	1006.4802	1006.4804	-0.0002	-0.19871226
21	jgi|Pycco1|1465736	3525	14.12	DAGNVAGVVHQER		21.01	0.000000065	3	1351.6722	1351.6718	0.0005	0.3699123
21	jgi|Pycco1|1465736	3537	14.16	DAGNVAGVVHQER		21.01	0.0000018	2	1351.6763	1351.6718	0.0045	3.3292105
21	jgi|Pycco1|1465736	4056	15.59	IYENGPIR		21.01	0.00084	2	961.50867	961.5106	-0.0019	-1.9760573
21	jgi|Pycco1|1465736	4168	15.92	ENGSLTAGADER		21.01	0.0017	2	1219.5579	1219.5554	0.0026	2.1319244
21	jgi|Pycco1|1433108	5407	19.26	NFAGNIPVNR		21.02	0.0000069	2	1101.5814	1101.5804	0.001	0.90778667
21	jgi|Pycco1|1465736	6104	21.17	SFFNDPQTR		21.01	0.0000039	2	1111.5178	1111.5171	0.0007	0.62976986
21	jgi|Pycco1|1465736	6460	22.16	SFFNDPQTR		21.01	0.000028	2	1111.5128	1111.5171	-0.0043	-3.8685865
21	jgi|Pycco1|1465736	6534	22.37	RPSTPWYDDAGNVAGVVHQER		21.01	0.000000000000031	3	2354.1252	2354.1277	-0.0023	-0.9770074
21	jgi|Pycco1|1433108	6914	23.44	RPSTPWIDDNGEIGGVVHQER		21.02	0.000048	3	2362.1572	2362.1538	0.0034	1.4393644
21	jgi|Pycco1|1465736	7084	23.92	RPSTPWYDDAGNVAGVVHQER		21.01	0.000000000000076	3	2354.1306	2354.1277	0.003	1.2743573
21	jgi|Pycco1|1433108	7339	24.62	NVAVVLYSGNDDSLVAHR		21.02	0.000000000000039	3	1928.9832	1928.9829	0.0002	0.10368158
21	jgi|Pycco1|1433108	7508	25.09	YFEVTEPLR		21.02	0.0000012	2	1153.5894	1153.5892	0.0002	0.17337193
21	jgi|Pycco1|1465736	8801	28.69	PYQIPDALDPESPIDGR		21.01	0.0000000028	2	1882.9216	1882.9186	0.0031	1.6463803
21	jgi|Pycco1|1465736	9136	29.63	TYFGLSDPPVNIVK		21.01	0.000000012	2	1549.8275	1549.8265	0.001	0.6452335
21	jgi|Pycco1|1465736	9182	29.76	TYFGLSDPPVNIVK		21.01	0.0000047	3	1549.8284	1549.8265	0.0019	1.2259437
21		9242	29.95	TRPLYLTGESYAGTYIPYIMK	M20:+15.99491	21.01 21.02	0.000000000028	3	2453.251	2453.2424	0.0085	3.4648023
21	jgi|Pycco1|1465736	9363	30.31	TYFGLSDPPVNIVK		21.01	0.0000000013	2	1549.828	1549.8265	0.0014	0.90332687
21	jgi|Pycco1|1465736	10607	33.93	EGFDPYQIPDALDPESPIDGR		21.01	0.00000047	2	2331.079	2331.078	0.0011	0.4718847
21	jgi|Pycco1|1465736	12338	39.52	DFMGFLENLVK	M3:+15.99491	21.01	0.00043	2	1328.6556	1328.6559	-0.0003	-0.22579211
22	jgi|Pycco1|1430637	2332	10.65	ASDHDPSVAMVK	M10:+15.99491	22.01	0.0012	2	1272.5911	1272.5894	0.0018	1.414439
22	jgi|Pycco1|1430637	3412	13.8	LDGSSTQGDARPPVNGGVEQR		22.01	0.00000012	3	2140.04	2140.038	0.002	0.93456286
22	jgi|Pycco1|1430637	5541	19.64	IDPTNPAWDSSR		22.01	0.000032	2	1358.6309	1358.6339	-0.0031	-2.2817037
22	jgi|Pycco1|1430637	6095	21.14	GGALDATEPIVGPDGK		22.01	0.000011	2	1496.7528	1496.7595	-0.0067	-4.476337
22	jgi|Pycco1|1430637	7344	24.64	GGLAVEHVHVNNWAPALSAR		22.01	0.0000000000095	3	2098.091	2098.0945	-0.0035	-1.6681803
22	jgi|Pycco1|1430637	7741	25.72	VSSGLSIFSESK		22.01	0.00044	2	1240.6438	1240.6425	0.0014	1.1284477
22	jgi|Pycco1|1430637	7886	26.11	KPLVALWETPR		22.01	0.0035	3	1309.7623	1309.7631	-0.0008	-0.61079746
22	jgi|Pycco1|1430637	7893	26.13	KPLVALWETPR		22.01	0.000016	2	1309.766	1309.7631	0.0029	2.214141
22	jgi|Pycco1|1430637	8395	27.54	STTGFWIQGPPSEDPR		22.01	0.0074	2	1774.8386	1774.8398	-0.0013	-0.7324605
22	jgi|Pycco1|1430637	8984	29.21	VSVTDIQGPAYLSPLR		22.01	0.00000037	2	1715.9253	1715.9331	-0.0078	-4.545632
22	jgi|Pycco1|1430637	9170	29.72	FFTINLHLTAK		22.01	0.0056	3	1304.7352	1304.7366	-0.0013	-0.9963698
22	jgi|Pycco1|1430637	9345	30.26	ISQVATIATFIK		22.01	0.000016	2	1291.7607	1291.7625	-0.0017	-1.3160315
22	jgi|Pycco1|1430637	10154	32.63	SLLALDPNASIIVGGDCNEYVQTR	C17:+57.02146	22.01	0.00011	2	2605.301	2605.2932	0.0079	3.032288
22	jgi|Pycco1|1430637	10999	35.09	GGLTITIGPDGVPDANPEVVIIGSPLDGSK		22.01	0.000000018	3	2888.5315	2888.5256	0.0058	2.0079446
22	jgi|Pycco1|1430637	12433	39.85	APVALDFENDFGEFWVR		22.01	0.000000000099	3	2011.9554	2011.9553	0.0001	0.04970289
22	jgi|Pycco1|1430637	12442	39.89	APVALDFENDFGEFWVR		22.01	0.000000001	2	2011.9597	2011.9553	0.0045	2.23663
22	jgi|Pycco1|1430637	12847	41.33	AVFAPFDGLLTELDGAAGVPLVER		22.01	0.000000015	3	2457.305	2457.3027	0.0021	0.85459554
22	jgi|Pycco1|1430637	12857	41.37	AVFAPFDGLLTELDGAAGVPLVER		22.01	0.0000002	2	2457.3142	2457.303	0.011	4.4764524
22	jgi|Pycco1|1430637	12927	41.62	SVLASVSVGDLISLSGTVAEFR		22.01	0.00038	3	2207.1921	2207.1921	-0.0001	-0.045306433
22	jgi|Pycco1|1430637	12932	41.64	SVLASVSVGDLISLSGTVAEFR		22.01	0.000000023	2	2207.2007	2207.1921	0.0085	3.851047
22	jgi|Pycco1|1430637	13597	44.07	AVFAPFDGLLTELDGAAGVPLVER		22.01	0.00000011	3	2457.3066	2457.3027	0.0039	1.587106
22	jgi|Pycco1|1430637	13601	44.08	AVFAPFDGLLTELDGAAGVPLVER		22.01	0.000000000002	2	2457.3125	2457.3027	0.0097	3.9474175
23	jgi|Pycco1|688728	3024	12.7	NIQNNDQALR		23.01	0.00011	2	1185.5975	1185.5975	0	0
23	jgi|Pycco1|688728	3647	14.45	IHNQDDCLAINK	C7:+57.02146	23.01	0.0044	2	1440.6892	1440.6904	-0.0012	-0.832934
23	jgi|Pycco1|688728	3651	14.46	IHNQDDCLAINK	C7:+57.02146	23.01	0.0019	3	1440.6897	1440.6904	-0.0007	-0.4858781
23	jgi|Pycco1|688728	3839	14.99	TIHNQDDCLAINK	C8:+57.02146	23.01	0.0000017	3	1541.7395	1541.7382	0.0014	0.9080659
23	jgi|Pycco1|688728	3844	15.01	TIHNQDDCLAINK	C8:+57.02146	23.01	0.0000015	2	1541.7393	1541.7382	0.0012	0.7783423
23	jgi|Pycco1|688728	3961	15.34	STIHNQDDCLAINK	C9:+57.02146	23.01	0.0000033	3	1628.772	1628.7701	0.0018	1.1051283
23	jgi|Pycco1|688728	3967	15.36	STIHNQDDCLAINK	C9:+57.02146	23.01	0.0000041	2	1628.7716	1628.7701	0.0014	0.8595442
23	jgi|Pycco1|688728	4090	15.69	SITFNGNGH		23.01	0.0021	2	946.4373	946.4381	-0.0008	-0.8452745
23	jgi|Pycco1|688728	4984	18.1	GSNIVFQR		23.01	0.000058	2	920.49475	920.4953	-0.0005	-0.5431859
23	jgi|Pycco1|688728	5082	18.36	TIQDSTIHNQDDCLAINK	C13:+57.02146	23.01	0.0003	3	2085.99	2085.9873	0.0025	1.1984732
23	jgi|Pycco1|688728	6242	21.56	LTIQDSTIHNQDDCLAINK	C14:+57.02146	23.01	0.00049	3	2199.0713	2199.0713	-0.0001	-0.04547374
23	jgi|Pycco1|688728	6953	23.56	CTGTISSLDDVDDAVK	C1:+57.02146	23.01	0.0000000016	2	1695.7706	1695.7747	-0.004	-2.358804
23	jgi|Pycco1|688728	7285	24.48	NTCIGGHGISIGSIDSD	C3:+57.02146	23.01	0.0024	2	1702.7719	1702.7705	0.0014	0.82218945
23	jgi|Pycco1|688728	7327	24.59	ISNVNFVGSTNSLTVNSDAER		23.01	0.00000018	3	2224.0876	2224.0845	0.0032	1.4387943
23	jgi|Pycco1|688728	7948	26.28	VTGGSAGPIVNFSGIK		23.01	0.0000000028	2	1503.8173	1503.817	0.0003	0.19949237
23	jgi|Pycco1|688728	8929	29.04	VAVNCGSGSCTGTWDWSALK	C5:+57.02146 - C10:+57.02146	23.01	0.000000029	2	2155.9539	2155.954	-0.0001	-0.046383176
23	jgi|Pycco1|688728	8961	29.13	SCTGTWDWSALK	C2:+57.02146	23.01	0.00011	2	1411.6311	1411.6315	-0.0004	-0.28336006
23	jgi|Pycco1|688728	9087	29.5	NWDGPLFQVSGK		23.01	0.00000067	2	1347.6694	1347.6696	-0.0001	-0.074202165
23	jgi|Pycco1|688728	9256	29.99	QFGVLIDQSYPDTLGTPGNGVK		23.01	0.00026	2	2306.171	2306.1667	0.0041	1.7778419
24	jgi|Pycco1|1370947	7367	24.69	ATGAVLDNATGLLR		24.01	0.0000000038	2	1371.7584	1371.7595	-0.001	-0.72899073
24	jgi|Pycco1|1370947	7376	24.72	FYAVFDSANSR		24.01	0.00000061	2	1276.5936	1276.5961	-0.0025	-1.9583329
24	jgi|Pycco1|1370947	7997	26.42	ATGAVLDNATGLLR		24.01	0.0000000048	2	1371.7606	1371.7595	0.0011	0.80188984
24	jgi|Pycco1|1370947	8251	27.12	ATGAVLDNATGLLR		24.01	0.000000018	2	1371.7593	1371.7595	-0.0002	-0.14579815
24	jgi|Pycco1|1370947	8810	28.71	FTGSITFAPLTR		24.01	0.0000000012	2	1310.713	1310.7107	0.0023	1.7547733
24	jgi|Pycco1|1370947	9126	29.6	FTGSITFAPLTR		24.01	0.0000012	2	1310.7126	1310.7107	0.0019	1.4495953
24	jgi|Pycco1|1370947	9146	29.66	TSPASEFFGINQSIR		24.01	0.0000013	3	1653.825	1653.8235	0.0014	0.8465232
24	jgi|Pycco1|1370947	10540	33.75	VVNVGVGTPATTYSLLVDTGSSNTWVGAGK		24.01	0.000000000023	3	2950.5212	2950.516	0.0053	1.7962958
24	jgi|Pycco1|1370947	10645	34.04	ALNTAIGGNANSVYLIVGDIGTR		24.01	0.00000000000023	2	2289.2249	2289.2202	0.0046	2.0094178
24	jgi|Pycco1|1370947	10657	34.08	ALNTAIGGNANSVYLIVGDIGTR		24.01	0.0000000000012	3	2289.2231	2289.2202	0.003	1.3104899
24	jgi|Pycco1|1370947	10989	35.06	GIIGIGPVDLTVGTLSPDTR		24.01	0.000000023	2	1981.0988	1981.0969	0.002	1.0095417
24	jgi|Pycco1|1370947	11395	36.36	GIVDTGTTLTLIATDALQK		24.01	0.000000043	2	1931.073	1931.07	0.003	1.553543
24	jgi|Pycco1|1370947	11670	37.3	SQGFDGVDGIIGIGPVDLTVGTLSPDTR		24.01	0.00028	2	2786.4324	2786.421	0.011	3.9477167
24	jgi|Pycco1|1370947	11872	37.97	SQGFDGVDGIIGIGPVDLTVGTLSPDTR		24.01	0.00000059	3	2786.427	2786.4211	0.0059	2.1174114
24	jgi|Pycco1|1370947	11879	37.99	SQGFDGVDGIIGIGPVDLTVGTLSPDTR		24.01	0.000037	2	2786.4287	2786.4211	0.0076	2.727513
24	jgi|Pycco1|1370947	12066	38.64	SQGFDGVDGIIGIGPVDLTVGTLSPDTR		24.01	0.00000022	3	2786.4233	2786.4211	0.0022	0.7895433
24	jgi|Pycco1|1370947	12081	38.69	SGSGLDFINGLTFLER		24.01	0.00000028	3	1725.8826	1725.8811	0.0016	0.9270627
24	jgi|Pycco1|1370947	12180	39.01	SGSGLDFINGLTFLER		24.01	0.000000000019	2	1725.884	1725.8811	0.0029	1.6803011
24	jgi|Pycco1|1370947	14022	45.64	YGTSTSILSTTAGIVDTGTTLTLIATDALQK		24.01	0.000000000000001	3	3113.6545	3113.6467	0.0077	2.4729846
25	jgi|Pycco1|1443101	1121	6.56	KVDMDSPTDTHR	M4:+15.99491	25.01	0.00000000000053	3	1417.6377	1417.638	-0.0004	-0.28215948
25	jgi|Pycco1|1443101	1494	8.04	VDMDSPTDTHR	M3:+15.99491	25.01	0.00000061	3	1289.5426	1289.5431	-0.0005	-0.38773423
25	jgi|Pycco1|1443101	1501	8.07	VDMDSPTDTHR	M3:+15.99491	25.01	0.000091	2	1289.5419	1289.5431	-0.0012	-0.9305622
25	jgi|Pycco1|1443101	3264	13.37	ETFCSHPSQACVQR	C4:+57.02146 - C11:+57.02146	25.01	0.0000037	3	1706.7396	1706.7378	0.0018	1.0546436
25	jgi|Pycco1|1443101	4211	16.04	GTLPANLQGK		25.01	0.00027	2	998.5637	998.5633	0.0004	0.4005755
25	jgi|Pycco1|1443101	4600	17.08	SVAQFHLQK		25.01	0.0004	2	1057.5792	1057.5793	-0.0001	-0.09455555
25	jgi|Pycco1|1443101	4701	17.35	YLLASSAR		25.01	0.0065	2	880.49176	880.4891	0.0026	2.9529045
25	jgi|Pycco1|1443101	6507	22.3	GYPSSGDDDTAFLK		25.01	0.00018	2	1472.6531	1472.6544	-0.0013	-0.8827597
25	jgi|Pycco1|1443101	6750	22.98	GYPSSGDDDTAFLK		25.01	0.00000011	2	1472.6509	1472.6544	-0.0036	-2.4445653
25	jgi|Pycco1|1443101	8777	28.62	APPAFPSSGNGLWYTSPGR		25.01	0.000015	3	1961.954	1961.9509	0.0032	1.6310296
25	jgi|Pycco1|1443101	8790	28.65	APPAFPSSGNGLWYTSPGR		25.01	0.00000000005	2	1961.954	1961.9509	0.0031	1.5800599
25	jgi|Pycco1|1443101	8986	29.21	GIHIGSWGQLQEWK		25.01	0.00000083	3	1638.8397	1638.8391	0.0006	0.36611283
25	jgi|Pycco1|1443101	8998	29.25	GIHIGSWGQLQEWK		25.01	0.000000000024	2	1638.8438	1638.8391	0.0047	2.8678837
25	jgi|Pycco1|1443101	9138	29.64	ITGTASDPGMAFEILAR	M10:+15.99491	25.01	0.000000000026	2	1765.8881	1765.8793	0.0087	4.926724
25	jgi|Pycco1|1443101	9961	32.08	NASEFYHELSYALER		25.01	0.0000000027	3	1828.8516	1828.8505	0.001	0.54679155
25	jgi|Pycco1|1443101	10115	32.52	ITGTASDPGMAFEILAR		25.01	0.000002	2	1749.8851	1749.8844	0.0008	0.45717305
25	jgi|Pycco1|1443101	12659	40.67	GPDPHDALLALLTPLTSGASADSYEALR		25.01	0.000000000000001	3	2851.4524	2851.4478	0.0048	1.6833555
25	jgi|Pycco1|1443101	13612	44.12	AAYATDVGNPYLEWVLFNFGR		25.01	0.000000029	3	2403.182	2403.1772	0.0046	1.9141328
26	jgi|Pycco1|1357891	3473	13.97	ILNPCKDGDD	C5:+57.02146	26.01	0.000075	2	1146.5105	1146.51	0.0005	0.43610612
26	jgi|Pycco1|1357891	3926	15.25	TVYGDYDGTK		26.01	0.00045	2	1118.5005	1118.5005	0.0001	0.08940541
26	jgi|Pycco1|1357891	5460	19.41	YDTVYGDYDGTK		26.01	0.0000023	2	1396.5912	1396.5907	0.0004	0.28641176
26	jgi|Pycco1|1357891	7180	24.18	KCHTITPEPEDGSAVEYVEDDDLPVSR	C2:+57.02146	26.01	0.000000031	3	3058.408	3058.395	0.013	4.2505956
26	jgi|Pycco1|1357891	7476	25	CHTITPEPEDGSAVEYVEDDDLPVSR	C1:+57.02146	26.01	0.000000033	3	2930.305	2930.3	0.0049	1.6721838
26	jgi|Pycco1|1357891	7567	25.25	WSTAGFDTSSIAR		26.01	0.000000012	2	1398.6665	1398.6652	0.0013	0.92945766
26	jgi|Pycco1|1357891	7730	25.69	CHTITPEPEDGSAVEYVEDDDLPVSR	C1:+57.02146	26.01	0.0000000000000025	3	2930.3013	2930.3	0.0013	0.44364056
26	jgi|Pycco1|1357891	9044	29.38	NYPNVDPATEGGAANPTYEFFPANGR		26.01	0.0012	2	2769.2585	2769.2544	0.0042	1.5166537
26	jgi|Pycco1|1357891	9055	29.41	TSGLNAYALTYLMK	M13:+15.99491	26.01	0.00034	2	1561.7928	1561.7935	-0.0006	-0.38417375
26	jgi|Pycco1|1357891	9067	29.44	NYPNVDPATEGGAANPTYEFFPANGR		26.01	0.0000000073	3	2769.2622	2769.2544	0.0078	2.8166425
26	jgi|Pycco1|1357891	9075	29.46	FGDFPAMGAVYDIASR	M7:+15.99491	26.01	0.000000000034	2	1732.8026	1732.8004	0.0023	1.3273312
26	jgi|Pycco1|1357891	9409	30.44	AEVFYPSYFAAATR		26.01	0.00000012	2	1592.7738	1592.7748	-0.0009	-0.5650516
26	jgi|Pycco1|1357891	9796	31.59	PSFTGAPSTLSYGGDPFDLK		26.01	0.000017	2	2056.9902	2056.9866	0.0036	1.7501329
26	jgi|Pycco1|1357891	10227	32.84	TLNTLELPFGMSLASEPVGQPAIYDPSKPK	M11:+15.99491	26.01	0.000000000083	3	3216.6545	3216.6501	0.0044	1.3678826
26	jgi|Pycco1|1357891	10229	32.84	TLNTLELPFGMSLASEPVGQPAIYDPSKPKG	M11:+15.99491	26.01	0.000035	3	3273.6863	3273.672	0.015	4.5820103
26	jgi|Pycco1|1357891	10532	33.73	TSGLNAYALTYLMK		26.01	0.0011	2	1545.8	1545.7986	0.0014	0.90568066
26	jgi|Pycco1|1357891	11271	35.96	AEVFYPSYFAAATRPSFTGAPSTLSYGGDPFDLK		26.01	0.00019	3	3630.7585	3630.743	0.015	4.131386
27	jgi|Pycco1|1435663	1692	8.66	TSLSASQR		27.01	0.0087	2	849.44214	849.4429	-0.0007	-0.8240695
27	jgi|Pycco1|1435663	4204	16.02	DSPLSDSCSVQEQR	C8:+57.02146	27.01	0.0000000079	2	1607.6978	1607.697	0.0007	0.4354054
27	jgi|Pycco1|1435663	5988	20.85	IAQEFLAPK		27.01	0.0068	2	1016.5785	1016.5779	0.0005	0.49184626
27	jgi|Pycco1|1435663	7787	25.84	NINENHGGEVQTYAADLIAR		27.01	0.000000000000001	2	2185.0696	2185.0637	0.0059	2.7001503
27	jgi|Pycco1|1435663	7848	26.01	NINENHGGEVQTYAADLIAR		27.01	0.000000000081	3	2185.065	2185.0637	0.0014	0.6407136
27	jgi|Pycco1|1435663	8614	28.15	AVPVIDLQLAK		27.01	0.0076	2	1166.7153	1166.7148	0.0006	0.5142645
27	jgi|Pycco1|1435663	8932	29.05	WSAPLHFVDAEDSPLSDSCSVQEQR	C19:+57.02146	27.01	0.00000081	3	2860.282	2860.2847	-0.0028	-0.9789235
27	jgi|Pycco1|1435663	10053	32.34	ITPLECPLVWAR	C6:+57.02146	27.01	0.000079	2	1454.7792	1454.783	-0.0037	-2.5433347
27	jgi|Pycco1|1435663	10285	33	FLDHFLGDIGQPLHVEAYEVGGNDISAK		27.01	0.000000000018	3	3041.502	3041.5007	0.0013	0.4274206
27	jgi|Pycco1|1435663	10360	33.23	ATITPLECPLVWAR	C8:+57.02146	27.01	0.000000016	2	1626.8694	1626.8676	0.0017	1.0449529
27	jgi|Pycco1|1435663	10376	33.27	FLDHFLGDIGQPLHVE		27.01	0.00000061	3	1836.9316	1836.9283	0.0034	1.8509159
27	jgi|Pycco1|1435663	10389	33.31	FLDHFLGDIGQPLHVE		27.01	0.0000000000019	2	1836.9318	1836.9283	0.0035	1.9053547
27	jgi|Pycco1|1435663	10395	33.33	ATITPLECPLVWAR	C8:+57.02146	27.01	0.00000014	3	1626.869	1626.8676	0.0014	0.86054945
27	jgi|Pycco1|1435663	10465	33.53	FLDHFLGDIGQPLHVEA		27.01	0.0000025	3	1907.965	1907.9655	-0.0005	-0.26205927
27	jgi|Pycco1|1435663	10595	33.9	SLTDDWLSCTSITEPVS	C9:+57.02146	27.01	0.00084	2	1910.8716	1910.8691	0.0024	1.2559731
27	jgi|Pycco1|1435663	10705	34.21	WGTLGHQTVGYIAQEFLAPK		27.01	0.000016	3	2216.1562	2216.1504	0.0059	2.6622744
27	jgi|Pycco1|1435663	10932	34.9	ALAFVQSSLGSTYDESLGPAAPWADSVR		27.01	0.000000011	3	2895.4238	2895.4165	0.0075	2.590301
28	jgi|Pycco1|1445051	1794	8.96	FVNAAHQNNVK		28.01	0.0013	3	1241.6384	1241.639	-0.0006	-0.48323226
28	jgi|Pycco1|1445051	1800	8.98	FVNAAHQNNVK		28.01	0.0000099	2	1241.6392	1241.639	0.0002	0.16107741
28	jgi|Pycco1|1445051	2391	10.83	DQQGSAVSAVK		28.01	0.0073	2	1089.5563	1089.554	0.0024	2.2027364
28	jgi|Pycco1|1445051	3235	13.28	TCASAADQQGSAVSAVK	C2:+57.02146	28.01	0.00077	2	1650.7792	1650.7756	0.0036	2.180793
28	jgi|Pycco1|1445051	9124	29.6	AVTTPDVNTVSLEASDEELLPR		28.01	0.000021	3	2356.1885	2356.1882	0.0003	0.1273243
28	jgi|Pycco1|1445051	10121	32.54	AFAVTTPDVNTVSLEASDEELLPR		28.01	0.0011	3	2574.2966	2574.2937	0.0029	1.1265225
28	jgi|Pycco1|1445051	10122	32.54	AFAVTTPDVNTVSLEASDEELLPR		28.01	0.000014	2	2574.3015	2574.2937	0.0077	2.9911115
28	jgi|Pycco1|1445051	10649	34.05	YNLDGLDFDWEYPNK		28.01	0.00029	2	1888.8435	1888.8392	0.0042	2.223588
28	jgi|Pycco1|1445051	10872	34.73	YNLDGLDFDWEYPNK		28.01	0.00000027	2	1888.8418	1888.8392	0.0026	1.3765068
28	jgi|Pycco1|1445051	10980	35.04	AWTGAGFPANQLVLGVASYGH		28.01	0.000000037	2	2116.0708	2116.0615	0.0092	4.3476996
28	jgi|Pycco1|1445051	11002	35.1	AWTGAGFPANQLVLGVASYGH		28.01	0.0000023	3	2116.0647	2116.0615	0.0032	1.5122433
28	jgi|Pycco1|1445051	11097	35.37	YTQVTYAFAVTTPDVNTVSLEASDEELLPR		28.01	0.000016	3	3329.6484	3329.6428	0.0058	1.7419286
28	jgi|Pycco1|1445051	12653	40.65	ANQPLGDKWDTDAAPGVDQCGNPTGGPSGIFDFFGLIDSK	C20:+57.02146	28.01	0.00000049	3	4164.936	4164.925	0.011	2.6411042
28	jgi|Pycco1|1445051	12908	41.55	DSQNFLSFLQALR		28.01	0.0066	2	1538.7992	1538.7966	0.0026	1.6896319
28	jgi|Pycco1|1445051	13305	42.99	QGIGCNLISADDSQNFLSFLQALR	C5:+57.02146	28.01	0.0000000001	3	2667.3267	2667.3198	0.0066	2.474394
28	jgi|Pycco1|1445051	13308	43	QGIGCNLISADDSQNFLSFLQALR	C5:+57.02146	28.01	0.00000066	2	2667.3308	2667.32	0.011	4.1239896
28	jgi|Pycco1|1445051	14046	45.7	QGIGCNLISADDSQNFLSFLQALR	C5:+57.02146 - Q1:-17.02655	28.01	0.00000000057	3	2650.296	2650.2935	0.0025	0.9432917
29	jgi|Pycco1|1442243	5839	20.44	TAVESYLTR		29.01	0.00099	2	1039.5421	1039.5424	-0.0002	-0.19239235
29	jgi|Pycco1|1442243	7104	23.98	ARPDYQDTAVESYLTR		29.01	0.0000000000000059	3	1884.9083	1884.909	-0.0007	-0.37137067
29	jgi|Pycco1|1442243	7114	24	ARPDYQDTAVESYLTR		29.01	0.0000024	2	1884.9053	1884.909	-0.0038	-2.0160124
29	jgi|Pycco1|1442243	7310	24.54	YQDTAVESYLTR		29.01	0.0000018	2	1445.6925	1445.691	0.0014	0.96839494
29	jgi|Pycco1|1442243	7892	26.13	SNMFARPDYQDTAVESYLTR	M3:+15.99491	29.01	0.00000000000078	3	2380.093	2380.088	0.0053	2.2268083
29	jgi|Pycco1|1442243	7917	26.2	PDYQDTAVESYLTR		29.01	0.0000000012	2	1657.7672	1657.7708	-0.0036	-2.171591
29	jgi|Pycco1|1442243	7946	26.28	PDYQDTAVESYLTR		29.01	0.00000000017	3	1657.7719	1657.7708	0.0011	0.6635417
29	jgi|Pycco1|1442243	8695	28.38	SGGGFSNMFARPDYQDTAVESYLTR	M8:+15.99491	29.01	0.00000000052	3	2785.2583	2785.2527	0.0057	2.0464928
29	jgi|Pycco1|1442243	8740	28.51	AFPDVSAQSVDFITR		29.01	0.00000099	2	1652.829	1652.8282	0.0007	0.42351648
29	jgi|Pycco1|1442243	9323	30.19	AFPDVSAQSVDFITR		29.01	0.000000016	2	1652.8273	1652.8282	-0.001	-0.60502356
29	jgi|Pycco1|1442243	9373	30.34	AFPDVSAQSVDFITR		29.01	0.000000011	3	1652.8285	1652.8282	0.0001	0.06050235
29	jgi|Pycco1|1442243	9524	30.79	GFPTMEGWDPVTGLGTPDYEK	M5:+15.99491	29.01	0.00000032	2	2313.0388	2313.0383	0.0003	0.12969954
29	jgi|Pycco1|1442243	9555	30.88	AFPDVSAQSVDFITR		29.01	0.0000000015	2	1652.8297	1652.8282	0.0014	0.84703296
29	jgi|Pycco1|1442243	9600	31.01	AFPDVSAQSVDFITR		29.01	0.00002	3	1652.8303	1652.8282	0.002	1.2100471
29	jgi|Pycco1|1442243	10036	32.29	AFPDVSAQSVDFITR		29.01	0.000035	2	1652.8264	1652.8282	-0.0019	-1.1495448
30	jgi|Pycco1|1358510	4264	16.19	VGAFVTGR		30.01	0.0009	2	806.45166	806.4523	-0.0007	-0.86799926
30	jgi|Pycco1|1358510	4267	16.19	ANSKDWLR		30.01	0.000064	2	989.51886	989.5167	0.0022	2.2233076
30	jgi|Pycco1|1358510	10184	32.72	SSLFTYTNLSPNPINFK		30.01	0.000056	2	1942.994	1942.9913	0.0027	1.3896099
30	jgi|Pycco1|1358510	10207	32.78	SSLFTYTNLSPNPINFK		30.01	0.000016	3	1942.9921	1942.9913	0.0008	0.41173628
30	jgi|Pycco1|1358510	10351	33.2	YLFVPTDGANSAGFSYLR		30.01	0.00000000009	2	1977.9747	1977.971	0.0038	1.9211607
30	jgi|Pycco1|1358510	10374	33.26	YLFVPTDGANSAGFSYLR		30.01	0.000000000031	3	1977.9774	1977.971	0.0065	3.286196
30	jgi|Pycco1|1358510	11220	35.8	TPSYVFSVLQDIR		30.01	0.0000061	2	1524.8054	1524.8062	-0.0007	-0.45907474
30	jgi|Pycco1|1358510	11242	35.86	TPSYVFSVLQDIR		30.01	0.0000052	3	1524.8063	1524.8062	0.0002	0.13116421
30	jgi|Pycco1|1358510	11533	36.83	YSLVVLNWADNTNGVWNPTPVK		30.01	0.00001	3	2487.2695	2487.267	0.0023	0.9247097
30	jgi|Pycco1|1358510	11540	36.85	YSLVVLNWADNTNGVWNPTPVK		30.01	0.0017	2	2487.2766	2487.267	0.0095	3.819453
30	jgi|Pycco1|1358510	11992	38.38	DSGTMNGGNFLDQYTTAYATYLLK	M5:+15.99491	30.01	0.0000075	3	2660.2185	2660.219	-0.0003	-0.11277267
30	jgi|Pycco1|1358510	12010	38.44	DSGTMNGGNFLDQYTTAYATYLLK	M5:+15.99491	30.01	0.00000000000016	2	2660.228	2660.219	0.0093	3.4959528
30	jgi|Pycco1|1358510	12269	39.29	QATYTFPVGVTTLWWYAPNEGHS		30.01	0.0000056	3	2625.2473	2625.2412	0.0059	2.2474127
30	jgi|Pycco1|1358510	13115	42.28	QSIYDIWTTTWDR		30.01	0.00028	2	1684.8003	1684.797	0.0033	1.958693
30	jgi|Pycco1|1358510	13123	42.3	QSIYDIWTTTWDR	Q1:-17.02655	30.01	0.000034	2	1667.7742	1667.7704	0.0037	2.218531
31	jgi|Pycco1|1445175	1809	9.01	QSTLHTSSGCTMPASR	C10:+57.02146 - M12:+15.99491	31.01	0.00000000086	3	1736.77	1736.7695	0.0006	0.345469
31	jgi|Pycco1|1445175	2904	12.33	NDASVPSDVK		31.01	0.0037	2	1031.5011	1031.5009	0.0002	0.19389223
31	jgi|Pycco1|1445175	3146	13.04	DKTVLSASGPGR		31.01	0.00000037	2	1187.6343	1187.6383	-0.004	-3.3680289
31	jgi|Pycco1|1445175	3522	14.12	ADDKTVLSASGPGR		31.01	0.00000025	3	1373.7064	1373.7024	0.004	2.911839
31	jgi|Pycco1|1445175	3526	14.13	SQTDSHQGSGFLK		31.01	0.000047	2	1391.6558	1391.6554	0.0003	0.21557063
31	jgi|Pycco1|1445175	3591	14.3	SFTHQAIADPTHGR		31.01	0.00000011	3	1537.7517	1537.751	0.0007	0.45521024
31	jgi|Pycco1|1445175	3678	14.54	ADDKTVLSASGPGR		31.01	0.00000000067	2	1373.7012	1373.7024	-0.0012	-0.8735517
31	jgi|Pycco1|1445175	4397	16.54	ATYSQTDSHQGSGFLK		31.01	0.00000000008	2	1726.812	1726.8035	0.0085	4.9223905
31	jgi|Pycco1|1445175	4654	17.23	ATYSQTDSHQGSGFLK		31.01	0.0014	2	1726.807	1726.8035	0.0034	1.968956
31	jgi|Pycco1|1445175	6354	21.86	QYTTHVTVWNVR		31.01	0.00007	3	1503.7727	1503.7708	0.002	1.32999
31	jgi|Pycco1|1445175	6364	21.89	QYTTHVTVWNVR		31.01	0.000000014	2	1503.773	1503.7708	0.0023	1.5294884
31	jgi|Pycco1|1445175	7891	26.13	QYTTHVTVWNVR	Q1:-17.02655	31.01	0.000000000014	2	1486.7429	1486.7441	-0.0013	-0.8743939
31	jgi|Pycco1|1445175	10661	34.09	TNAYFDIQWLK		31.01	0.00044	2	1398.7059	1398.7057	0.0002	0.14298934
31	jgi|Pycco1|1445175	10779	34.43	AYFDIQWLK		31.01	0.0018	2	1183.6154	1183.615	0.0003	0.2534608
32	jgi|Pycco1|1440257	2861	12.21	DAGDEPPNSGPPCAR	C13:+57.02146	32.01	0.00000036	2	1539.6501	1539.6497	0.0005	0.3247492
32	jgi|Pycco1|1440257	4093	15.7	SASGDIVANAER		32.01	0.000000046	2	1189.5839	1189.5812	0.0027	2.2697065
32	jgi|Pycco1|1440257	5569	19.71	MANAIADLAK	M1:+15.99491	32.01	0.000016	2	1033.5345	1033.5352	-0.0005	-0.48377648
32	jgi|Pycco1|1440257	6626	22.63	MANAIADLAK		32.01	0.00000026	2	1017.53925	1017.5402	-0.001	-0.9827622
32	jgi|Pycco1|1440257	7573	25.27	AISQDPVVGTSVTPFR		32.01	0.0031	2	1673.8906	1673.8861	0.0044	2.6286137
32	jgi|Pycco1|1440257	8265	27.16	FDNCAVPYDDIIR	C4:+57.02146	32.01	0.00000096	3	1597.728	1597.7319	-0.0039	-2.4409602
32	jgi|Pycco1|1440257	9856	31.77	NEEILAISQDPVVGTSVTPFR		32.01	0.00000000021	2	2272.1892	2272.1824	0.0069	3.036728
32	jgi|Pycco1|1440257	10730	34.28	AGIYSDSGWFTCQLYPGSFQNEAR	C12:+57.02146	32.01	0.0000000052	2	2754.2314	2754.2256	0.0058	2.1058552
32	jgi|Pycco1|1440257	10742	34.32	AGIYSDSGWFTCQLYPGSFQNEAR	C12:+57.02146	32.01	0.00000000027	3	2754.2278	2754.2256	0.002	0.72615695
32	jgi|Pycco1|1440257	11320	36.12	SPLLIGTDLSTISDANLAILK		32.01	0.001	3	2155.2239	2155.2224	0.0015	0.6959839
32	jgi|Pycco1|1440257	11749	37.56	SPLLIGTDLSTISDANLAILK		32.01	0.0000012	3	2155.2249	2155.2224	0.0024	1.1135741
32	jgi|Pycco1|1440257	11750	37.56	SPLLIGTDLSTISDANLAILK		32.01	0.000000013	2	2155.2253	2155.2224	0.0029	1.3455688
32	jgi|Pycco1|1440257	11953	38.24	SPLLIGTDLSTISDANLAILK		32.01	0.00017	3	2155.2253	2155.2224	0.0029	1.3455688
32	jgi|Pycco1|1440257	11961	38.27	SPLLIGTDLSTISDANLAILK		32.01	0.000077	2	2155.2249	2155.2224	0.0025	1.159973
[truncated: 482 more rows]

## Sheet: indiv_peptide_aspen
A6
[truncated: 1,921 more rows]
